# Supplementary material for: Integrated Transcriptomic Analysis of Liver and Muscle Tissues Reveals Candidate Genes and Pathways Regulating Intramuscular Fat Deposition in Beef Cattle
Source: Animals (Basel). 2025 Apr 30;15(9):1306. doi: 10.3390/ani15091306 (PMC12071110; doi:10.3390/ani15091306)
Supplement: Supplementary file 1 [file animals-15-01306-s001.zip]

Archive with 1 entries (1 files):
- animals-3521514-supplementary.xlsx
