# Supplementary material for: Integrated Transcriptomic Analysis of Liver and Muscle Tissues Reveals Candidate Genes and Pathways Regulating Intramuscular Fat Deposition in Beef Cattle
Source: Animals (Basel). 2025 Apr 30;15(9):1306. doi: 10.3390/ani15091306 (PMC12071110; doi:10.3390/ani15091306)
Supplement: Supplementary file 1 [file animals-15-01306-s001.zip › animals-3521514-supplementary.xlsx]

## Sheet: S1.The primer of qRT-PCR
Gene ID	Forward Primer (5’-3’)	Reverse Primer (5’-3’)	Product Size (bp)
GPAM	AGGAGCACCAGCAGTTCATCAC	GGACAGGACCGCCGAAGTTG	105
ACOX3	GTGTCCATTGCTCTGCGTTTCTC	AAAGTGGTCCAAGGCGTAGGC	141
LIPE	CACCCGTCGCCTTTGAAATGC	GCTCCTTGCTGTCCTGTCCTTC	144
LPL	GCCGCAGACAGGATTACAGGAG	AGTTAGCCACAGATTCGGTCACTC	130
EBPL	GTCCTCGTTTATGCCATCGTC	TTGCGTGAATTAGATCCTTTGTG	266
CPT1B	GGCACCGACTCCTTCCATCTG	GACCGCCTGGCACTGCTTAG	120
RET	ATCGGCAAAGACCTGGATAAGATGATG	AGGGAGGGGAGCGTTATTACAGTC	147
PARP14	ACAGGTAATGCCAAACAAGA	TGAGGCTGAAAGATAACAACT	125
ACSL4	AAGTGAACCGCCGAGTGAATAAC	CAGGTCTGTGCCGCAATCATC	121
IRF7	GTGACACGCCCATCTTTGACTTCG	GCTTCACCAGGACCAGGCTCTTCT	159
HRG	CACCACCACATAGGCAAGA	GGTCTCCAGTAGAAGCGAAA	115
PLTP	CGCAGGTTCCGAATCTACTCAA	CACGCCAGGTCCGCTCATT	127
CD74	CCCAGAGCCCATGAAGAACG	CCCAGCCCAGATGACGGATA	291
HK2	GGGCTGGACACCCTCAAA	CCTTCCCACTGCCATCTTCT	151
ACTB	CACCAACTGGGACGACAT	ATACAGGGACAGCACAGC	202

## Sheet: S2.Statistics of sequence data
Sample	Raw Reads No	Raw Bases(bp)	Q30(bp)	GC(%)	N(%)	Q20(%)	Q30(%)	Clean Reads No	Clean Data(bp)	Clean Reads(%)	Clean Data(%)	Total_Mapped	Multiple_Mapped	Uniquely_Mapped	Map_Events	Mapped_to_Gene	Mapped_to_InterGene	Mapped_to_Exon
LL1	44608062	6691209300	6281056720	49.81	0.000513	97.65	93.87	43450604	6465030053	97.41	96.62	42012421 (96.69%)	1405972 (3.35%)	40606449 (96.65%)	40606449	39050363 (96.17%)	1556086 (3.83%)	36390432 (93.19%)
LL2	44870570	6730585500	6337254140	48.76	0.000514	97.72	94.16	43642124	6495345139	97.26	96.5	42089667 (96.44%)	1292998 (3.07%)	40796669 (96.93%)	40796669	39078022 (95.79%)	1718647 (4.21%)	36003805 (92.13%)
LL3	43252048	6487807200	6135588500	50.12	0.000532	98.06	94.57	42508080	6339576962	98.28	97.72	41163761 (96.84%)	1739012 (4.22%)	39424749 (95.78%)	39424749	38023285 (96.45%)	1401464 (3.55%)	35638938 (93.73%)
LL4	46184288	6927643200	6532762007	50.6	0.000506	97.85	94.3	45115026	6731052191	97.68	97.16	43587516 (96.61%)	1698567 (3.90%)	41888949 (96.10%)	41888949	40144995 (95.84%)	1743954 (4.16%)	35532003 (88.51%)
HL1	50567272	7585090800	7166919713	49.95	0.000508	97.96	94.49	49533202	7388033914	97.96	97.4	47971853 (96.85%)	1759505 (3.67%)	46212348 (96.33%)	46212348	44219445 (95.69%)	1992903 (4.31%)	39210210 (88.67%)
HL2	51763194	7764479100	7330735303	50.12	0.000523	97.94	94.41	50737232	7560477259	98.02	97.37	49022442 (96.62%)	1847482 (3.77%)	47174960 (96.23%)	47174960	45135167 (95.68%)	2039793 (4.32%)	39728424 (88.02%)
HL3	43206400	6480960000	6113474390	50.15	0.000523	97.92	94.33	42351942	6318115700	98.02	97.49	41084358 (97.01%)	1513718 (3.68%)	39570640 (96.32%)	39570640	37974358 (95.97%)	1596282 (4.03%)	33844899 (89.13%)
HL4	45819350	6872902500	6382023758	52.37	0.006941	96.88	92.86	43732560	6464381902	95.45	94.06	40012903 (91.49%)	2538094 (6.34%)	37474809 (93.66%)	37474809	35448804 (94.59%)	2026005 (5.41%)	31303138 (88.31%)
LM1	59661064	9008820664	8667742696	46	0.001636	98.66	96.21	58806308	8865090767	98.57	98.4	58056687 (98.73%)	1500739 (2.58%)	56555948 (97.42%)	56555948	54808540 (96.91%)	1747408 (3.09%)	52462022 (95.72%)
LM2	45779934	6866990100	6480355903	52.4	0.000525	97.75	94.37	44537048	6613538412	97.29	96.31	43354486 (97.34%)	1865280 (4.30%)	41489206 (95.70%)	41489206	40362357 (97.28%)	1126849 (2.72%)	39247508 (97.24%)
LM3	52919348	7937902200	7468005918	50.8	0.000512	97.78	94.08	51732680	7698042467	97.76	96.98	49856956 (96.37%)	1907418 (3.83%)	47949538 (96.17%)	47949538	46646809 (97.28%)	1302729 (2.72%)	45604001 (97.76%)
LM4	50901544	7686133144	7412169452	47.09	0.001729	98.74	96.44	50160362	7561749314	98.54	98.38	49613892 (98.91%)	1340038 (2.70%)	48273854 (97.30%)	48273854	46450078 (96.22%)	1823776 (3.78%)	44220551 (95.20%)
HM1	53173880	8029255880	7742619595	48.03	0.001655	98.74	96.43	52412386	7903806391	98.57	98.44	51800046 (98.83%)	1551263 (2.99%)	50248783 (97.01%)	50248783	48263030 (96.05%)	1985753 (3.95%)	45746641 (94.79%)
HM2	52582776	7887416400	7434294829	51.8	0.000518	97.82	94.26	51413432	7656883298	97.78	97.08	49946700 (97.15%)	2163267 (4.33%)	47783433 (95.67%)	47783433	46352429 (97.01%)	1431004 (2.99%)	44675838 (96.38%)
HM3	50071950	7510792500	7111279125	49.82	0.000522	98.05	94.68	49135352	7302502159	98.13	97.23	47607901 (96.89%)	1764373 (3.71%)	45843528 (96.29%)	45843528	44502735 (97.08%)	1340793 (2.92%)	43228198 (97.14%)
HM4	53893868	8084080200	7617152912	50.88	0.000525	97.76	94.22	52500416	7810961063	97.41	96.62	51027475 (97.19%)	2224235 (4.36%)	48803240 (95.64%)	48803240	47453976 (97.24%)	1349264 (2.76%)	46136013 (97.22%)

## Sheet: S3.DEGs in liver
Gene ID	LL_vs_HL_de	LL_vs_HL_log2fc	LL_vs_HL_pvalue
IGFBP1	Up Regulation	3.02707755391639	1.15556163324349e-11
PLAC8A	Down Regulation	-2.96244	3.7970186286129e-11
CXCL10	Down Regulation	-2.73365	3.03890900606579e-10
NAIP	Down Regulation	-1.64047	2.65213348141382e-09
CXCL9	Down Regulation	-2.37448	6.17201755572412e-09
LOC783920	Down Regulation	-1.80074	1.65620815562369e-08
SELPLG	Down Regulation	-1.91232	1.77706614427818e-08
MID1IP1	Down Regulation	-1.35708	2.1090253999404e-08
LOC513055	Down Regulation	-2.78392	2.35782008870662e-08
LOC516494	Down Regulation	-1.6972	3.2260798218658e-08
IL32	Down Regulation	-2.23635	4.50269996390537e-08
CA3	Down Regulation	-1.9275	5.64685586431244e-08
ITGB2	Down Regulation	-1.65663	7.55569538863004e-08
LOC100300478	Down Regulation	-2.04556	8.6937886599912e-08
MSR1	Down Regulation	-2.05154	1.02615561590572e-07
PLAU	Down Regulation	-1.87794	1.41247282365224e-07
LOC789205	Down Regulation	-2.10149	1.81538141988947e-07
CD274	Down Regulation	-2.6137	1.83654423549213e-07
GBP1	Down Regulation	-2.11573	2.76606261793329e-07
DOCK10	Down Regulation	-1.6499	3.03278946563745e-07
MX2	Down Regulation	-3.69513	3.48834029330343e-07
MYOF	Down Regulation	-1.61969	4.31617539350025e-07
CD53	Down Regulation	-1.65648	4.39466218349797e-07
CLEC4F	Down Regulation	-1.95643	4.97401969377741e-07
RTP4	Down Regulation	-2.04826	5.20758160768678e-07
REXO2	Up Regulation	1.0875456821349	5.93068255445501e-07
CD300LF	Down Regulation	-1.945	6.05114742043256e-07
PLEK	Down Regulation	-1.50804	6.31829426168195e-07
LRRK1	Down Regulation	-1.21204	7.99387765247008e-07
CAT	Down Regulation	-1.03505	8.04385043623309e-07
LGMN	Down Regulation	-1.07202	9.0762987950458e-07
CD83	Down Regulation	-1.84744	1.08324557750937e-06
SCIMP	Down Regulation	-1.72195	1.29159061308739e-06
HRG	Down Regulation	-2.21025	1.30901293995079e-06
IRF1	Down Regulation	-1.34426	1.31586186756071e-06
ITGAL	Down Regulation	-1.86916	1.3627183650432e-06
PLTP	Down Regulation	-1.43747	1.38108912715048e-06
ADCY7	Down Regulation	-1.31085	1.49200189514943e-06
GBP4	Down Regulation	-2.26727	1.58780217453609e-06
COL6A5	Down Regulation	-1.63105	1.7797293178921e-06
PTPRC	Down Regulation	-1.22143	1.82614297742656e-06
ISG20	Down Regulation	-2.71939	1.90247505401676e-06
SAMD9	Down Regulation	-1.92977	1.90545201911189e-06
MYO1G	Down Regulation	-1.52372	2.08468692641551e-06
SLAMF7	Down Regulation	-1.69999	2.23584754648517e-06
SPI1	Down Regulation	-1.66288	2.32783226522822e-06
LAPTM5	Down Regulation	-1.80253	2.53480348765332e-06
SIGLEC1	Down Regulation	-1.9593	2.58140306992833e-06
MYO9A	Down Regulation	-1.45607	2.65862653725974e-06
MKI67	Down Regulation	-2.24349	2.66456444036207e-06
CD180	Down Regulation	-2.39347	2.85765939971739e-06
PTAFR	Down Regulation	-1.8991	3.0879803507642e-06
SEC61G	Up Regulation	1.14478087209858	3.09397128109827e-06
ARHGAP25	Down Regulation	-1.42562	3.4787673710789e-06
WDFY4	Down Regulation	-1.56804	3.94190914107701e-06
PRKCB	Down Regulation	-1.25002	4.04062862996917e-06
GPNMB	Down Regulation	-2.27845	4.68528791376692e-06
LOC512863	Down Regulation	-2.38086	4.73193740336248e-06
IPCEF1	Down Regulation	-1.54905	4.7879997501494e-06
SLC15A3	Down Regulation	-1.56735	4.95677505136815e-06
LOC112441499	Down Regulation	-1.72884	5.0609010232663e-06
LGALS3	Down Regulation	-1.77184	5.08490148962594e-06
GLDN	Down Regulation	-3.80764	5.10012425817097e-06
GPR31	Down Regulation	-2.14222	5.30177867696166e-06
CYTH4	Down Regulation	-1.62547	5.95819445893558e-06
PSMB9	Down Regulation	-1.63133	6.13264881949839e-06
CD86	Down Regulation	-1.7651	6.3309371560972e-06
C3AR1	Down Regulation	-2.0626	6.40513890382049e-06
FAM167A	Down Regulation	-1.64383	6.70876098637769e-06
CD74	Down Regulation	-1.42892	7.21293396256948e-06
GNGT2	Down Regulation	-1.41643	7.25696764303969e-06
TAP2	Down Regulation	-1.31286	7.43550011861312e-06
TAP1	Down Regulation	-1.27286	7.53728339763212e-06
HCLS1	Down Regulation	-1.46155	7.58037504270884e-06
CD44	Down Regulation	-1.45639	7.73363511090771e-06
LCP1	Down Regulation	-1.3582	7.89636872764344e-06
COTL1	Down Regulation	-1.03009	8.39586797277951e-06
LOC101903126	Down Regulation	-1.63228	8.81439530187504e-06
FMNL1	Down Regulation	-1.19385	8.83704913901026e-06
FGR	Down Regulation	-1.16774	8.96006594878273e-06
TM4SF19	Down Regulation	-2.55531	9.11863802498798e-06
PSMB8	Down Regulation	-1.27151	9.21499770800014e-06
STPG1	Down Regulation	-2.05641	9.25432359597657e-06
LY75	Down Regulation	-2.03024	9.65205613420649e-06
CTSS	Down Regulation	-1.43193	9.70568530395606e-06
ICAM1	Down Regulation	-1.15914	9.83387923286005e-06
FMO1	Down Regulation	-1.05503	1.00141237405188e-05
IFI44	Down Regulation	-1.77445	1.04782166836598e-05
SRGN	Down Regulation	-1.26756	1.07073020367944e-05
ARHGAP4	Down Regulation	-1.4097	1.09191067643244e-05
IRF7	Down Regulation	-2.09206	1.10308118992912e-05
IFI16	Down Regulation	-1.60239	1.13911338839808e-05
LOC507055	Down Regulation	-1.97959	1.14152975460499e-05
C2H2orf88	Down Regulation	-2.49602	1.17944344519684e-05
VASH1	Down Regulation	-1.29264	1.23368946427808e-05
JAK3	Down Regulation	-1.06024	1.24920093005534e-05
SEMA4A	Down Regulation	-1.38506	1.25756824615804e-05
LOC518134	Down Regulation	-3.91777	1.27664691842553e-05
MARCHF1	Down Regulation	-1.44107	1.33644232284606e-05
KCNK2	Down Regulation	-2.42738	1.35889613384324e-05
IL15RA	Down Regulation	-1.3095	1.44238325000125e-05
LOC618409	Down Regulation	-2.66285	1.47687360739047e-05
STS	Down Regulation	-1.99893	1.47793730181452e-05
NCF1	Down Regulation	-1.6894	1.54800539203591e-05
SLC35B1	Up Regulation	1.15537031050645	1.68001754337311e-05
NCF2	Down Regulation	-1.75968	1.73429726785746e-05
TREML2	Down Regulation	-1.98212	1.86765987162317e-05
LOC132342100	Down Regulation	-2.75321	1.90157206745264e-05
MAP4K1	Down Regulation	-1.58819	1.9931994552576e-05
LOC132342121	Down Regulation	-1.25436	2.00102108048985e-05
ATG16L2	Down Regulation	-1.13655	2.0651730387797e-05
LOC508153	Down Regulation	-1.50564	2.09223312410069e-05
PTGER4	Down Regulation	-1.23361	2.11196570662991e-05
CASP4	Down Regulation	-1.06126	2.16969835687807e-05
PLAC8B	Down Regulation	-1.68552	2.21124010613115e-05
FMO5	Down Regulation	-1.05997	2.32683639583636e-05
RBM43	Down Regulation	-1.27028	2.34746978514473e-05
CIITA	Down Regulation	-1.74693	2.43291922559856e-05
HCK	Down Regulation	-1.26042	2.51535336577175e-05
LOC101902555	Down Regulation	-3.07896	2.615264824146e-05
FKBP5	Down Regulation	-1.34858	2.61673027311912e-05
RNASE6	Down Regulation	-1.46104	2.67913403769143e-05
WIPF1	Down Regulation	-1.1807	2.73244371343298e-05
CD8A	Down Regulation	-1.55643	2.75903152498338e-05
FCGR3A	Down Regulation	-1.5871	2.81743613087209e-05
SH3KBP1	Down Regulation	-1.17724	2.89308146778648e-05
LOC104974345	Down Regulation	-1.65822	2.91535343263363e-05
CD1E	Down Regulation	-2.54838	2.98160063802878e-05
NLRC5	Down Regulation	-1.4914	3.06825390839075e-05
CMTM3	Down Regulation	-1.38081	3.174096376615e-05
OIT3	Down Regulation	-1.11552	3.23480513706859e-05
CD38	Down Regulation	-1.867	3.27124406076094e-05
IFIT2	Down Regulation	-2.20296	3.29448655082966e-05
LYZ	Down Regulation	-2.18556	3.3245692837684e-05
BOLA-DRA	Down Regulation	-1.50836	3.32467573044e-05
GSTM2	Down Regulation	-1.38576	3.32496009941252e-05
DOCK2	Down Regulation	-1.30034	3.34245174848681e-05
SPIC	Down Regulation	-2.99189	3.42257081797095e-05
BOLA	Down Regulation	-1.26377	3.53869535968024e-05
OBSCN	Down Regulation	-1.45039	3.58658376161566e-05
LOC100852077	Down Regulation	-1.97661	3.58811715436612e-05
OAS2	Down Regulation	-2.57983	3.66924523352686e-05
CD68	Down Regulation	-1.65796	3.70145933733891e-05
BOLA-DMB	Down Regulation	-1.5639	3.89055218042076e-05
HK3	Down Regulation	-1.15165	3.89172121311203e-05
IL12RB1	Down Regulation	-1.85871	3.92993766235847e-05
ARHGAP27	Down Regulation	-1.14169	3.95533361412657e-05
TLR8	Down Regulation	-1.72264	4.00924913025728e-05
SERPINA14	Up Regulation	2.06351650333882	4.07101401047769e-05
MPEG1	Down Regulation	-1.67993	4.14522684231623e-05
ZNFX1	Down Regulation	-1.5625	4.26118659525093e-05
ADAM19	Down Regulation	-1.29966	4.2942429907383e-05
TIMD4	Down Regulation	-1.64018	4.32278310368602e-05
USP18	Down Regulation	-1.4739	4.39888667270729e-05
LOC514170	Down Regulation	-3.25168	4.57213968077017e-05
EPSTI1	Down Regulation	-1.32365	4.87213374336445e-05
SPP1	Down Regulation	-3.14471	5.10083442895051e-05
LY9	Down Regulation	-1.86557	5.14367830035183e-05
NCKAP1L	Down Regulation	-1.24542	5.16461235389366e-05
LOC112442414	Down Regulation	-2.8058	5.2771306761595e-05
PARP14	Down Regulation	-1.12276	5.35339858088354e-05
LAMP3	Down Regulation	-1.55559	5.36158259250841e-05
LOC100336476	Down Regulation	-1.40814	5.39513473018991e-05
ITGAM	Down Regulation	-2.32252	5.49687105733599e-05
ID1	Down Regulation	-1.22955	5.71273088031444e-05
CDH17	Up Regulation	1.01965021765212	5.9790890752174e-05
C5AR1	Down Regulation	-1.52103	5.99960730507959e-05
ITGB7	Down Regulation	-1.26932	6.0308917826735e-05
LOC112441494	Down Regulation	-2.65025	6.07416004213364e-05
LAG3	Down Regulation	-2.00909	6.62989377429256e-05
TMCC3	Down Regulation	-1.32776	6.8157454324021e-05
LOC511531	Down Regulation	-2.00579	6.89187643894753e-05
TFEC	Down Regulation	-1.71912	6.9907306938742e-05
FERMT3	Down Regulation	-1.16097	7.16405702489254e-05
MMP19	Down Regulation	-1.63677	7.3412126787211e-05
TNFSF10	Down Regulation	-1.50986	7.43646036372546e-05
VNN1	Down Regulation	-1.86447	7.53006286930718e-05
SELL	Down Regulation	-1.16079	7.69395294996664e-05
ENPP5	Down Regulation	-1.31476	7.710393986107e-05
CYBB	Down Regulation	-1.81347	7.90476596588688e-05
LOC104968422	Down Regulation	-1.57313	7.94162992277833e-05
CDC25B	Down Regulation	-1.62666	8.05994347187627e-05
LOC781710	Down Regulation	-1.87309	8.1152573837548e-05
CD1D	Down Regulation	-1.29187	8.11703226450968e-05
CD300H	Down Regulation	-1.82306	8.35718318224487e-05
PTK2B	Down Regulation	-1.50175	8.3925067738821e-05
FYB1	Down Regulation	-1.20328	8.5239251707084e-05
LOC100336941	Down Regulation	-1.63144	8.621170700363e-05
ACOD1	Down Regulation	-2.3814	8.76751043306219e-05
EPB41L3	Down Regulation	-1.26076	8.80178781906053e-05
ARHGAP30	Down Regulation	-1.12521	9.05315276704123e-05
LGALS9	Down Regulation	-1.36502	9.10783052921083e-05
ARAP2	Down Regulation	-1.15475	9.47654723480545e-05
GMIP	Down Regulation	-1.14387	9.60096754488728e-05
P2RY6	Down Regulation	-1.43278	0.0001000691313667
LOC100847119	Down Regulation	-2.35335	0.0001026546381488
BOLA-DRB3	Down Regulation	-1.75317	0.0001060298071948
FBXO40	Down Regulation	-1.12597	0.0001070377762473
CRELD2	Up Regulation	1.09085534979904	0.0001089065910546
CSF1R	Down Regulation	-1.66109	0.0001134916931867
TMEM258	Up Regulation	1.09042365174309	0.0001162564240718
SPN	Down Regulation	-1.12819	0.0001189795215837
PLA2G15	Down Regulation	-1.8656	0.0001190600056788
POU2AF2	Up Regulation	3.38325094485441	0.0001238841590301
SDC3	Down Regulation	-1.80602	0.0001279810993759
IFI30	Down Regulation	-1.59702	0.0001300334884194
BATF2	Down Regulation	-2.35883	0.0001307739656472
GPBAR1	Down Regulation	-1.06911	0.0001320281799309
NDRG4	Up Regulation	2.93763298107818	0.0001355916241438
ALPK1	Down Regulation	-1.19441	0.0001362898369951
CMPK2	Down Regulation	-1.47116	0.0001363193518706
TRIM31	Down Regulation	-2.55864	0.0001418613846084
MORN4	Up Regulation	1.29603834011368	0.0001451634246415
LOC100141258	Down Regulation	-1.40422	0.0001502562791905
CA14	Down Regulation	-2.05363	0.0001596141106021
PIK3CG	Down Regulation	-1.65582	0.0001636131071149
GSTA2	Down Regulation	-1.43164	0.0001639046182097
VSIG4	Down Regulation	-1.65745	0.0001664480184416
LOC616782	Down Regulation	-2.12944	0.0001673333077622
SAA4	Up Regulation	1.41708947166152	0.0001751961748831
CAPG	Down Regulation	-1.09242	0.0001771226203552
IFITM1	Down Regulation	-1.5652	0.000178505680357
TMC8	Down Regulation	-1.00569	0.0001817331530251
CPQ	Down Regulation	-1.45771	0.0001831865888276
SLA	Down Regulation	-1.3063	0.0001843251260546
IRAG2	Down Regulation	-1.70416	0.0001858268830294
CORO1A	Down Regulation	-1.1287	0.000191011893945
PLEKHO2	Down Regulation	-1.30077	0.0001936888445014
CARD11	Down Regulation	-1.27303	0.0002004313379125
PSTPIP2	Down Regulation	-1.05934	0.0002077295569297
CTSH	Down Regulation	-1.28248	0.0002138335490801
LOC101904063	Down Regulation	-1.31421	0.000216933626488
TGM3	Down Regulation	-1.73027	0.0002170521442854
XCR1	Down Regulation	-2.14658	0.0002191318710308
CCL4	Down Regulation	-1.53261	0.000224080549502
WSCD2	Down Regulation	-1.56775	0.0002261918352166
BOLA-DMA	Down Regulation	-1.15054	0.0002272543210502
CNP	Down Regulation	-1.02228	0.0002310757382928
DTX3L	Down Regulation	-1.14955	0.0002319881388827
LOC509283	Down Regulation	-1.32347	0.0002338813174729
CLEC7A	Down Regulation	-1.76802	0.0002408008567553
PSD4	Down Regulation	-1.28175	0.0002522674008974
IDO1	Down Regulation	-2.04895	0.0002556586305695
LOC510185	Down Regulation	-1.5835	0.0002563629795367
BOLA-NC1	Down Regulation	-1.88795	0.0002564453409615
ELF4	Down Regulation	-1.15763	0.0002630222320929
ADA	Down Regulation	-1.3678	0.0002630941338957
ART3	Down Regulation	-3.71507	0.0002640037304701
LOC508459	Down Regulation	-1.26587	0.0002706024242934
FADS2	Down Regulation	-3.46807	0.0002710786322957
SH3BP1	Down Regulation	-1.30728	0.0002754639992726
MYOM1	Down Regulation	-1.1749	0.0002780968776012
CLEC4A	Down Regulation	-1.92478	0.0002791872025782
VCAM1	Down Regulation	-1.45217	0.0002849010599198
CD40	Down Regulation	-1.8528	0.0002856241832253
TLR2	Down Regulation	-1.48027	0.0002919099459884
LEKR1	Down Regulation	-1.73843	0.0002930129216114
IFI44L	Down Regulation	-1.70839	0.0003018744180328
PKIB	Down Regulation	-1.07185	0.0003110423456933
CLCA3	Down Regulation	-3.5655	0.0003111472994172
CLEC6A	Down Regulation	-1.9143	0.0003165133784967
CNDP2	Up Regulation	1.02523754115672	0.0003224112952042
LOC100297192	Down Regulation	-1.88698	0.0003228230450856
GMPPB	Up Regulation	1.30217263990442	0.0003287921100834
CCR1	Down Regulation	-1.51275	0.0003387932837893
HERC6	Down Regulation	-1.71912	0.0003388120570595
CD84	Down Regulation	-1.31049	0.0003432700615069
CYTIP	Down Regulation	-1.02014	0.0003586835022029
KIF18B	Down Regulation	-5.16848	0.0003721755068687
UGP2	Up Regulation	1.12066931792847	0.0003724279422229
CMKLR1	Down Regulation	-1.3243	0.0003748792689017
VAV1	Down Regulation	-1.3053	0.0003752176980859
GRIK4	Down Regulation	-2.78912	0.000380725642576
BIN2	Down Regulation	-1.25962	0.0003845546406086
ASTN1	Down Regulation	-2.8977	0.0003923608879292
CD48	Down Regulation	-1.37706	0.0004231113846829
FGD2	Down Regulation	-1.41022	0.0004322150038669
LOC100337081	Down Regulation	-2.42014	0.0004391266949887
FST	Up Regulation	1.37891860144022	0.0004431344470046
AIF1	Down Regulation	-1.2017	0.0004435056104175
EVI2B	Down Regulation	-1.32063	0.0004485020515009
MX1	Down Regulation	-2.63658	0.0004584589336123
MZB1	Down Regulation	-1.75614	0.000458984864338
POU2AF1	Down Regulation	-1.99142	0.000462728500173
GBP5	Down Regulation	-2.55039	0.0004675109741313
RNASE2	Down Regulation	-3.3106	0.0004788333575897
C1QC	Down Regulation	-1.21239	0.0004929895818478
IRF4	Down Regulation	-1.61987	0.0004996785456043
KPNA7	Up Regulation	1.28829771477408	0.0005009881287503
NEDD4	Down Regulation	-1.07304	0.0005083675870319
SPCS3	Up Regulation	1.03192506570991	0.0005148733592787
TAGAP	Down Regulation	-1.38027	0.0005169540499521
DNER	Down Regulation	-2.38558	0.0005181431557157
DNAJB11	Up Regulation	1.07149908669455	0.0005256387276
VNN2	Down Regulation	-1.35201	0.000527573538901
BHLHA15	Up Regulation	1.26943406950564	0.0005300448218782
NKG7	Down Regulation	-1.18467	0.0005415920548994
CRYM	Up Regulation	1.29378244186483	0.0005458021478752
ACSL4	Down Regulation	-1.23234	0.0005528553452118
HABP4	Up Regulation	1.06890542159953	0.0005537676943924
C3H1orf162	Down Regulation	-1.97505	0.0005586619538073
RRP8	Up Regulation	1.35925821018032	0.0005613502868335
C1QB	Down Regulation	-1.39064	0.0005671368320285
LOC101902154	Down Regulation	-1.7443	0.0005677900508336
ITGAD	Down Regulation	-3.49841	0.000575418237664
CCDC80	Down Regulation	-1.23799	0.0005802742850738
GCNT4	Down Regulation	-1.02817	0.0005839261675733
SLAMF6	Down Regulation	-1.62982	0.0005876038919987
ARL4C	Down Regulation	-1.31133	0.0006097564471148
ARHGDIB	Down Regulation	-1.01756	0.000627629760238
LOC504773	Down Regulation	-1.19434	0.0006325695111075
DRAM1	Down Regulation	-1.42417	0.0006358578669097
MLKL	Down Regulation	-1.68433	0.0006611133189092
SLC45A3	Down Regulation	-1.83987	0.000664098921363
THEMIS2	Down Regulation	-1.1984	0.0006684943864901
ABI3	Down Regulation	-1.04718	0.0006734548202413
LOC112441987	Down Regulation	-1.90185	0.0007014654040831
LMNB1	Down Regulation	-1.23282	0.0007070152284914
CD3D	Down Regulation	-1.39779	0.0007260818348134
IL21R	Down Regulation	-1.85125	0.0007274550919198
ATP2A3	Down Regulation	-1.2195	0.0007495542453612
AOAH	Down Regulation	-1.72607	0.0008008999239807
ASIP	Up Regulation	4.43861671912339	0.0008072948735883
TLR7	Down Regulation	-1.58092	0.0008139870341122
GM2A	Down Regulation	-1.71615	0.0008198658335198
COL6A6	Down Regulation	-1.26306	0.0008317282980422
ACP5	Down Regulation	-1.43657	0.000834549829079
DOK2	Down Regulation	-1.35438	0.0008352822237877
UBD	Down Regulation	-1.43211	0.0008394063118079
LOC783680	Down Regulation	-1.11342	0.0008438247766499
SMAGP	Down Regulation	-1.75568	0.0008521195137542
PHOSPHO1	Down Regulation	-1.12561	0.0008553569271096
SNN	Down Regulation	-1.1779	0.0008562444237124
ADAMTS2	Down Regulation	-1.09423	0.0008879566953153
PTGS1	Down Regulation	-1.63112	0.000889651273241
CD226	Down Regulation	-2.20946	0.0008990671170202
LAT	Down Regulation	-1.34667	0.0009014450449333
GIMAP4	Down Regulation	-1.45354	0.0009486466196395
RGS10	Down Regulation	-1.53575	0.0009511280020459
HAPLN3	Down Regulation	-1.2381	0.0009967997517689
TM4SF20	Up Regulation	1.71209044473194	0.0010015360587627
SCD	Down Regulation	-1.4632	0.0010040457443776
CD19	Down Regulation	-2.15229	0.0010254419047256
RPP25	Down Regulation	-2.08123	0.0010412286621581
ERCC8	Up Regulation	1.05816299625276	0.0010519256925947
CXCR3	Down Regulation	-2.0133	0.001062896331899
LIPA	Down Regulation	-1.08338	0.0010794407341895
B3GNT3	Down Regulation	-1.47353	0.0010866199268003
GSTM3	Down Regulation	-1.1398	0.0010879146933594
SLC7A9	Up Regulation	1.17467770814182	0.0010882463217646
GALR3	Down Regulation	-1.89119	0.0011314809203289
TUBB2B	Down Regulation	-1.65711	0.001141633513423
CASP1	Down Regulation	-1.41701	0.0011426233402955
LOC101906101	Down Regulation	-9.72882	0.0011436654180268
ACSM5	Down Regulation	-1.0479	0.0011483895502511
LIMK1	Down Regulation	-1.00795	0.0011739755930427
RGS19	Down Regulation	-1.24314	0.0011849773393685
SLC2A6	Down Regulation	-1.33572	0.0011864779320248
OAS1Y	Down Regulation	-1.20103	0.0011972395028216
SIGLEC11	Down Regulation	-1.73993	0.0012013879070741
AXL	Down Regulation	-1.12298	0.0012124466454126
CXCR2	Down Regulation	-1.24425	0.0012161530573393
LOC100337053	Down Regulation	-3.96713	0.0012178904616316
PYCARD	Down Regulation	-1.15888	0.0012334009415688
HMOX1	Down Regulation	-1.02413	0.0012591021943658
FNDC4	Up Regulation	1.02203175648225	0.0012600093133743
LFNG	Down Regulation	-1.03519	0.0012649952769687
ADRB3	Down Regulation	-5.05789	0.0012917755028896
LOC101905711	Down Regulation	-2.07798	0.0012960444308051
LOC101905041	Down Regulation	-1.08874	0.001298599049681
CCL3	Down Regulation	-2.38044	0.0013035249816325
SASH3	Down Regulation	-1.26707	0.001309765565394
NCR1	Down Regulation	-1.52983	0.0013102702941264
NEURL1	Down Regulation	-1.45565	0.0013229027768965
CD300A	Down Regulation	-2.50606	0.0013785624329486
FXYD5	Down Regulation	-1.00296	0.0013800949902545
PLXNC1	Down Regulation	-1.04414	0.0013884738677709
FAM47E	Up Regulation	1.08592777633353	0.0013906848665028
SEC14L3	Down Regulation	-1.5014	0.00140847209343
SIX1	Up Regulation	1.34263726996266	0.0014315509729766
NRROS	Down Regulation	-1.2849	0.0014363236176348
APBB1IP	Down Regulation	-1.21938	0.0014454824301699
CD4	Down Regulation	-1.55488	0.0014765155550297
HCAR2	Down Regulation	-2.78208	0.0014921168327062
CYP2A13	Down Regulation	-1.52156	0.001534360089185
SYK	Down Regulation	-1.19063	0.0015352914710603
RIGI	Down Regulation	-1.13902	0.0015419296746489
ALAS1	Down Regulation	-1.05364	0.001556123417145
MRC1	Down Regulation	-1.20532	0.0015912189053029
LOC785383	Up Regulation	1.43256325479585	0.0016257778577821
FOXRED2	Down Regulation	-1.38486	0.001628287858304
LOC615183	Down Regulation	-4.09877	0.0016358711268579
CXCL11	Down Regulation	-3.1899	0.0016392969645573
LOC788334	Down Regulation	-2.5074	0.0016463946897851
MANF	Up Regulation	1.33808741120659	0.0016722443924415
SDCBP2	Down Regulation	-1.16931	0.0017131543105393
C1QA	Down Regulation	-1.2271	0.0017421806667482
FADS1	Down Regulation	-1.31278	0.001794913629578
P2RY13	Down Regulation	-1.59301	0.0017987691447379
LOC132346108	Up Regulation	2.20250907492128	0.0018101030107509
XAF1	Down Regulation	-1.56554	0.0018176574405846
PTPRJ	Down Regulation	-1.06993	0.0018609686049183
BCL2A1	Down Regulation	-1.63495	0.0018678842995125
ENTPD1	Down Regulation	-1.3663	0.0018802172834898
LTB	Down Regulation	-1.37597	0.0019273327795811
USP2	Down Regulation	-1.29015	0.0019295449418899
FOSB	Up Regulation	2.28221595928462	0.0019782730683813
CD36	Down Regulation	-1.20986	0.0019961805356835
CPM	Down Regulation	-2.23465	0.002011298880243
LOC788175	Down Regulation	-1.93753	0.0020302628426557
CCND2	Down Regulation	-1.51451	0.0020409336887665
S100A11	Down Regulation	-1.04034	0.0020448605909085
IGSF6	Down Regulation	-1.30367	0.002055883902909
TEX12	Down Regulation	-1.73494	0.0020773167763745
CFP	Down Regulation	-1.14295	0.002111627791844
KIFC1	Down Regulation	-1.58691	0.0021179522973366
FAM166A	Down Regulation	-3.00765	0.0021343530651293
GPR174	Down Regulation	-1.24666	0.0021356330561099
FAM3B	Down Regulation	-2.0027	0.0021539443076206
LOC530077	Down Regulation	-1.83454	0.002156876822639
LOC618737	Down Regulation	-1.39795	0.0021660562684643
CXCR6	Down Regulation	-1.31084	0.0021865225627304
TREM2	Down Regulation	-4.24722	0.0022000946614639
SCN11A	Down Regulation	-2.7244	0.0022077723900451
IFIT3	Down Regulation	-1.63826	0.0022093391830741
EMILIN2	Down Regulation	-1.61841	0.0022504835223434
SPC24	Down Regulation	-1.86583	0.0022558402169029
RYR1	Down Regulation	-1.44909	0.0022745853832607
IFI27	Down Regulation	-1.5824	0.002288929116565
EZH2	Down Regulation	-1.22329	0.0023057690463102
AKAP4	Up Regulation	2.04920337852609	0.002310419465469
LY86	Down Regulation	-1.25644	0.0023107128745763
FLRT2	Down Regulation	-1.19318	0.0024364812131795
LOC786065	Down Regulation	-2.01856	0.0024629028540305
PLSCR2	Down Regulation	-1.0204	0.002467403597714
LOC112444847	Down Regulation	-1.62979	0.0024717413595235
IQANK1	Down Regulation	-1.53088	0.0024749301349985
CALR	Up Regulation	1.15594927509126	0.0024761682378917
ATP4A	Up Regulation	1.56977987434219	0.0025329304779315
CD69	Down Regulation	-1.55861	0.0025415297353821
OR6S1	Down Regulation	-2.53814	0.0025493677111593
CYFIP2	Down Regulation	-1.17052	0.0025553425976554
KCTD12	Down Regulation	-1.06857	0.0025868378444047
LOC107131323	Down Regulation	-1.20688	0.0026061352283797
LOC112443175	Down Regulation	-2.03133	0.002609351573298
PML	Down Regulation	-1.00435	0.00277575888638
CHST1	Down Regulation	-1.00849	0.0027921319174543
APOBEC3Z1	Down Regulation	-3.39863	0.0028187472110251
LOC101905453	Down Regulation	-2.40568	0.0028300118476233
CD52	Down Regulation	-1.26141	0.0028551838088765
NOTUM	Down Regulation	-1.3039	0.0028722545852884
BTK	Down Regulation	-1.35478	0.0028801947049959
KCNH7	Up Regulation	3.16498247624538	0.0028840081444103
VSTM1	Down Regulation	-1.37172	0.0028859898948208
IGF2BP3	Down Regulation	-1.49854	0.0028864239004153
VSIR	Down Regulation	-1.11026	0.002886777963982
CAMKK1	Down Regulation	-1.34578	0.0029002249505586
TROAP	Down Regulation	-2.65637	0.0029250192138039
LOC507917	Up Regulation	1.28410957147586	0.0029347131109949
NEB	Up Regulation	3.82152712639379	0.0029713461679584
LRGUK	Up Regulation	4.69605410901317	0.0030151383328124
LOC100139670	Down Regulation	-2.57245	0.003026249066921
RHOQ	Down Regulation	-1.16535	0.0030812851315881
FOLR2	Down Regulation	-1.57641	0.0030896595265563
ABCA7	Down Regulation	-1.36947	0.0031433266962925
DHX58	Down Regulation	-1.04239	0.0031852035346541
STX11	Down Regulation	-1.41693	0.0032255266655494
CENPF	Down Regulation	-2.0772	0.0032749842960324
ADM	Down Regulation	-1.45347	0.0033077027309443
LOC101907622	Down Regulation	-2.34222	0.0033245145235671
ANXA10	Down Regulation	-2.86956	0.0033622426573551
PARP12	Down Regulation	-1.02377	0.0034039443874774
CD3E	Down Regulation	-1.24204	0.0034754609107131
IKZF3	Down Regulation	-1.25584	0.0035594861989593
BUB1	Down Regulation	-2.09433	0.0035665577192538
HYOU1	Up Regulation	1.06230975213015	0.0035947654493486
RUNX3	Down Regulation	-1.03599	0.0036147985842471
P2RX6	Up Regulation	4.10213749720582	0.003673572123337
LOC112441507	Down Regulation	-1.27481	0.0037012707098684
HK2	Down Regulation	-2.29872	0.003706720600664
CCNB1	Down Regulation	-2.80399	0.0037095265183643
LOC104968478	Up Regulation	1.00721202440126	0.0037111081698322
LOC786987	Down Regulation	-3.13591	0.0037441545248386
HJURP	Down Regulation	-2.72298	0.0037553872926016
APOBR	Down Regulation	-1.08277	0.003772184678822
ABRACL	Down Regulation	-1.55695	0.0038521156534711
RAPGEF4	Down Regulation	-1.19099	0.0038778646662007
PTPRCAP	Down Regulation	-1.24265	0.0039154684939432
SDF2L1	Up Regulation	1.26038695096542	0.0039318631545123
LOC510860	Down Regulation	-1.27512	0.0039357178514909
LOC100848419	Down Regulation	-1.41927	0.0039547543563992
ITGA4	Down Regulation	-1.41988	0.00400255356097
ADGRA1	Down Regulation	-1.59667	0.0041987087067836
LOC617313	Down Regulation	-2.44403	0.0042059738061083
RNF122	Down Regulation	-1.09035	0.004212145133781
SH2D1B	Down Regulation	-1.48422	0.0042328803277333
LOC100336282	Down Regulation	-1.27317	0.0042782770758601
IFIH1	Down Regulation	-1.02132	0.0042899014992442
LSP1	Down Regulation	-1.05741	0.0042988943196787
ISG15	Down Regulation	-2.57597	0.0043730953644579
GPR34	Down Regulation	-1.44518	0.0044240053885602
CSF2RB	Down Regulation	-1.29069	0.0044690968248066
DAPP1	Down Regulation	-1.49138	0.0044850663301526
EVI2A	Down Regulation	-1.23485	0.0044880951519701
SLC16A9	Down Regulation	-1.15032	0.0044918281305924
TIMP2	Down Regulation	-1.12303	0.0044921066137727
STIL	Down Regulation	-1.25786	0.0044954679065815
FAM78A	Down Regulation	-1.39314	0.0045052901877449
LOC100336589	Down Regulation	-1.21996	0.0045211162518068
SIRPB1	Down Regulation	-1.04136	0.0045574714497162
CCDC88B	Down Regulation	-1.35361	0.0045667545444573
IL3RA	Down Regulation	-2.48616	0.0045670363507584
CD72	Down Regulation	-1.48877	0.0046206713190953
LOC515333	Down Regulation	-1.43451	0.0046276715984316
IL23A	Up Regulation	1.13952517644118	0.0046622568477932
KIF26B	Down Regulation	-1.92821	0.0047044500817388
GALNT6	Down Regulation	-1.26117	0.0047181899990542
GSTA3	Down Regulation	-2.04359	0.0047419415461088
FMO2	Down Regulation	-1.43493	0.004803045783757
KIF20A	Down Regulation	-2.43754	0.0048883910996264
F13A1	Down Regulation	-1.68886	0.0049485374859302
PSTPIP1	Down Regulation	-1.12055	0.0050290248692154
LOC782922	Down Regulation	-1.26714	0.0050356425145371
TMEM37	Down Regulation	-1.25154	0.0050809984649898
HSP90B1	Up Regulation	1.1130961816836	0.0052490398764138
LOC100294723	Down Regulation	-2.44421	0.0052676426071216
OPN1SW	Down Regulation	-4.71867	0.0053517530716438
NFAM1	Down Regulation	-1.7937	0.005360798477133
APBA1	Down Regulation	-1.05421	0.0053691591395332
GRAP2	Down Regulation	-1.41316	0.0053761110695015
CD27	Down Regulation	-1.32322	0.0053912630579741
TPC3	Down Regulation	-3.0318	0.0054294168613939
ITK	Down Regulation	-1.21958	0.0054400727245054
TCHH	Up Regulation	4.2826195148068	0.0055010192237467
TNFSF14	Down Regulation	-1.74801	0.0055101437934288
TFPI2	Down Regulation	-1.46429	0.0055364057237278
GIMAP1	Down Regulation	-1.22319	0.0055638257768157
PILRA	Down Regulation	-1.01682	0.0055803967776765
RAC2	Down Regulation	-1.04585	0.0055846430208803
RSAD2	Down Regulation	-1.5374	0.005735961851339
CELF2	Down Regulation	-1.58208	0.0057599852172124
MAGI2	Down Regulation	-1.83752	0.0058402083183216
FHL1	Up Regulation	1.21662170227589	0.0058429912393478
LRRC25	Down Regulation	-1.36701	0.0059628835258943
CALN1	Down Regulation	-1.5344	0.0060563979859968
FCN1	Down Regulation	-1.89433	0.0061348069940502
LOC613822	Down Regulation	-1.73711	0.0061462089516535
MRGPRF	Up Regulation	1.72073785249712	0.0061500963535893
YJEFN3	Down Regulation	-4.03478	0.0062669281862525
ID4	Up Regulation	1.26985042228266	0.0062767345503523
ITM2C	Down Regulation	-1.09803	0.0062887228058157
PLCL1	Down Regulation	-1.35975	0.0064436758149916
C1QTNF3	Up Regulation	1.64451670751046	0.0064817479797261
UBA7	Down Regulation	-1.10346	0.0064925421619123
LOC107132300	Down Regulation	-2.35554	0.0065118377420271
NFATC2	Down Regulation	-1.07887	0.0065137589887756
LOC104973826	Down Regulation	-1.37228	0.0065421305274842
GIMAP6	Down Regulation	-1.11082	0.0065593765974302
LOC509184	Up Regulation	1.17806385309654	0.0066141103912917
CXCR4	Down Regulation	-1.57374	0.0067602503065769
NAAA	Down Regulation	-1.35634	0.0068001064148345
IL10RA	Down Regulation	-2.08333	0.0068050465596717
VWA2	Down Regulation	-2.04889	0.006932327228812
CKAP2	Down Regulation	-1.79458	0.0069954552634748
ARHGEF39	Down Regulation	-1.02539	0.0070216563565663
APOD	Up Regulation	1.42896815106987	0.007082821607621
VSTM2L	Down Regulation	-2.7125	0.0071539459164133
TNFSF13B	Down Regulation	-1.40703	0.0072487258089159
MYOM3	Up Regulation	1.06606437008435	0.0072603757763802
LOC132344463	Down Regulation	-1.12285	0.007447563103428
MTFP1	Down Regulation	-1.02757	0.0075801996668004
EGR2	Down Regulation	-2.40006	0.0075864015875029
TOPAZ1	Up Regulation	3.26812292868297	0.0076337076091822
H1-4	Up Regulation	3.85653106263072	0.0076350001702854
DUSP15	Down Regulation	-1.09657	0.0077408280374977
ZNF385A	Down Regulation	-1.14504	0.0078111541236789
ADORA2A	Down Regulation	-1.08758	0.007881561303636
TIGD7	Down Regulation	-1.18449	0.0079126100549355
TMEM229B	Down Regulation	-1.45445	0.0079534102206348
SSLP1	Down Regulation	-2.61026	0.0079556158388438
FCGR1A	Down Regulation	-1.53398	0.0080325053154222
ARL11	Down Regulation	-1.77307	0.0082344557773785
ABLIM2	Down Regulation	-1.0496	0.008418917025597
LOC100847880	Up Regulation	1.84942631449669	0.0084914995945821
SSTR3	Down Regulation	-1.24747	0.0085149565856761
SCRG1	Down Regulation	-1.35754	0.0085457466792193
LOC100337213	Down Regulation	-4.69899	0.0086585726606459
PRKCQ	Down Regulation	-1.63996	0.0086736990102564
CACNA1C	Up Regulation	1.80524885969751	0.0087241353314441
TYROBP	Down Regulation	-1.13815	0.0087370254324801
S100A8	Down Regulation	-1.43615	0.0088533046315533
DUSP2	Down Regulation	-1.35561	0.0088536046914862
TFF3	Up Regulation	4.01791876418735	0.0089363735929369
ZAP70	Down Regulation	-1.16834	0.0089712451608442
LOC530031	Down Regulation	-1.122	0.0090753574079645
E2F2	Down Regulation	-1.55878	0.0091136716450101
GPR132	Down Regulation	-1.45684	0.0093233110574618
PBX4	Down Regulation	-1.89146	0.0093334750022279
LOC617785	Down Regulation	-1.47476	0.0093714415767279
SLITRK6	Up Regulation	2.19905291732395	0.0094810847124965
IRAG1	Up Regulation	1.04143668703387	0.0096203304721187
PTGS2	Down Regulation	-1.14997	0.0096313298028214
LOC516421	Down Regulation	-1.83939	0.0096482839362308
LOC107131805	Down Regulation	-2.24105	0.0097786963678745
LOC510382	Down Regulation	-2.80739	0.0098271940575087
TNFRSF4	Down Regulation	-1.70599	0.0099501725096453
FCRL6	Down Regulation	-3.71009	0.0100027488863638
CNGA2	Up Regulation	1.24473338006797	0.0100138775397524
CTSL	Down Regulation	-3.45874	0.0100397599702715
NLRP3	Down Regulation	-1.66935	0.0100480305168487
LOC522540	Down Regulation	-1.16443	0.0100844437021695
RELT	Down Regulation	-1.39995	0.0101032977083878
KCNAB2	Down Regulation	-1.33043	0.0101556689665319
NDC80	Down Regulation	-3.31841	0.0102186669721245
TNFSF8	Down Regulation	-1.81748	0.0103379980340532
JAKMIP1	Down Regulation	-2.20017	0.0104277576563829
SCUBE3	Up Regulation	2.51952923630191	0.0105977159758517
EPHA6	Up Regulation	3.32988426203484	0.0106021338143402
MROH2B	Down Regulation	-1.57935	0.0107682895009857
AQP3	Down Regulation	-1.5094	0.0108248229023438
LOC132344841	Up Regulation	1.35391549818099	0.0108375068855857
CHRNA10	Down Regulation	-4.10464	0.0109246362816598
TRHDE	Up Regulation	1.11653499088557	0.0109265813323426
TTC41	Up Regulation	1.74653690628056	0.0109348316084098
CCL5	Down Regulation	-1.27721	0.0109850489171256
LOC615223	Down Regulation	-4.481	0.010986536238155
ITGA8	Up Regulation	1.32151459007792	0.0109936143624188
DEF6	Down Regulation	-1.00835	0.0110357406174286
CRIP3	Up Regulation	1.20353115658885	0.0111928131102233
SLC17A9	Up Regulation	1.23026344682671	0.0112028120281899
TSPAN32	Down Regulation	-1.04934	0.011229909423446
KCNC4	Up Regulation	1.47926712682962	0.0112816014555274
MUC4	Down Regulation	-4.2945	0.0112918745643493
TC2N	Up Regulation	1.34096089339668	0.0114055747724932
BMP8A	Up Regulation	4.16620168237755	0.0114140594319703
CCR7	Down Regulation	-2.30077	0.0114845465906212
TOX2	Down Regulation	-1.8926	0.0117419263165524
TBX21	Down Regulation	-1.30226	0.0120052287328415
DGKG	Down Regulation	-1.21144	0.0120618551042508
RASAL3	Down Regulation	-1.14862	0.0120695127100526
STING1	Down Regulation	-1.11836	0.0120802008428853
MMP14	Down Regulation	-1.33418	0.0121021770123321
LOC112446726	Down Regulation	-2.76666	0.0123367776736112
SH2D1A	Down Regulation	-1.27451	0.0123873962110472
MYOCD	Up Regulation	2.00855000896635	0.0125149212705153
LOC618268	Down Regulation	-1.11614	0.0125345794809
ESPL1	Down Regulation	-2.38378	0.0125934282163951
FKBP1B	Up Regulation	1.44575044572548	0.012598391262335
PWWP3B	Down Regulation	-1.81065	0.0126156697028373
ACTG2	Up Regulation	1.4163170185893	0.0127479139054811
SCAMP5	Down Regulation	-1.0039	0.0127862235821789
H4C8	Up Regulation	2.46550759159725	0.0129752319010003
SMIM3	Down Regulation	-1.03137	0.0131641496895669
HSPA5	Up Regulation	1.04781542433334	0.0132673596734825
CDC20	Down Regulation	-2.24198	0.0132773105229349
HAVCR2	Down Regulation	-1.13528	0.0132932065299685
BATF3	Down Regulation	-1.00043	0.0133301967399583
SYTL3	Down Regulation	-1.48079	0.0134260056582719
BANK1	Down Regulation	-1.05562	0.0135857328436898
OR4A47AA	Down Regulation	-2.88015	0.0138275870082283
ERBB4	Down Regulation	-2.21409	0.0138836273522097
NPL	Down Regulation	-1.03385	0.0140645547799584
EQTN	Up Regulation	2.29460974895879	0.0141486380756556
IL18BP	Down Regulation	-1.20955	0.014161256757145
KCNA3	Down Regulation	-1.08999	0.0142314302263033
CCNA2	Down Regulation	-2.07713	0.0142547999164401
LOC132346947	Down Regulation	-1.59973	0.0143271120978419
LOC505773	Down Regulation	-2.45267	0.0143537445449528
LOC100335205	Down Regulation	-1.23598	0.0145413574559332
LOC112441481	Down Regulation	-1.21236	0.0146748368959415
PDIA6	Up Regulation	1.04245556823561	0.0146926226543477
SEC14L1	Down Regulation	-1.11606	0.014850542094222
BOLA-DQA5	Down Regulation	-2.44269	0.0148686156617447
FASN	Down Regulation	-1.17103	0.0149261575694556
JAML	Down Regulation	-1.15188	0.0150176551993678
IDO2	Down Regulation	-1.11077	0.0150189184786411
FRMD7	Down Regulation	-4.43833	0.0150300102488243
KAZN	Down Regulation	-1.3235	0.0150375531817118
LOC505078	Down Regulation	-1.20217	0.0152734693990699
LOC786372	Down Regulation	-1.30622	0.0154050914090449
CCRL2	Down Regulation	-1.10161	0.0154140411520044
DGAT2L6	Up Regulation	1.9914739841383	0.0155029982825457
IMPDH1	Down Regulation	-1.2291	0.0155213160552859
LOC101905687	Up Regulation	1.13852546822367	0.0158165590055343
TEX15	Down Regulation	-1.8771	0.0158257909542046
TASL	Down Regulation	-1.30302	0.0158905286420738
CCNB2	Down Regulation	-2.28869	0.0159370333550779
OAS1X	Down Regulation	-1.33621	0.0164544522087613
SLC2A3	Down Regulation	-1.18525	0.0164701261177012
AFF2	Up Regulation	1.66971554786635	0.0164724849463685
PKMYT1	Down Regulation	-1.45775	0.0166002046835132
HCN4	Up Regulation	1.68364304017666	0.0167044247127984
NTRK3	Up Regulation	1.17753896386822	0.016741302118022
IL7R	Down Regulation	-1.19529	0.0168004790672968
LOC511617	Down Regulation	-1.15077	0.0169051295138222
LOC132342089	Down Regulation	-1.4298	0.0169203695073419
MMRN1	Up Regulation	1.76643336464228	0.0169293018224778
SCIN	Down Regulation	-1.8145	0.0169390835984195
SLC6A9	Down Regulation	-1.23513	0.0170706346285561
BCL2L14	Down Regulation	-1.04057	0.0172342004573245
OAS1Z	Down Regulation	-2.92514	0.0172564823781887
GZMM	Down Regulation	-1.54488	0.0173674160047272
SPOCK1	Up Regulation	1.05017059073295	0.017391284103745
LOC112445540	Down Regulation	-4.62039	0.0175142520840334
KIF4A	Down Regulation	-2.47135	0.0176140513177219
TMEM52	Down Regulation	-2.19738	0.0176439106748325
CST7	Down Regulation	-1.02394	0.0176836915283329
BMPER	Down Regulation	-1.88607	0.0178316894558312
LOC614871	Down Regulation	-1.24164	0.0179319545246292
CLEC1A	Down Regulation	-1.07091	0.0179592111598373
NIM1K	Down Regulation	-3.84473	0.0180209432899785
LOC510988	Down Regulation	-1.08862	0.0180974672204311
GRID1	Up Regulation	1.50188897549125	0.018133139894371
LOC100336669	Down Regulation	-1.30157	0.0181341940950174
LRRC73	Up Regulation	1.02539581280552	0.0181877920815934
KLHL6	Down Regulation	-1.27993	0.0182724879883041
LOC785762	Down Regulation	-1.04066	0.0185622006506092
LYNX1	Down Regulation	-1.03911	0.0185901077439344
GPR183	Down Regulation	-1.20497	0.0186455129342281
EBF4	Down Regulation	-1.22956	0.0187368402263212
ALDOC	Down Regulation	-1.1235	0.0188062307709131
DBI	Down Regulation	-1.02568	0.0188153714733717
CDA	Up Regulation	1.25533861620655	0.0189963431846436
TENM2	Up Regulation	1.30174141335978	0.0190469595022065
DNAH7	Up Regulation	1.19731612955157	0.0190555431064421
LCK	Down Regulation	-1.06608	0.0193260480337337
SH2D2A	Down Regulation	-1.23354	0.0193362292742984
ENKUR	Up Regulation	1.49466828995819	0.0194100895627875
NTRK2	Up Regulation	2.25723452484733	0.0194218653986629
LOC112448555	Down Regulation	-1.99256	0.0194427391145577
IL23R	Down Regulation	-4.55133	0.0194492837909371
PLA2G4A	Down Regulation	-1.12413	0.0194503897453638
LOC515418	Down Regulation	-2.25612	0.0194739800492963
AK4	Up Regulation	1.11172082709353	0.0195685991084466
PYROXD2	Down Regulation	-1.10792	0.0195702144924069
KCNH2	Up Regulation	1.68406931558396	0.0197216782499803
FREM3	Up Regulation	2.15124841358552	0.0199290128950249
SYNDIG1L	Down Regulation	-1.45473	0.0200309328487094
IL12B	Down Regulation	-4.3466	0.0201310703497754
CD3G	Down Regulation	-1.2832	0.0204170888661155
CKAP2L	Down Regulation	-2.13369	0.020440730202435
KIF2C	Down Regulation	-2.31333	0.0206300620287295
EVC2	Down Regulation	-1.20967	0.0208270552402138
ADAMDEC1	Up Regulation	1.30991868466858	0.0209527269263079
TOP2A	Down Regulation	-1.25944	0.0210348851556162
SHCBP1	Down Regulation	-3.89838	0.0210717043086377
DRC1	Up Regulation	1.31265912013103	0.0210893690655458
LOC404051	Down Regulation	-1.00523	0.0211961849878562
ASPM	Down Regulation	-1.97521	0.0213358902661021
LIMD2	Down Regulation	-1.17316	0.0216450300447037
OSM	Down Regulation	-4.28751	0.0216807787752477
PRF1	Down Regulation	-1.03506	0.0217066127256233
LOC132342123	Down Regulation	-1.78344	0.0217904190213391
RUBCNL	Down Regulation	-1.01998	0.0218219545111006
ZDBF2	Down Regulation	-1.26845	0.0219620905559883
FICD	Up Regulation	1.16876431622459	0.0221194574903372
IFI6	Down Regulation	-2.21169	0.0223006482488591
CLEC4E	Down Regulation	-1.98157	0.0223340650362188
C16H1orf105	Down Regulation	-1.23482	0.0224281078962646
FAM181B	Down Regulation	-1.53658	0.0224945590172189
CENPA	Down Regulation	-1.69558	0.0225333605469221
TEC	Down Regulation	-1.14439	0.0226453467268343
HNMT	Down Regulation	-1.46578	0.0227550367026812
FAM131B	Up Regulation	4.46962925400502	0.0232246193384017
DHH	Up Regulation	2.33539998697423	0.0233291995216901
GPX2	Up Regulation	2.09197434009947	0.023439254318895
CCNE1	Down Regulation	-1.15288	0.0235766562190164
SMTNL2	Down Regulation	-1.15978	0.0240076066538496
PNPLA4_1	Up Regulation	1.14571649967214	0.0240283247960137
KIF11	Down Regulation	-1.91571	0.0240564784717404
LOC112445177	Down Regulation	-1.26192	0.0240636636170152
CCR10	Down Regulation	-1.17616	0.0241786640818539
LAIR1	Down Regulation	-1.87764	0.0241979185803621
ADAMTS5	Down Regulation	-1.3227	0.024356012179486
CALHM6	Down Regulation	-3.42374	0.0246404033812946
PCDHA13	Down Regulation	-1.20306	0.024641816300752
MYO3B	Up Regulation	1.93084705278647	0.0248066828542281
GCK	Down Regulation	-3.55922	0.0249759214082137
LOC112445749	Down Regulation	-2.60718	0.0250461551724043
EXOC3L4	Down Regulation	-1.20021	0.0250704557445935
SPRED3	Down Regulation	-3.38452	0.0251250985686852
ESR2	Up Regulation	1.32712834109054	0.0252200517386547
COL11A2	Down Regulation	-1.79071	0.0252714228599218
FCMR	Down Regulation	-1.38861	0.0254862217502648
AKNAD1	Down Regulation	-4.55088	0.0254951967310877
GNLY	Down Regulation	-1.45536	0.0255344637930619
LOC618367	Down Regulation	-1.791	0.0259214820295947
ST14	Up Regulation	1.21701236025234	0.02604205198744
BLA-DQB	Down Regulation	-1.8182	0.0261536947744481
PTGIR	Down Regulation	-1.0815	0.0261895388357079
OR11H7	Down Regulation	-3.61941	0.0262035822402582
KNL1	Down Regulation	-1.80224	0.0263924814051215
AGAP2	Down Regulation	-1.18573	0.0264491994208872
LOC100298428	Up Regulation	2.52272094688484	0.0265151814762757
LTC4S	Down Regulation	-1.4679	0.0265790341374254
GPR171	Down Regulation	-1.39947	0.0265877137462242
RACGAP1	Down Regulation	-1.38967	0.0268701236099631
LOC101906022	Down Regulation	-1.38901	0.0269320238190969
LOC100300716	Down Regulation	-1.92673	0.0269542519996215
WFDC18	Down Regulation	-2.17758	0.0270410288649576
SLAMF8	Down Regulation	-2.39603	0.0270759893131652
CDH5	Down Regulation	-1.77796	0.0271129638585669
CD79A	Down Regulation	-1.3698	0.0271337149061853
HBB	Down Regulation	-1.44779	0.0271447512332492
FOXM1	Down Regulation	-2.14352	0.0274164697065201
LOC112449552	Up Regulation	1.97321959365133	0.0274489762302133
BHLHE22	Down Regulation	-2.13275	0.0275217186183902
NCAPG	Down Regulation	-1.4645	0.0275640833126284
OLR1	Down Regulation	-2.35992	0.0275779919157324
FBP2	Up Regulation	1.59770195361682	0.0276120577452071
MSMO1	Down Regulation	-1.72644	0.0277938538796101
LOC616254	Down Regulation	-1.08819	0.0277996828199656
LOC524576	Down Regulation	-3.93241	0.0278483964257238
HECW1	Down Regulation	-3.12438	0.0279638727167049
LOC104968634	Down Regulation	-1.56035	0.028053328759522
SPHK1	Down Regulation	-1.03332	0.028199344475105
CCR5	Down Regulation	-1.11952	0.0282679848763547
NME8	Down Regulation	-2.26895	0.0282875441102553
PDZRN4	Up Regulation	2.14236151459436	0.0283132917887126
CASS4	Down Regulation	-1.47633	0.0283351712352997
CD1B	Down Regulation	-3.77332	0.0283769694766501
LOC751811	Down Regulation	-2.45775	0.0287268180338109
PPEF2	Down Regulation	-1.16713	0.0287386871960382
SUCNR1	Down Regulation	-1.05386	0.0289736935312647
SLC6A16	Down Regulation	-1.99891	0.0290498583351684
LOC100295687	Down Regulation	-2.8851	0.0290787088739309
LOC786760	Down Regulation	-1.50702	0.0292547937673198
PRSS35	Down Regulation	-1.81663	0.029460964940346
ANGPT4	Up Regulation	1.11272065131767	0.029710634830321
CXCR1	Down Regulation	-1.20796	0.0298750811067502
NLRP1	Down Regulation	-1.34083	0.0299299298291747
LOC510520	Down Regulation	-2.50421	0.0300813569530015
WC1-10	Down Regulation	-4.33712	0.030209742987871
TESPA1	Down Regulation	-1.41413	0.0302809172251349
COL7A1	Down Regulation	-1.04608	0.0303747220309606
LIPM	Down Regulation	-3.64991	0.0304313127604215
TACR1	Up Regulation	2.79753449578598	0.0304544305910472
PTPN7	Down Regulation	-1.24062	0.0306922517093379
CBLN3	Down Regulation	-1.48194	0.0306995544426924
RRM2	Down Regulation	-1.59902	0.0308941532907893
DLGAP5	Down Regulation	-2.63784	0.0309603691128992
LOC509513	Down Regulation	-1.11335	0.0309958504049383
DISC1	Down Regulation	-1.01555	0.0314457600352121
MMP12	Down Regulation	-4.75561	0.0315844417279676
GTSE1	Down Regulation	-1.92037	0.0316021492400664
THRSP	Down Regulation	-1.0556	0.0316268923596432
CDH19	Up Regulation	4.17965400343836	0.031651218312303
TULP1	Down Regulation	-3.29693	0.0316964973978311
CD2	Down Regulation	-1.11998	0.0317966070747863
PDE1B	Down Regulation	-2.1156	0.0318114203103178
LOC781494	Down Regulation	-1.25073	0.0320733887763014
NUCB2	Up Regulation	1.09349084170882	0.0325714390178101
LOC100300510	Down Regulation	-1.24562	0.0334135522580594
CDH3	Up Regulation	1.02613286617572	0.0334597799037582
AGER	Down Regulation	-1.24744	0.0335873031095805
GAS2L3	Down Regulation	-1.21041	0.0336166896538371
GPR85	Up Regulation	2.51856434062093	0.0342033607749959
SEMA5B	Down Regulation	-1.58598	0.034312679261387
TRIM10	Down Regulation	-3.05971	0.0343802611330049
LOC112442322	Down Regulation	-2.26139	0.0344720208751472
LOC515828	Down Regulation	-1.68306	0.0346772216644207
LOC112448117	Down Regulation	-3.05452	0.0347721888962886
FCRL5	Down Regulation	-1.57558	0.0348303565532235
LOC100125415	Down Regulation	-1.01127	0.0348505435880734
NRIP3	Up Regulation	1.61558227782141	0.0348896709675757
KLRF2	Down Regulation	-1.58438	0.0351349112210844
CD5	Down Regulation	-1.17888	0.0351486950282078
WNT8B	Up Regulation	3.37306355460421	0.0355652923384526
NRCAM	Down Regulation	-1.10509	0.0356293294350863
LOC112447857	Down Regulation	-2.78885	0.035639621692806
RET	Down Regulation	-3.71889	0.0356503760771206
ARSL	Down Regulation	-3.19273	0.0358603801925693
ECEL1	Up Regulation	1.64520485757709	0.0362602923436101
IGF2BP1	Up Regulation	3.78747666038448	0.0364566315908886
RGS1	Down Regulation	-1.49405	0.0365504475031138
PRAM1	Down Regulation	-1.2578	0.0366775827199957
KLRD1	Down Regulation	-1.11945	0.0366881581329617
BRB	Down Regulation	-1.24065	0.0368180709758652
BCL11B	Down Regulation	-1.04996	0.0368879605748915
COL1A1	Down Regulation	-1.00791	0.0368987918950432
VGLL3	Up Regulation	1.37965904357418	0.0369291729315294
MUC1	Up Regulation	2.89372957673978	0.0370817066829575
LOC112442408	Up Regulation	1.58589365501428	0.0372187140070977
FREM1	Down Regulation	-3.1573	0.0375237513541334
KCNMB1	Up Regulation	1.32322659484813	0.037591490989078
BBS7	Down Regulation	-1.59216	0.037678963038001
KLC2	Down Regulation	-1.08236	0.0378609807223559
SUSD4	Up Regulation	2.19421203246744	0.0379664841626579
LOC101904375	Up Regulation	2.70441413956976	0.0379819517224744
GPR35	Down Regulation	-1.0909	0.0385154328918685
KIF22	Down Regulation	-1.56069	0.0385830406456616
LOC101902435	Down Regulation	-1.32552	0.0386308300760386
ERCC6L	Down Regulation	-1.99965	0.0388129807146483
ISM2	Up Regulation	1.77855244996132	0.0389042664519501
LOC112445390	Down Regulation	-1.22139	0.0390950975248937
ADAMTSL3	Up Regulation	2.33140946513867	0.0394374531326413
LOC112445995	Down Regulation	-3.36362	0.0396560276679066
CDH10	Down Regulation	-1.73704	0.039670995421528
ADCYAP1R1	Down Regulation	-1.47532	0.040232613999693
NIPAL1	Down Regulation	-1.2187	0.0402693978238621
RGCC	Down Regulation	-1.39664	0.0402774446951796
RNASEH2A	Down Regulation	-1.01781	0.040419243346713
BOLA-DOA	Down Regulation	-1.34803	0.0414268805302377
MS4A1	Down Regulation	-1.7359	0.0417166869386876
PLA2R1	Down Regulation	-1.04179	0.0419187054278632
PDCD1LG2	Down Regulation	-1.42381	0.0419562535648382
LOC515823	Up Regulation	1.15076771193385	0.0419938204567585
SLC6A12	Up Regulation	1.12908259681266	0.0420713455914206
ISLR	Up Regulation	1.57940550064288	0.042147049301635
NBL1	Down Regulation	-1.08368	0.0422025030963487
CCDC69	Down Regulation	-1.16137	0.0428543194712903
GPR157	Down Regulation	-2.06417	0.0429359646801296
LOC104968444	Down Regulation	-2.97462	0.0432049375200956
KCNK16	Up Regulation	2.78189946053231	0.0433439728501547
LRRD1	Down Regulation	-1.06555	0.0436458813948918
NPTXR	Up Regulation	2.15997339100681	0.0440821513224219
PBK	Down Regulation	-1.93716	0.0441281582421149
LOC101905165	Down Regulation	-3.1568	0.0442585899202165
SIT1	Down Regulation	-1.14734	0.0443937844902799
RGS6	Up Regulation	2.24492729557775	0.0446161235585127
GALNT3	Down Regulation	-1.10459	0.0447276488209968
LOC618416	Down Regulation	-1.11376	0.0449993405763496
RTN4RL1	Up Regulation	1.20059835979161	0.0450935907034585
ZNF215	Up Regulation	1.53635539402468	0.0451033373964077
ZCCHC18	Down Regulation	-1.17797	0.0452220569292586
RARRES1	Down Regulation	-1.27617	0.0467536970868384
MEDAG	Up Regulation	3.40294719541162	0.046875069896726
LOC100849069	Down Regulation	-3.60069	0.0471344107672417
ST6GALNAC5	Up Regulation	2.63883612611755	0.0473363777061876
KLRK1	Down Regulation	-1.31796	0.0475599878187365
SLC46A2	Down Regulation	-1.14001	0.0476113591942346
UBE2C	Down Regulation	-1.51429	0.0477617097121109
CLDN10	Up Regulation	2.61241919650518	0.0479419543446382
LOC132342096	Down Regulation	-2.14347	0.0485786480859599
ULBP17	Up Regulation	3.37384458727528	0.0487843974597567
PHEX	Down Regulation	-3.49065	0.048964591825671
LOXL4	Up Regulation	1.18781098670873	0.0494775868360339
CCL22	Down Regulation	-2.60954	0.0495667312096933
SUSD1	Down Regulation	-1.13746	0.0495927369409326
ALOX5	Down Regulation	-1.29784	0.0499778449070408

## Sheet: S4.DEGs in muscle
Gene ID	LM_vs_HM_de	LM_vs_HM_log2fc	LM_vs_HM_pvalue
GADD45A	Up Regulation	1.14253523008878	0.0148303975335873
ITGAL	Up Regulation	1.58604089952636	0.0479620225800606
CD44	Down Regulation	-1.00256	0.0117134799382532
LOC507055	Down Regulation	-1.20736	0.0419197210792828
LOC101902555	Down Regulation	-1.93072	0.0136538508839608
CMTM3	Down Regulation	-1.52136	0.0097825218691438
USP18	Down Regulation	-1.49971	0.0047318938027548
PARP14	Down Regulation	-1.27344	0.0260882849534927
LOC511531	Down Regulation	-1.57411	0.0197901408911172
BOLA-DRB3	Down Regulation	-1.21773	0.0281288464661274
VSIG4	Up Regulation	2.03808880407158	0.0193537019555317
TGM3	Up Regulation	2.23116253645745	0.0304570121223993
VCAM1	Down Regulation	-1.21332	0.0293116725769213
IFI44L	Down Regulation	-1.37108	0.0205662412071212
HERC6	Down Regulation	-1.51051	0.0081454635929439
KIF18B	Up Regulation	3.49506855250672	0.0172159933761143
FST	Down Regulation	-1.11432	0.0079752902469869
MX1	Down Regulation	-2.28273	0.0352426454179759
POU2AF1	Up Regulation	2.52404531596014	0.0101432475539688
ACSS1	Up Regulation	2.02893120435846	0.0015434545262632
COL6A6	Down Regulation	-2.74524	0.001607843670927
GPAT3	Up Regulation	1.86068394946517	0.0012105817052292
TUBB2B	Down Regulation	-1.2212	0.0353604327267642
ACSM5	Up Regulation	1.15717179284345	0.0190373063875525
OAS1Y	Down Regulation	-2.43649	0.0019458234117957
HMOX1	Up Regulation	1.31226110763048	0.0266699809809794
PLXNC1	Down Regulation	-1.20078	0.0199793213193763
EBPL	Down Regulation	-1.10146	0.0165006883625443
RIGI	Down Regulation	-1.3707	0.0097962908520319
XAF1	Down Regulation	-1.43197	0.0420164557420828
FOSB	Down Regulation	-2.33924	5.7848727958746e-06
LOC786065	Down Regulation	-4.2	0.0354969483634738
LOC100139670	Down Regulation	-2.69774	0.0005009249490222
ADM	Up Regulation	1.06995443634045	0.0297632496378875
ANXA2	Down Regulation	-1.24708	0.0011256124648654
P2RX6	Up Regulation	1.06571821781105	0.0245588273913803
CCNB1	Down Regulation	-4.31568	0.0134660767925592
IFIH1	Down Regulation	-1.27492	0.0116896190780175
ZC2HC1A	Down Regulation	-1.03866	0.0301817458560256
RSAD2	Down Regulation	-1.18305	0.0345891609224512
CALN1	Down Regulation	-1.96268	0.0362702035218273
C1QTNF3	Down Regulation	-1.51058	0.0001010573451265
EGR2	Down Regulation	-2.59917	8.55084678251117e-05
ZNF385A	Up Regulation	1.6098168080928	0.0015626084262416
S100A8	Up Regulation	3.53456236700974	0.0003826314557774
ECH1	Up Regulation	1.13023465630221	0.0018212983067156
MDH1	Up Regulation	1.14765200245219	0.0001408250035014
ZBP1	Down Regulation	-2.2743	0.0122489609158533
CDK18	Up Regulation	1.0440940807276	0.0371276526707317
ACTG2	Down Regulation	-1.49144	0.0406418173079913
OAS1X	Down Regulation	-1.86797	0.0097802031686252
SLC2A3	Down Regulation	-1.05243	0.0362627357143822
MMRN1	Up Regulation	1.22101801577932	0.0491702482707699
SCIN	Down Regulation	-1.69457	0.0042502966666242
OAS1Z	Down Regulation	-1.71313	0.0216520074193261
AXIN2	Up Regulation	1.52914569426221	0.0048703545712799
BMPER	Down Regulation	-1.77239	0.0277890382088206
ACADVL	Up Regulation	1.18936557498947	3.30235808446949e-05
ETFDH	Up Regulation	1.04235839647819	0.0030303688898202
CKAP2L	Down Regulation	-2.19603	0.0064918533994371
EVC2	Up Regulation	1.00835965705222	0.0181624048740887
BARX2	Up Regulation	2.00355413636395	0.0002329027687449
LIMD2	Up Regulation	1.12069336366772	0.0343767457800376
IFI6	Down Regulation	-2.4655	0.0362352305744997
C16H1orf105	Up Regulation	1.10577157549792	0.0304409211008675
SMKR1	Down Regulation	-1.58429	0.0086049664657127
HRH2	Down Regulation	-1.44504	0.0138337063379554
LOC112445749	Down Regulation	-3.922	0.0008599984246313
SPRED3	Down Regulation	-3.43982	0.0251858547051352
ANGPTL8	Up Regulation	2.33932662098167	0.0037363884893904
HBB	Up Regulation	4.22571345985791	0.0021495974895683
NES	Down Regulation	-1.8145	0.0024936514863487
GTSE1	Up Regulation	2.21265806466795	0.0032550961019976
RIPOR2	Up Regulation	1.15615667514909	0.0247451086273929
RET	Down Regulation	-1.35503	0.014889994844526
RGS1	Up Regulation	1.64546252093304	0.002959155834718
WDR86	Up Regulation	3.11706390501755	8.31981540329335e-05
SGMS2	Down Regulation	-1.23454	0.0036161951174567
ERCC6L	Down Regulation	-1.4194	0.0327903443701347
FOS	Down Regulation	-1.0155	0.0209063816034154
OLFML3	Down Regulation	-1.04532	0.0160084506480021
LOC515823	Down Regulation	-2.87727	0.0249324574782721
PSAT1	Down Regulation	-1.28683	0.0144948990523894
ROS1	Up Regulation	2.07060637470377	0.02487919936335
CIB2	Down Regulation	-1.48324	0.0203015912189241
SPOCK2	Up Regulation	1.77635759824598	7.56637185599197e-06
PTGIS	Down Regulation	-1.09928	0.0144183888147179
ULBP17	Down Regulation	-4.3857	0.0326088165612648
HPD	Up Regulation	2.99421586307934	5.21936961613976e-07
MEST	Down Regulation	-1.13691	0.0322499008971954
CCN4	Down Regulation	-2.92064	0.0148086932877076
ASPHD2	Down Regulation	-1.20603	0.01323560846594
CHI3L1	Down Regulation	-2.66989	0.0030451519996081
COL13A1	Down Regulation	-2.83721	0.014252198631273
ECT2	Down Regulation	-1.72586	0.0153279796394954
PAQR8	Up Regulation	1.58238780016474	0.0192488569036852
IYD	Down Regulation	-2.6326	0.0183367276433241
ADHFE1	Up Regulation	1.44871792059299	0.0002863127892792
HAP1	Up Regulation	1.86214432667824	0.0066293030383195
LRRC55	Down Regulation	-1.26506	0.0386481516894935
MYBPH	Down Regulation	-2.84622	0.018541225908109
SLC25A4	Up Regulation	1.06251716271102	0.0003535887649834
CISH	Up Regulation	1.6256500221359	0.0007286737857051
PRRT4	Up Regulation	2.06192403819061	0.0351916688527721
TWF2	Up Regulation	1.20949893323435	0.0079578616833872
MAFA	Down Regulation	-1.05522	0.0116754172384732
LOC112441484	Down Regulation	-2.63595	0.0045145378261364
HEBP2	Up Regulation	1.5019923949133	0.0079128863972239
SLC30A7	Down Regulation	-1.05388	0.0355981252555477
CYB561	Down Regulation	-1.03521	0.0112211301361185
MCTP1	Down Regulation	-1.37175	0.0003060744186228
LOC782367	Down Regulation	-2.06564	0.0009327148531492
LIPE	Up Regulation	1.0265554478449	0.0214793725213481
LOC100196897	Up Regulation	1.09715642383627	0.0111617844693156
SERPINE1	Down Regulation	-1.61548	0.0074651275584719
LMOD1	Up Regulation	1.36787044583521	0.0038990966651849
GASK1A	Down Regulation	-2.779	0.0120261320768117
SLC27A1	Up Regulation	1.32819241982461	0.0015413429580774
CPT2	Up Regulation	1.03386907288319	0.0007845719625951
LOC785216	Up Regulation	1.4778072864684	0.0109205201314387
SCD5	Up Regulation	1.25405019800103	0.0337743563384046
DLK1	Down Regulation	-3.04151	0.0112157525448013
ZFP30	Down Regulation	-1.09651	0.0282359121726254
TRANK1	Up Regulation	1.19500795287516	0.0061824941382649
KCNQ4	Up Regulation	1.42620014854297	0.0005274825768874
PPP1R14C	Down Regulation	-1.2025	0.0105977708289762
CCDC157	Up Regulation	2.7912649790827	0.0164634306404918
CLCF1	Up Regulation	1.46520041648797	4.29731292566324e-05
ACOX2	Up Regulation	1.00455094708028	0.0411570534252802
CPN2	Up Regulation	3.84800133407725	4.00980114473913e-05
BPI	Up Regulation	4.64146973419106	0.0223331584529793
MT3	Up Regulation	2.16750128285135	0.0063858888122738
BDH1	Up Regulation	2.42624079777478	0.000408927184564
IRX3	Up Regulation	1.51311448360101	0.0015359756608131
LOC614914	Up Regulation	1.74510313449962	0.01429715481985
RORC	Up Regulation	2.08000296070731	9.26352380098278e-06
PFKFB2	Up Regulation	1.03263813436997	0.0279765719204551
SLC6A6	Up Regulation	1.17375924580527	0.0423350252120836
CACNG7	Down Regulation	-3.49842	1.40070939048303e-05
DZIP1L	Up Regulation	1.71315862809588	0.0016840723410404
GLA	Down Regulation	-1.30167	0.0200103725499844
CCL2	Down Regulation	-1.83875	0.0031050383182783
LOC112444726	Up Regulation	1.34604651533346	0.0208359505767109
HR	Up Regulation	2.05377771212276	8.40400288399457e-05
LOC101904177	Up Regulation	1.71511922904651	0.0246144528509054
LOC784451	Down Regulation	-1.11756	0.0339467407223471
MICAL2	Down Regulation	-1.69979	0.0021778087764177
LOC783020	Down Regulation	-1.55661	0.0188898568470249
KLF10	Down Regulation	-1.03445	0.0006015275346438
TP53INP2	Up Regulation	1.33625838233758	0.0001990841497304
AK3	Up Regulation	1.30498452663498	0.0028980352761654
ADAMTSL2	Up Regulation	1.18476552777621	0.031848458991103
SDC1	Down Regulation	-1.52077	0.0110456954917215
GGT1	Up Regulation	1.65115492843811	0.0084978188124283
EGR1	Down Regulation	-3.39962	5.32521466064999e-08
PLPPR2	Up Regulation	1.35081597279929	0.0128342773465645
IQCN	Down Regulation	-1.24398	0.0140335411033833
CYSRT1	Up Regulation	3.17467638665513	0.0110976105460613
CATSPER4	Up Regulation	1.3215453941847	0.045325154547209
EGR3	Down Regulation	-2.01246	9.50545871575315e-06
CRHR2	Up Regulation	2.01421047575927	0.0029971379909216
POSTN	Down Regulation	-2.44926	0.0034035073927725
TMEM120A	Up Regulation	2.01714811274515	8.20201892524295e-08
ACOX3	Up Regulation	1.19350679225798	0.0023873734676347
CHST6	Down Regulation	-1.7389	0.0222961558829839
ACADL	Up Regulation	1.09169486428045	0.0183086782147416
RFLNA	Up Regulation	1.22214266642507	0.0085939662606935
NRM	Down Regulation	-1.05765	0.0210163452775979
SMIM46	Down Regulation	-4.09446	0.0223184932781475
CCDC88A	Down Regulation	-1.28176	0.0375508395007923
RCAN2	Up Regulation	1.02053620492149	0.0263198157234517
TPM1	Down Regulation	-1.32166	0.0042785680741613
S100A9	Up Regulation	3.15241789395218	0.0001184456668905
FHL2	Up Regulation	1.76741615499062	0.001612400108738
ATP6V0A4	Up Regulation	3.8197151959859	0.0209780065991864
TPD52L1	Up Regulation	4.07587326712426	0.0109758967512594
BDNF	Up Regulation	3.44388066484431	4.57782338585554e-06
TNC	Down Regulation	-1.40726	0.0251087211905046
DEFB7	Up Regulation	4.6378295488343	0.0416959083599153
SEC24D	Down Regulation	-1.13057	0.0424232764669353
DGAT2	Up Regulation	2.19743673828094	7.44725614781419e-14
LOC526769	Up Regulation	1.10262816120225	0.0045354876245923
S100A4	Down Regulation	-1.2116	0.024386329176651
LOC528412	Down Regulation	-1.97227	0.0127292938062369
MGST1	Down Regulation	-1.15378	0.0184898967040446
FMOD	Down Regulation	-1.54447	0.0118854405033793
TNFRSF17	Down Regulation	-1.37296	0.0202070005941826
MATN2	Down Regulation	-1.21737	0.0093655194097295
C1QTNF6	Up Regulation	1.82942491275234	0.0231918242092309
GNAT2	Down Regulation	-1.3706	0.0330490549357526
ACOT2	Up Regulation	2.09526391225291	6.1070740634233e-09
SLC5A5	Down Regulation	-3.19166	0.0060425654897976
CCL19	Down Regulation	-3.77886	0.0154387536351356
ACAT1	Up Regulation	1.2734740946532	0.0001192631979703
ARC	Down Regulation	-1.73055	0.024745985049509
TCAP	Up Regulation	1.23687489064109	0.0097708062770211
SATB2	Down Regulation	-3.33914	0.012761167244153
ACAA2	Up Regulation	1.00874324184887	0.000288158483654
ABCC5	Up Regulation	1.33236187256351	0.0020208225401563
SEC14L5	Up Regulation	1.53518996090555	0.0118331830108033
ARHGAP26	Down Regulation	-1.26282	0.0060716843588971
RALGPS2	Down Regulation	-1.35287	0.0046472766642452
LOC112445119	Up Regulation	3.13491527655596	0.0183701881531394
PADI2	Down Regulation	-3.60169	1.71650156435957e-06
GLB1L2	Up Regulation	2.53173324443872	0.0048913730400658
ASMTL	Up Regulation	1.49489276971017	0.0331144906348576
HOXB5	Up Regulation	1.76747579646935	0.0371672237531114
MAMSTR	Up Regulation	1.41689201850588	0.0033750509292196
HAS2	Down Regulation	-1.81495	0.0397871859110333
LOC783508	Up Regulation	2.80325015252074	0.0213938347370632
SLC7A4	Up Regulation	1.29106767323742	0.0232930452505121
FAM229B	Up Regulation	1.10290346823029	0.0189071760972512
PROSER2	Up Regulation	1.23868374151293	0.0181243229449163
S100A12	Up Regulation	2.30789	0.0007924271906111
LOC515676	Up Regulation	2.49366184178481	1.71660325747171e-06
UGCG	Down Regulation	-1.24201	0.0492374871706856
LOC539383	Up Regulation	4.90501236726748	0.0021386056337569
PRSS8	Down Regulation	-2.83424	0.0280583566346637
LOC788183	Up Regulation	1.63302211163774	0.0463465096641799
H3C2	Up Regulation	2.94177851906371	0.0030520691873261
KRT80	Up Regulation	1.8850156071715	0.0125666628811409
LOC518224	Down Regulation	-3.9473	0.0013433614262975
AOX2	Down Regulation	-4.39599	0.0300274062050873
TFCP2L1	Up Regulation	3.17191783388588	0.010154086140469
NDNF	Down Regulation	-1.29256	0.0405266886497724
TNNI1	Up Regulation	1.33220223960668	0.0007672274630019
UCN	Up Regulation	1.15580680807181	0.0407052191111974
LDHB	Up Regulation	1.67092794968749	5.63932493296553e-06
SOCS3	Down Regulation	-1.57523	0.0130482355166688
MS4A13	Down Regulation	-2.381	0.0067388657233416
PRODH	Up Regulation	1.50183576507389	0.0003633656368145
NCAM1	Down Regulation	-2.30523	4.57449959815385e-07
SELP	Down Regulation	-1.27787	0.0128299260020549
TNFRSF11B	Down Regulation	-1.69307	0.0405693750268123
ASCC1	Up Regulation	2.57256780906403	1.02459562372527e-07
LOC132344757	Down Regulation	-6.38363	0.02669073199284
CCL26	Down Regulation	-2.66537	0.0255659821737024
LPL	Up Regulation	1.43291039967971	0.0376414793213722
CRABP2	Down Regulation	-2.94605	7.34903604625173e-06
TFRC	Down Regulation	-1.50686	0.0211594891360503
TMEM271	Down Regulation	-2.12458	0.0114914578514839
KCND3	Down Regulation	-2.84434	0.0177362722750441
TST	Up Regulation	1.68896018307305	0.0005553226802622
FAP	Down Regulation	-1.42722	0.0441183184274034
HOOK2	Up Regulation	1.06943713112972	0.0131195417239929
SKAP1	Down Regulation	-1.31848	0.0291721705776064
CCL8	Down Regulation	-3.26236	0.0425438083383777
LOC132346317	Down Regulation	-3.74914	0.042701139735242
EPHX2	Up Regulation	1.32376367122534	0.0042441478835883
MTHFD1L	Down Regulation	-1.11348	0.0345361476525715
HSPA2	Up Regulation	1.05775100658312	0.0031034330488874
GSTCD	Down Regulation	-1.2915	0.0266707510540009
FABP7	Down Regulation	-3.90371	0.0027779159453907
C19H17orf98	Down Regulation	-4.76573	0.0020308479918027
INHA	Up Regulation	2.39924157732913	0.00203296716805
RFX2	Down Regulation	-1.42833	0.0162966762907945
GPAT2	Down Regulation	-1.46738	0.0255046915132589
SMIM35	Up Regulation	2.06338380515791	0.0096789426329059
TMED8	Down Regulation	-2.87721	0.0326338396102293
PLEKHD1	Up Regulation	3.29943411583285	0.0311021518020617
NTRK1	Up Regulation	2.89224922540934	0.0010321867621764
LOC613677	Down Regulation	-2.21301	0.0156938692527149
CHRDL2	Down Regulation	-3.52052	0.0001256899234031
AQP7	Up Regulation	1.17379735252696	0.0251660524764625
OPLAH	Up Regulation	1.23735022862176	0.0104369109920919
HSD11B2	Down Regulation	-3.11203	0.0478757170532883
EXTL1	Up Regulation	1.43676298810397	0.0029149433918614
LOC132344084	Up Regulation	3.69113232017318	0.0015372033799514
CCDC110	Down Regulation	-1.81852	0.0082992294256466
PLEKHB1	Down Regulation	-1.03427	0.0355281876102457
TANGO2	Up Regulation	1.27015307029541	0.0070843573493522
LOC132344833	Up Regulation	1.68096753722246	0.0010757764333735
NEIL2	Up Regulation	1.45994698869396	0.0158535920009416
CATSPERB	Up Regulation	1.66277875539404	0.0404034609904382
CAPS2	Down Regulation	-3.62221	0.0042500523075493
ZNF266	Up Regulation	1.13678465079674	0.0396946428781659
PLIN5	Up Regulation	1.85186373382933	9.69725681257333e-05
PRRT1	Down Regulation	-1.17121	0.0279024130597006
MXRA5_1	Down Regulation	-2.03612	0.0071979536480662
DOK5	Up Regulation	1.16092438020542	0.0004764153913526
HSDL2	Up Regulation	1.13565277331826	0.0290641418316077
ADAMTS9	Down Regulation	-1.34595	0.007721868048406
NPNT	Down Regulation	-1.11153	0.0390124571707582
OFCC1	Up Regulation	2.30688771501491	0.0028763448333083
LRRC49	Down Regulation	-1.39234	0.0396584533627082
ACTC1	Down Regulation	-3.52642	0.0189807534427498
LRRC56	Down Regulation	-1.88432	0.0241415266074527
LOC100851913	Up Regulation	2.60207001036997	0.0020342991069297
TPX2	Down Regulation	-1.01174	0.0276044118450161
FAAH	Up Regulation	1.01206505065513	0.0196040195959834
LOC282340	Down Regulation	-1.8107	0.0121712648896546
ST8SIA2	Down Regulation	-1.18148	0.0302056365492766
CHD5	Down Regulation	-2.08982	0.0450719605589182
CEP152	Down Regulation	-1.43043	0.0057652327075959
MYH7B	Up Regulation	1.83829658751341	0.0013764164544187
PPP1R3G	Down Regulation	-1.30947	0.0286927703691888
PDE1A	Down Regulation	-1.14581	0.0287183328259295
THOP1	Up Regulation	1.2144652572655	0.0026925593153549
CTXN3	Down Regulation	-1.57172	0.0169139483986845
PNMT	Up Regulation	1.36494893096313	0.0296376616610274
ABHD1	Up Regulation	2.15887035753535	1.11299023506121e-06
RAVER2	Down Regulation	-1.00797	0.0087373890758985
LOC132346095	Up Regulation	2.67760408566575	0.013233460804784
SAMD15	Down Regulation	-1.73218	0.0124011613662042
SBK2	Up Regulation	3.74086187152637	7.98867145630606e-08
COLEC10	Down Regulation	-1.6906	0.0190722227283644
CDC123	Up Regulation	1.26606645865323	5.30637000716473e-06
S100G	Down Regulation	-2.36315	0.0360006289188966
COL21A1	Down Regulation	-1.68273	0.0173232001429398
DKK3	Down Regulation	-1.45954	0.0088926569761493
PGM2	Down Regulation	-1.32291	0.0302779986405838
CRLF1	Down Regulation	-1.84218	0.0346585153569257
SULT1B1	Up Regulation	1.90390138301952	0.0272537331162241
KEH36_p13	Down Regulation	-1.05792	0.0125059277575714
PLCB1	Down Regulation	-1.75893	0.0090833306986922
SKIL	Down Regulation	-1.0438	0.0017494261695987
DDIAS	Down Regulation	-1.39192	0.0379554465229223
FABP3	Up Regulation	1.80179196389292	0.0024486408019372
CFAP91	Down Regulation	-1.35912	0.0176394308663476
COL25A1	Down Regulation	-2.42598	0.0414546025868133
WHRN	Up Regulation	3.19927526342738	0.0088317125898166
ANKRD35	Up Regulation	1.18056377525322	0.020821169304502
MAB21L1	Down Regulation	-2.49233	0.0327061221248642
SEPTIN3	Down Regulation	-2.19953	0.036087531420483
FAH	Up Regulation	1.59530937144227	0.0077642631903119
CADM3	Down Regulation	-1.06177	0.0467080618376861
FAM131C	Up Regulation	1.45483023338737	0.0426748150429718
SLCO4A1	Up Regulation	1.2459702049659	0.0228510095086487
KCNIP2	Up Regulation	1.32718027890185	0.0041039390519465
GRB14	Up Regulation	1.57069511010162	0.0286433832899902
ANKRD66	Up Regulation	2.00493188983877	0.0042889727910474
SSC4D	Up Regulation	1.24588254253913	0.0181384053538623
ABCC8	Up Regulation	1.25661066847598	0.0032199635196062
LOC617141	Down Regulation	-3.01539	0.0121054297483429
GABARAPL1	Up Regulation	1.6212636900262	3.15664174740137e-05
SLC22A18	Up Regulation	1.53232250916965	0.0444132506579041
HOXA7	Down Regulation	-1.98985	0.0021418364366112
DTX4	Down Regulation	-1.20664	0.0242413927174464
RAD18	Down Regulation	-1.26422	0.0298201514809905
MYF5	Down Regulation	-1.6012	8.12111140713778e-05
MLC1	Up Regulation	2.5860096836704	0.0097634633391597
LOC101904468	Down Regulation	-2.85792	0.0381717631042138
LGALS4	Up Regulation	1.03902554027527	0.002247216957745
MYH3	Down Regulation	-1.68325	0.019506790334858
HOXA9	Down Regulation	-3.20221	0.0275177986441111
HOXC9	Down Regulation	-4.3124	0.0035813939585506
KEH36_p03	Down Regulation	-1.17838	0.0161191259702018
LOC132346797	Down Regulation	-2.93589	0.0286006314418001
PHYHIPL	Down Regulation	-1.77337	0.0192821885155143
MMP9	Up Regulation	4.5425450562447	0.0259640417807132
H2AC19	Down Regulation	-1.77592	0.0085909663608073
MLXIPL	Up Regulation	1.33541871773475	0.0435649854777174
PBX3	Down Regulation	-1.27688	0.0039241585386702
GPR142	Up Regulation	4.6550164740815	0.0162231987851362
TGM1	Down Regulation	-1.94042	0.003268941216046
GPAM	Up Regulation	1.51501295126086	0.0004872363640598
GATD3	Up Regulation	1.08337617329798	0.0446338827218324
ATP6V1FNB	Down Regulation	-4.81359	0.0051100001004037
INSRR	Up Regulation	3.32656848950574	0.0012625840198827
LOC112441504	Down Regulation	-3.28859	0.0450369989500768
GPR21	Down Regulation	-1.2455	0.0478882126939014
CBLN4	Down Regulation	-1.42423	0.0026460379250866
LOC100848815	Up Regulation	5.26871856418828	0.0048521839909257
CRYBB3	Down Regulation	-2.90557	0.0179684715095066
GK	Up Regulation	1.19457746168823	0.0012064064337119
TBX1	Up Regulation	2.05034784414654	0.0061009208617818
TLR9	Up Regulation	1.84234584093891	0.0180032459642874
FGF7	Down Regulation	-1.30755	0.0108662174080717
LOC107132925	Up Regulation	1.04569815913518	0.0322955897719314
MYLK3	Up Regulation	2.59988148405757	0.0008182926028546
CYP46A1	Up Regulation	3.05916687866282	0.0496131004619904
IGFN1	Down Regulation	-1.966	0.0043434783664463
NR4A3	Down Regulation	-1.70251	0.0077881521850752
FBXO33	Down Regulation	-1.20001	0.0335200481298621
KEH36_p05	Down Regulation	-1.32852	0.0167946020695225
ULBP27	Up Regulation	1.11755521541394	0.0187080533276602
STMND1	Up Regulation	4.03986084229026	0.0075083296848037
TRIM17	Up Regulation	1.2883273745968	0.0174366381188043
MYL3	Up Regulation	1.00674563455018	0.0371501660614856
GALNT17	Up Regulation	1.46893985450712	0.0062110136878717
OPRL1	Down Regulation	-4.75047	0.0464192994432213
PELI1	Down Regulation	-1.12491	0.0352391978323058
CDKN1A	Up Regulation	1.48256868774011	2.36483074387404e-05
DNALI1	Down Regulation	-2.034	0.0490199747472768
ODAD1	Up Regulation	1.67051403116042	0.0019602696681748
CNTN4	Down Regulation	-3.92168	0.0392260341044482
PITX1	Up Regulation	5.46247930052929	0.0014421510887415
ACADS	Up Regulation	1.1846991988733	0.0043304389831295
NAP1L5	Down Regulation	-1.25586	0.0316069361347809
CACNA2D2	Down Regulation	-1.90104	0.0037603396380541
CPT1B	Up Regulation	1.37733690889269	4.04817864780595e-05
CREG2	Down Regulation	-1.37709	0.0059465463266549
CDH26	Down Regulation	-2.46963	0.0160882208658902
LGI1	Up Regulation	1.52446059023148	0.0413636634905588
LOC112445516	Up Regulation	4.67035592064359	0.030235725164921
EML6	Up Regulation	1.09946388487536	0.0158116093263475
LOC112441469	Up Regulation	1.78497416202143	0.030078961862715
MOSPD1	Up Regulation	1.12707104371856	0.0137549018922043
CCDC159	Up Regulation	1.5412544103046	0.0283357674405656
LOC107131749	Down Regulation	-1.93263	0.0038957334097423
MATN3	Up Regulation	3.5123343586097	0.0363105740747804
ARMC2	Up Regulation	1.33979800480127	0.0228936275843483
CNN1	Down Regulation	-1.18591	0.0479973089155561
LOC100336029	Up Regulation	3.50179728391085	0.0004270727645354
LOC100848700	Down Regulation	-6.81235	0.0036360137307126
LRRC58	Down Regulation	-1.89709	0.0064718136341218
STRIT1	Up Regulation	1.47721046872029	4.19470572077075e-06
HOXC10	Down Regulation	-9.88111	3.90796550399169e-05
GAL	Down Regulation	-4.46861	4.09111529102971e-05
ASB18	Up Regulation	1.78696540096004	0.0003735546784318
TNMD	Down Regulation	-4.05031	0.0004229945114168
SLC12A3	Up Regulation	2.44865177396395	0.002269961153336
AZU1	Up Regulation	5.53596309818403	0.0036998874897452
HS3ST5	Up Regulation	1.26256348403251	0.0046384506755886
GAS2L2	Up Regulation	4.6644462142102	0.0050787985943263
HOXA10	Down Regulation	-9.35969	0.0056779885777217
OPRD1	Up Regulation	2.89836488164132	0.0069921095499217
DMRTB1	Up Regulation	3.27616923096974	0.0088917235576806
DYNLT5	Down Regulation	-5.38201	0.0092156568234682
KERA	Down Regulation	-2.54972	0.0104979437904985
CMTM5	Down Regulation	-3.07405	0.0120250523359047
CATHL3	Up Regulation	5.27503835996006	0.0133233405493551
CDH22	Down Regulation	-1.95157	0.0182203620859262
CHRNA6	Up Regulation	2.36514221648858	0.0198676802225763
CATHL1	Up Regulation	4.77132980214677	0.032484629392085
MYL10	Up Regulation	4.86119546875613	0.0374002501374255
GFRAL	Down Regulation	-4.36062	0.0403325746704997
ZIC3	Down Regulation	-3.51617	0.0417022699503257
HOXA13	Down Regulation	-4.70026	0.0417143951195093

## Sheet: S5.co-DEGs
Gene ID	LL_vs_HL_de	LL_vs_HL_log2fc	LL_vs_HL_pvalue	LM_vs_HM_de	LM_vs_HM_log2fc	LM_vs_HM_pvalue
ITGAL	Down Regulation	-1.86916	1.3627183650432e-06	Up Regulation	1.58604089952636	0.0479620225800606
CD44	Down Regulation	-1.45639	7.73363511090771e-06	Down Regulation	-1.00256	0.0117134799382532
LOC507055	Down Regulation	-1.97959	1.14152975460499e-05	Down Regulation	-1.20736	0.0419197210792828
LOC101902555	Down Regulation	-3.07896	2.615264824146e-05	Down Regulation	-1.93072	0.0136538508839608
CMTM3	Down Regulation	-1.38081	3.174096376615e-05	Down Regulation	-1.52136	0.0097825218691438
USP18	Down Regulation	-1.4739	4.39888667270729e-05	Down Regulation	-1.49971	0.0047318938027548
PARP14	Down Regulation	-1.12276	5.35339858088354e-05	Down Regulation	-1.27344	0.0260882849534927
LOC511531	Down Regulation	-2.00579	6.89187643894753e-05	Down Regulation	-1.57411	0.0197901408911172
BOLA-DRB3	Down Regulation	-1.75317	0.0001060298071948	Down Regulation	-1.21773	0.0281288464661274
VSIG4	Down Regulation	-1.65745	0.0001664480184416	Up Regulation	2.03808880407158	0.0193537019555317
TGM3	Down Regulation	-1.73027	0.0002170521442854	Up Regulation	2.23116253645745	0.0304570121223993
VCAM1	Down Regulation	-1.45217	0.0002849010599198	Down Regulation	-1.21332	0.0293116725769213
IFI44L	Down Regulation	-1.70839	0.0003018744180328	Down Regulation	-1.37108	0.0205662412071212
HERC6	Down Regulation	-1.71912	0.0003388120570595	Down Regulation	-1.51051	0.0081454635929439
KIF18B	Down Regulation	-5.16848	0.0003721755068687	Up Regulation	3.49506855250672	0.0172159933761143
FST	Up Regulation	1.37891860144022	0.0004431344470046	Down Regulation	-1.11432	0.0079752902469869
MX1	Down Regulation	-2.63658	0.0004584589336123	Down Regulation	-2.28273	0.0352426454179759
POU2AF1	Down Regulation	-1.99142	0.000462728500173	Up Regulation	2.52404531596014	0.0101432475539688
COL6A6	Down Regulation	-1.26306	0.0008317282980422	Down Regulation	-2.74524	0.001607843670927
TUBB2B	Down Regulation	-1.65711	0.001141633513423	Down Regulation	-1.2212	0.0353604327267642
ACSM5	Down Regulation	-1.0479	0.0011483895502511	Up Regulation	1.15717179284345	0.0190373063875525
OAS1Y	Down Regulation	-1.20103	0.0011972395028216	Down Regulation	-2.43649	0.0019458234117957
HMOX1	Down Regulation	-1.02413	0.0012591021943658	Up Regulation	1.31226110763048	0.0266699809809794
PLXNC1	Down Regulation	-1.04414	0.0013884738677709	Down Regulation	-1.20078	0.0199793213193763
RIGI	Down Regulation	-1.13902	0.0015419296746489	Down Regulation	-1.3707	0.0097962908520319
XAF1	Down Regulation	-1.56554	0.0018176574405846	Down Regulation	-1.43197	0.0420164557420828
FOSB	Up Regulation	2.28221595928462	0.0019782730683813	Down Regulation	-2.33924	5.7848727958746e-06
LOC786065	Down Regulation	-2.01856	0.0024629028540305	Down Regulation	-4.2	0.0354969483634738
LOC100139670	Down Regulation	-2.57245	0.003026249066921	Down Regulation	-2.69774	0.0005009249490222
ADM	Down Regulation	-1.45347	0.0033077027309443	Up Regulation	1.06995443634045	0.0297632496378875
P2RX6	Up Regulation	4.10213749720582	0.003673572123337	Up Regulation	1.06571821781105	0.0245588273913803
CCNB1	Down Regulation	-2.80399	0.0037095265183643	Down Regulation	-4.31568	0.0134660767925592
IFIH1	Down Regulation	-1.02132	0.0042899014992442	Down Regulation	-1.27492	0.0116896190780175
RSAD2	Down Regulation	-1.5374	0.005735961851339	Down Regulation	-1.18305	0.0345891609224512
CALN1	Down Regulation	-1.5344	0.0060563979859968	Down Regulation	-1.96268	0.0362702035218273
C1QTNF3	Up Regulation	1.64451670751046	0.0064817479797261	Down Regulation	-1.51058	0.0001010573451265
EGR2	Down Regulation	-2.40006	0.0075864015875029	Down Regulation	-2.59917	8.55084678251117e-05
ZNF385A	Down Regulation	-1.14504	0.0078111541236789	Up Regulation	1.6098168080928	0.0015626084262416
S100A8	Down Regulation	-1.43615	0.0088533046315533	Up Regulation	3.53456236700974	0.0003826314557774
ACTG2	Up Regulation	1.4163170185893	0.0127479139054811	Down Regulation	-1.49144	0.0406418173079913
OAS1X	Down Regulation	-1.33621	0.0164544522087613	Down Regulation	-1.86797	0.0097802031686252
SLC2A3	Down Regulation	-1.18525	0.0164701261177012	Down Regulation	-1.05243	0.0362627357143822
MMRN1	Up Regulation	1.76643336464228	0.0169293018224778	Up Regulation	1.22101801577932	0.0491702482707699
SCIN	Down Regulation	-1.8145	0.0169390835984195	Down Regulation	-1.69457	0.0042502966666242
OAS1Z	Down Regulation	-2.92514	0.0172564823781887	Down Regulation	-1.71313	0.0216520074193261
BMPER	Down Regulation	-1.88607	0.0178316894558312	Down Regulation	-1.77239	0.0277890382088206
CKAP2L	Down Regulation	-2.13369	0.020440730202435	Down Regulation	-2.19603	0.0064918533994371
EVC2	Down Regulation	-1.20967	0.0208270552402138	Up Regulation	1.00835965705222	0.0181624048740887
LIMD2	Down Regulation	-1.17316	0.0216450300447037	Up Regulation	1.12069336366772	0.0343767457800376
IFI6	Down Regulation	-2.21169	0.0223006482488591	Down Regulation	-2.4655	0.0362352305744997
C16H1orf105	Down Regulation	-1.23482	0.0224281078962646	Up Regulation	1.10577157549792	0.0304409211008675
LOC112445749	Down Regulation	-2.60718	0.0250461551724043	Down Regulation	-3.922	0.0008599984246313
SPRED3	Down Regulation	-3.38452	0.0251250985686852	Down Regulation	-3.43982	0.0251858547051352
HBB	Down Regulation	-1.44779	0.0271447512332492	Up Regulation	4.22571345985791	0.0021495974895683
GTSE1	Down Regulation	-1.92037	0.0316021492400664	Up Regulation	2.21265806466795	0.0032550961019976
RET	Down Regulation	-3.71889	0.0356503760771206	Down Regulation	-1.35503	0.014889994844526
RGS1	Down Regulation	-1.49405	0.0365504475031138	Up Regulation	1.64546252093304	0.002959155834718
ERCC6L	Down Regulation	-1.99965	0.0388129807146483	Down Regulation	-1.4194	0.0327903443701347
LOC515823	Up Regulation	1.15076771193385	0.0419938204567585	Down Regulation	-2.87727	0.0249324574782721
ULBP17	Up Regulation	3.37384458727528	0.0487843974597567	Down Regulation	-4.3857	0.0326088165612648

## Sheet: S6. GO pathway in liver
GO_ID	Category	Term	Up	Down	DEG	Total	Pvalue	adjustPvalue	Up_gene	Down_gene	GeneRatio	BgRatio	RichFactor
GO:0002376	BP	immune system process	4	167	171	838	2.93209e-67	1.14762e-63	LOC507917(LOC507917);IL23A(IL23A);SUSD4(SUSD4);ULBP17(ULBP17)	CXCL10(CXCL10);CXCL9(CXCL9);SELPLG(SELPLG);IL32(IL32);LOC789205(LOC789205);CD274(CD274);IRF1(IRF1);PTPRC(PTPRC);SLAMF7(SLAMF7);CD180(CD180);LOC112441499(LOC112441499);LGALS3(LGALS3);CD86(CD86);C3AR1(C3AR1);CD74(CD74);TAP2(TAP2);FGR(FGR);CTSS(CTSS);IRF7(IRF7);IFI16(IFI16);JAK3(JAK3);MARCHF1(MARCHF1);LOC618409(LOC618409);TREML2(TREML2);HCK(HCK);RNASE6(RNASE6);FCGR3A(FCGR3A);CD1E(CD1E);CD38(CD38);BO…	171/857	838/19190	0.204057
GO:0006955	BP	immune response	4	126	130	640	2.5914e-50	5.07138e-47	LOC507917(LOC507917);IL23A(IL23A);SUSD4(SUSD4);ULBP17(ULBP17)	CXCL10(CXCL10);CXCL9(CXCL9);IL32(IL32);LOC789205(LOC789205);CD274(CD274);PTPRC(PTPRC);CD180(CD180);LOC112441499(LOC112441499);CD86(CD86);C3AR1(C3AR1);CD74(CD74);FGR(FGR);CTSS(CTSS);IFI16(IFI16);MARCHF1(MARCHF1);HCK(HCK);RNASE6(RNASE6);FCGR3A(FCGR3A);CD1E(CD1E);BOLA-DRA(BOLA-DRA);BOLA(BOLA);BOLA-DMB(BOLA-DMB);TLR8(TLR8);C5AR1(C5AR1);TNFSF10(TNFSF10);CD1D(CD1D);FYB1(FYB1);LOC100847119(LOC100847119)…	130/857	640/19190	0.203125
GO:0002682	BP	regulation of immune system process	4	82	86	388	3.20379e-36	4.17988e-33	LOC507917(LOC507917);IL23A(IL23A);SUSD4(SUSD4);ULBP17(ULBP17)	LOC789205(LOC789205);CD274(CD274);PTPRC(PTPRC);LOC112441499(LOC112441499);CD86(CD86);C3AR1(C3AR1);CD74(CD74);IFI16(IFI16);FCGR3A(FCGR3A);CD1E(CD1E);CD38(CD38);BOLA-DRA(BOLA-DRA);BOLA(BOLA);BOLA-DMB(BOLA-DMB);TLR8(TLR8);C5AR1(C5AR1);CD1D(CD1D);FYB1(FYB1);LOC100336941(LOC100336941);LGALS9(LGALS9);BOLA-DRB3(BOLA-DRB3);SPN(SPN);VSIG4(VSIG4);BOLA-DMA(BOLA-DMA);CLEC7A(CLEC7A);BOLA-NC1(BOLA-NC1);CD40(CD…	86/857	388/19190	0.221649
GO:0006952	BP	defense response	1	93	94	510	1.0753e-32	1.05219e-29	SUSD4(SUSD4)	CXCL10(CXCL10);NAIP(NAIP);CXCL9(CXCL9);MX2(MX2);GBP4(GBP4);ISG20(ISG20);C3AR1(C3AR1);CD44(CD44);FGR(FGR);IFI16(IFI16);LOC507055(LOC507055);LOC132342100(LOC132342100);PTGER4(PTGER4);CIITA(CIITA);HCK(HCK);RNASE6(RNASE6);IFIT2(IFIT2);LYZ(LYZ);OAS2(OAS2);TLR8(TLR8);MPEG1(MPEG1);C5AR1(C5AR1);CYBB(CYBB);LOC781710(LOC781710);SPN(SPN);VSIG4(VSIG4);IFITM1(IFITM1);CCL4(CCL4);CLEC7A(CLEC7A);CD40(CD40);TLR2(…	94/857	510/19190	0.184314
GO:0009605	BP	response to external stimulus	3	103	106	641	1.52294e-32	1.07661e-29	RRP8(RRP8);EPHA6(EPHA6);SUSD4(SUSD4)	CXCL10(CXCL10);NAIP(NAIP);CXCL9(CXCL9);PLAU(PLAU);CD274(CD274);MX2(MX2);HRG(HRG);GBP4(GBP4);ISG20(ISG20);CD180(CD180);PTAFR(PTAFR);LGALS3(LGALS3);CD86(CD86);C3AR1(C3AR1);FGR(FGR);IFI16(IFI16);LOC507055(LOC507055);SEMA4A(SEMA4A);LOC132342100(LOC132342100);PTGER4(PTGER4);HCK(HCK);RNASE6(RNASE6);IFIT2(IFIT2);LYZ(LYZ);OAS2(OAS2);TLR8(TLR8);MPEG1(MPEG1);C5AR1(C5AR1);LOC781710(LOC781710);SPN(SPN);VSIG4…	106/857	641/19190	0.165367
GO:0002684	BP	positive regulation of immune system process	4	64	68	269	1.6504e-32	1.07661e-29	LOC507917(LOC507917);IL23A(IL23A);SUSD4(SUSD4);ULBP17(ULBP17)	LOC789205(LOC789205);CD274(CD274);PTPRC(PTPRC);LOC112441499(LOC112441499);CD86(CD86);C3AR1(C3AR1);CD74(CD74);IFI16(IFI16);CD1E(CD1E);CD38(CD38);BOLA-DRA(BOLA-DRA);BOLA(BOLA);BOLA-DMB(BOLA-DMB);C5AR1(C5AR1);CD1D(CD1D);FYB1(FYB1);BOLA-DRB3(BOLA-DRB3);VSIG4(VSIG4);BOLA-DMA(BOLA-DMA);CLEC7A(CLEC7A);BOLA-NC1(BOLA-NC1);CD40(CD40);LOC100297192(LOC100297192);CCR1(CCR1);CMKLR1(CMKLR1);EVI2B(EVI2B);THEMIS2…	68/857	269/19190	0.252788
GO:0043207	BP	response to external biotic stimulus	1	73	74	347	4.37037e-30	2.13821e-27	SUSD4(SUSD4)	CXCL10(CXCL10);NAIP(NAIP);CXCL9(CXCL9);CD274(CD274);MX2(MX2);GBP4(GBP4);ISG20(ISG20);CD180(CD180);CD86(CD86);FGR(FGR);IFI16(IFI16);LOC507055(LOC507055);LOC132342100(LOC132342100);HCK(HCK);RNASE6(RNASE6);IFIT2(IFIT2);LYZ(LYZ);OAS2(OAS2);TLR8(TLR8);MPEG1(MPEG1);LOC781710(LOC781710);SPN(SPN);VSIG4(VSIG4);IFITM1(IFITM1);CCL4(CCL4);CLEC7A(CLEC7A);CD40(CD40);CLEC6A(CLEC6A);MX1(MX1);RNASE2(RNASE2);LOC50…	74/857	347/19190	0.213256
GO:0051707	BP	response to other organism	1	73	74	347	4.37037e-30	2.13821e-27	SUSD4(SUSD4)	CXCL10(CXCL10);NAIP(NAIP);CXCL9(CXCL9);CD274(CD274);MX2(MX2);GBP4(GBP4);ISG20(ISG20);CD180(CD180);CD86(CD86);FGR(FGR);IFI16(IFI16);LOC507055(LOC507055);LOC132342100(LOC132342100);HCK(HCK);RNASE6(RNASE6);IFIT2(IFIT2);LYZ(LYZ);OAS2(OAS2);TLR8(TLR8);MPEG1(MPEG1);LOC781710(LOC781710);SPN(SPN);VSIG4(VSIG4);IFITM1(IFITM1);CCL4(CCL4);CLEC7A(CLEC7A);CD40(CD40);CLEC6A(CLEC6A);MX1(MX1);RNASE2(RNASE2);LOC50…	74/857	347/19190	0.213256
GO:0009607	BP	response to biotic stimulus	1	73	74	349	6.48001e-30	2.81808e-27	SUSD4(SUSD4)	CXCL10(CXCL10);NAIP(NAIP);CXCL9(CXCL9);CD274(CD274);MX2(MX2);GBP4(GBP4);ISG20(ISG20);CD180(CD180);CD86(CD86);FGR(FGR);IFI16(IFI16);LOC507055(LOC507055);LOC132342100(LOC132342100);HCK(HCK);RNASE6(RNASE6);IFIT2(IFIT2);LYZ(LYZ);OAS2(OAS2);TLR8(TLR8);MPEG1(MPEG1);LOC781710(LOC781710);SPN(SPN);VSIG4(VSIG4);IFITM1(IFITM1);CCL4(CCL4);CLEC7A(CLEC7A);CD40(CD40);CLEC6A(CLEC6A);MX1(MX1);RNASE2(RNASE2);LOC50…	74/857	349/19190	0.212034
GO:0044419	BP	biological process involved in interspecies interaction between organisms	1	73	74	351	9.57843e-30	3.749e-27	SUSD4(SUSD4)	CXCL10(CXCL10);NAIP(NAIP);CXCL9(CXCL9);CD274(CD274);MX2(MX2);GBP4(GBP4);ISG20(ISG20);CD180(CD180);CD86(CD86);FGR(FGR);IFI16(IFI16);LOC507055(LOC507055);LOC132342100(LOC132342100);HCK(HCK);RNASE6(RNASE6);IFIT2(IFIT2);LYZ(LYZ);OAS2(OAS2);TLR8(TLR8);MPEG1(MPEG1);LOC781710(LOC781710);SPN(SPN);VSIG4(VSIG4);IFITM1(IFITM1);CCL4(CCL4);CLEC7A(CLEC7A);CD40(CD40);CLEC6A(CLEC6A);MX1(MX1);RNASE2(RNASE2);LOC50…	74/857	351/19190	0.210826
GO:0046649	BP	lymphocyte activation	1	55	56	198	1.12038e-29	3.9865e-27	IL23A(IL23A)	LOC789205(LOC789205);CD274(CD274);SLAMF7(SLAMF7);CD180(CD180);LOC112441499(LOC112441499);CD86(CD86);CD74(CD74);TREML2(TREML2);CD38(CD38);BOLA-DRA(BOLA-DRA);BOLA-DMB(BOLA-DMB);LY9(LY9);LGALS9(LGALS9);BOLA-DRB3(BOLA-DRB3);SPN(SPN);VSIG4(VSIG4);BOLA-DMA(BOLA-DMA);CLEC7A(CLEC7A);ADA(ADA);CD40(CD40);LOC100297192(LOC100297192);CD84(CD84);MZB1(MZB1);SLAMF6(SLAMF6);LOC112441987(LOC112441987);CD3D(CD3D);L…	56/857	198/19190	0.282828
GO:0001775	BP	cell activation	1	60	61	245	7.35892e-29	2.40023e-26	IL23A(IL23A)	LOC789205(LOC789205);CD274(CD274);HRG(HRG);SLAMF7(SLAMF7);CD180(CD180);LOC112441499(LOC112441499);CD86(CD86);CD74(CD74);TREML2(TREML2);CD38(CD38);BOLA-DRA(BOLA-DRA);BOLA-DMB(BOLA-DMB);LY9(LY9);FERMT3(FERMT3);LGALS9(LGALS9);BOLA-DRB3(BOLA-DRB3);SPN(SPN);VSIG4(VSIG4);BOLA-DMA(BOLA-DMA);CLEC7A(CLEC7A);ADA(ADA);CD40(CD40);LOC100297192(LOC100297192);CD84(CD84);MZB1(MZB1);SLAMF6(SLAMF6);LOC112441987(LO…	61/857	245/19190	0.24898
GO:0045321	BP	leukocyte activation	1	57	58	221	8.46964e-29	2.55001e-26	IL23A(IL23A)	LOC789205(LOC789205);CD274(CD274);SLAMF7(SLAMF7);CD180(CD180);LOC112441499(LOC112441499);CD86(CD86);CD74(CD74);TREML2(TREML2);CD38(CD38);BOLA-DRA(BOLA-DRA);BOLA-DMB(BOLA-DMB);LY9(LY9);LGALS9(LGALS9);BOLA-DRB3(BOLA-DRB3);SPN(SPN);VSIG4(VSIG4);BOLA-DMA(BOLA-DMA);CLEC7A(CLEC7A);ADA(ADA);CD40(CD40);LOC100297192(LOC100297192);CD84(CD84);MZB1(MZB1);SLAMF6(SLAMF6);LOC112441987(LOC112441987);CD3D(CD3D);L…	58/857	221/19190	0.262443
GO:0071944	CC	cell periphery	26	193	219	2355	1.00501e-27	2.80972e-25	CDH17(CDH17);LOC507917(LOC507917);P2RX6(P2RX6);CACNA1C(CACNA1C);CNGA2(CNGA2);EPHA6(EPHA6);ITGA8(ITGA8);KCNC4(KCNC4);EQTN(EQTN);NTRK3(NTRK3);GRID1(GRID1);NTRK2(NTRK2);ADAMDEC1(ADAMDEC1);ANGPT4(ANGPT4);TACR1(TACR1);CDH19(CDH19);CDH3(CDH3);GPR85(GPR85);ECEL1(ECEL1);MUC1(MUC1);KCNMB1(KCNMB1);ADAMTSL3(ADAMTSL3);SLC6A12(SLC6A12);RTN4RL1(RTN4RL1);CLDN10(CLDN10);ULBP17(ULBP17)	SELPLG(SELPLG);ITGB2(ITGB2);LOC100300478(LOC100300478);LOC789205(LOC789205);CD274(CD274);MYOF(MYOF);CD300LF(CD300LF);PLEK(PLEK);SCIMP(SCIMP);ITGAL(ITGAL);ADCY7(ADCY7);COL6A5(COL6A5);MYO1G(MYO1G);SLAMF7(SLAMF7);CD180(CD180);ARHGAP25(ARHGAP25);LOC512863(LOC512863);LOC112441499(LOC112441499);LGALS3(LGALS3);CD86(CD86);C3AR1(C3AR1);GNGT2(GNGT2);HCLS1(HCLS1);CD44(CD44);COTL1(COTL1);FGR(FGR);IL15RA(IL15…	219/857	2355/19190	0.0929936
GO:0009986	CC	cell surface	4	66	70	338	1.10966e-27	2.89547e-25	LOC507917(LOC507917);SCUBE3(SCUBE3);ITGA8(ITGA8);ULBP17(ULBP17)	ITGB2(ITGB2);CD274(CD274);ITGAL(ITGAL);SLAMF7(SLAMF7);GLDN(GLDN);CD86(CD86);CD74(CD74);TREML2(TREML2);CD1E(CD1E);BOLA(BOLA);IL12RB1(IL12RB1);LY9(LY9);LOC100336476(LOC100336476);ITGAM(ITGAM);ITGB7(ITGB7);SELL(SELL);CD1D(CD1D);LOC100336941(LOC100336941);SPN(SPN);SDC3(SDC3);LOC101904063(LOC101904063);CLEC7A(CLEC7A);LOC510185(LOC510185);BOLA-NC1(BOLA-NC1);ADA(ADA);CD40(CD40);CLEC6A(CLEC6A);CD84(CD84)…	70/857	338/19190	0.207101
GO:0098542	BP	defense response to other organism	1	66	67	313	2.03432e-27	4.97646e-25	SUSD4(SUSD4)	CXCL10(CXCL10);NAIP(NAIP);CXCL9(CXCL9);MX2(MX2);GBP4(GBP4);ISG20(ISG20);FGR(FGR);IFI16(IFI16);LOC507055(LOC507055);LOC132342100(LOC132342100);HCK(HCK);RNASE6(RNASE6);IFIT2(IFIT2);LYZ(LYZ);OAS2(OAS2);TLR8(TLR8);MPEG1(MPEG1);LOC781710(LOC781710);SPN(SPN);VSIG4(VSIG4);IFITM1(IFITM1);CCL4(CCL4);CD40(CD40);CLEC6A(CLEC6A);MX1(MX1);RNASE2(RNASE2);LOC504773(LOC504773);TLR7(TLR7);UBD(UBD);CD226(CD226);OAS…	67/857	313/19190	0.214058
GO:0050865	BP	regulation of cell activation	1	42	43	125	6.37877e-27	1.42617e-24	IL23A(IL23A)	LOC789205(LOC789205);CD274(CD274);HRG(HRG);LOC112441499(LOC112441499);CD86(CD86);CD38(CD38);BOLA-DRA(BOLA-DRA);BOLA-DMB(BOLA-DMB);LGALS9(LGALS9);BOLA-DRB3(BOLA-DRB3);SPN(SPN);VSIG4(VSIG4);BOLA-DMA(BOLA-DMA);CLEC7A(CLEC7A);CD40(CD40);LOC100297192(LOC100297192);CD84(CD84);MZB1(MZB1);LOC112441987(LOC112441987);LOC783680(LOC783680);CD226(CD226);CD19(CD19);SASH3(SASH3);SYK(SYK);VSIR(VSIR);LOC101907622…	43/857	125/19190	0.344
GO:0005886	CC	plasma membrane	24	178	202	2113	6.55876e-27	1.42617e-24	CDH17(CDH17);LOC507917(LOC507917);P2RX6(P2RX6);CACNA1C(CACNA1C);CNGA2(CNGA2);EPHA6(EPHA6);ITGA8(ITGA8);KCNC4(KCNC4);EQTN(EQTN);NTRK3(NTRK3);GRID1(GRID1);NTRK2(NTRK2);ADAMDEC1(ADAMDEC1);TACR1(TACR1);CDH19(CDH19);CDH3(CDH3);GPR85(GPR85);ECEL1(ECEL1);MUC1(MUC1);KCNMB1(KCNMB1);SLC6A12(SLC6A12);RTN4RL1(RTN4RL1);CLDN10(CLDN10);ULBP17(ULBP17)	SELPLG(SELPLG);ITGB2(ITGB2);LOC100300478(LOC100300478);LOC789205(LOC789205);CD274(CD274);MYOF(MYOF);CD300LF(CD300LF);PLEK(PLEK);SCIMP(SCIMP);ITGAL(ITGAL);ADCY7(ADCY7);MYO1G(MYO1G);SLAMF7(SLAMF7);ARHGAP25(ARHGAP25);LOC512863(LOC512863);LOC112441499(LOC112441499);LGALS3(LGALS3);CD86(CD86);C3AR1(C3AR1);GNGT2(GNGT2);HCLS1(HCLS1);CD44(CD44);COTL1(COTL1);FGR(FGR);IL15RA(IL15RA);NCF1(NCF1);NCF2(NCF2);LO…	202/857	2113/19190	0.0955987
GO:0051249	BP	regulation of lymphocyte activation	1	37	38	100	9.07078e-26	1.86858e-23	IL23A(IL23A)	LOC789205(LOC789205);CD274(CD274);LOC112441499(LOC112441499);CD86(CD86);CD38(CD38);BOLA-DRA(BOLA-DRA);BOLA-DMB(BOLA-DMB);LGALS9(LGALS9);BOLA-DRB3(BOLA-DRB3);SPN(SPN);VSIG4(VSIG4);BOLA-DMA(BOLA-DMA);CLEC7A(CLEC7A);CD40(CD40);LOC100297192(LOC100297192);MZB1(MZB1);LOC112441987(LOC112441987);LOC783680(LOC783680);CD19(CD19);SASH3(SASH3);SYK(SYK);VSIR(VSIR);LOC101907622(LOC101907622);SIRPB1(SIRPB1);NFA…	38/857	100/19190	0.38
GO:0002694	BP	regulation of leukocyte activation	1	40	41	120	1.35702e-25	2.65568e-23	IL23A(IL23A)	LOC789205(LOC789205);CD274(CD274);LOC112441499(LOC112441499);CD86(CD86);CD38(CD38);BOLA-DRA(BOLA-DRA);BOLA-DMB(BOLA-DMB);LGALS9(LGALS9);BOLA-DRB3(BOLA-DRB3);SPN(SPN);VSIG4(VSIG4);BOLA-DMA(BOLA-DMA);CLEC7A(CLEC7A);CD40(CD40);LOC100297192(LOC100297192);CD84(CD84);MZB1(MZB1);LOC112441987(LOC112441987);LOC783680(LOC783680);CD226(CD226);CD19(CD19);SASH3(SASH3);SYK(SYK);VSIR(VSIR);LOC101907622(LOC10190…	41/857	120/19190	0.341667
GO:0009897	CC	external side of plasma membrane	3	50	53	218	1.11529e-24	2.07868e-22	LOC507917(LOC507917);ITGA8(ITGA8);ULBP17(ULBP17)	CD274(CD274);ITGAL(ITGAL);SLAMF7(SLAMF7);CD86(CD86);CD1E(CD1E);BOLA(BOLA);IL12RB1(IL12RB1);LY9(LY9);LOC100336476(LOC100336476);ITGAM(ITGAM);SELL(SELL);CD1D(CD1D);SPN(SPN);LOC101904063(LOC101904063);LOC510185(LOC510185);BOLA-NC1(BOLA-NC1);ADA(ADA);CD40(CD40);CLEC6A(CLEC6A);CD84(CD84);ITGAD(ITGAD);SLAMF6(SLAMF6);CD3D(CD3D);IL21R(IL21R);CD226(CD226);CD19(CD19);CD4(CD4);LOC788175(LOC788175);LOC786065…	53/857	218/19190	0.243119
GO:0098552	CC	side of membrane	3	58	61	299	7.02853e-24	1.25044e-21	LOC507917(LOC507917);ITGA8(ITGA8);ULBP17(ULBP17)	CD274(CD274);ITGAL(ITGAL);SLAMF7(SLAMF7);CD86(CD86);GNGT2(GNGT2);FGR(FGR);HCK(HCK);CD1E(CD1E);BOLA(BOLA);IL12RB1(IL12RB1);LY9(LY9);LOC100336476(LOC100336476);ITGAM(ITGAM);SELL(SELL);CD1D(CD1D);SPN(SPN);LOC101904063(LOC101904063);LOC510185(LOC510185);BOLA-NC1(BOLA-NC1);ADA(ADA);CD40(CD40);CLEC6A(CLEC6A);CD84(CD84);ITGAD(ITGAD);SLAMF6(SLAMF6);CD3D(CD3D);IL21R(IL21R);GM2A(GM2A);CD226(CD226);CD19(CD1…	61/857	299/19190	0.204013
GO:0050776	BP	regulation of immune response	4	47	51	226	3.25232e-22	5.5346e-20	LOC507917(LOC507917);IL23A(IL23A);SUSD4(SUSD4);ULBP17(ULBP17)	PTPRC(PTPRC);C3AR1(C3AR1);CD74(CD74);IFI16(IFI16);FCGR3A(FCGR3A);CD1E(CD1E);BOLA(BOLA);TLR8(TLR8);C5AR1(C5AR1);CD1D(CD1D);FYB1(FYB1);SPN(SPN);VSIG4(VSIG4);BOLA-NC1(BOLA-NC1);CD40(CD40);TLR2(TLR2);CMKLR1(CMKLR1);THEMIS2(THEMIS2);TLR7(TLR7);CD226(CD226);CD19(CD19);LOC101905041(LOC101905041);SASH3(SASH3);SYK(SYK);LOC788175(LOC788175);LOC786065(LOC786065);BTK(BTK);VSIR(VSIR);NFAM1(NFAM1);ITK(ITK);RSA…	51/857	226/19190	0.225664
GO:0050896	BP	response to stimulus	35	316	351	5071	2.28302e-21	3.72322e-19	IGFBP1(IGFBP1);NDRG4(NDRG4);FST(FST);RRP8(RRP8);ASIP(ASIP);ERCC8(ERCC8);CALR(CALR);LOC507917(LOC507917);HYOU1(HYOU1);P2RX6(P2RX6);IL23A(IL23A);HSP90B1(HSP90B1);MRGPRF(MRGPRF);IRAG1(IRAG1);SCUBE3(SCUBE3);EPHA6(EPHA6);ITGA8(ITGA8);BMP8A(BMP8A);FKBP1B(FKBP1B);HSPA5(HSPA5);PDIA6(PDIA6);NTRK3(NTRK3);TENM2(TENM2);NTRK2(NTRK2);DHH(DHH);GPX2(GPX2);ESR2(ESR2);ANGPT4(ANGPT4);TACR1(TACR1);GPR85(GPR85);WNT8B…	CXCL10(CXCL10);NAIP(NAIP);CXCL9(CXCL9);IL32(IL32);ITGB2(ITGB2);PLAU(PLAU);LOC789205(LOC789205);CD274(CD274);DOCK10(DOCK10);MX2(MX2);MYOF(MYOF);RTP4(RTP4);PLEK(PLEK);CAT(CAT);HRG(HRG);ITGAL(ITGAL);ADCY7(ADCY7);GBP4(GBP4);PTPRC(PTPRC);ISG20(ISG20);MYO9A(MYO9A);CD180(CD180);PTAFR(PTAFR);ARHGAP25(ARHGAP25);LOC112441499(LOC112441499);LGALS3(LGALS3);GLDN(GLDN);GPR31(GPR31);CYTH4(CYTH4);CD86(CD86);C3AR1…	351/857	5071/19190	0.0692171
GO:0007166	BP	cell surface receptor signaling pathway	10	113	123	1119	5.47383e-21	8.56983e-19	IGFBP1(IGFBP1);FST(FST);IL23A(IL23A);EPHA6(EPHA6);ITGA8(ITGA8);BMP8A(BMP8A);NTRK3(NTRK3);NTRK2(NTRK2);DHH(DHH);WNT8B(WNT8B)	CXCL10(CXCL10);CXCL9(CXCL9);ITGB2(ITGB2);CD274(CD274);ITGAL(ITGAL);PTPRC(PTPRC);CD180(CD180);LGALS3(LGALS3);CD86(CD86);C3AR1(C3AR1);CD74(CD74);FGR(FGR);JAK3(JAK3);SEMA4A(SEMA4A);LOC518134(LOC518134);IL15RA(IL15RA);HCK(HCK);FCGR3A(FCGR3A);LOC100852077(LOC100852077);IL12RB1(IL12RB1);LOC112442414(LOC112442414);LOC100336476(LOC100336476);ITGAM(ITGAM);C5AR1(C5AR1);ITGB7(ITGB7);LOC112441494(LOC11244149…	123/857	1119/19190	0.10992
GO:0051251	BP	positive regulation of lymphocyte activation	1	28	29	72	8.14446e-21	1.22605e-18	IL23A(IL23A)	LOC789205(LOC789205);CD274(CD274);LOC112441499(LOC112441499);CD86(CD86);CD38(CD38);BOLA-DRA(BOLA-DRA);BOLA-DMB(BOLA-DMB);BOLA-DRB3(BOLA-DRB3);BOLA-DMA(BOLA-DMA);CLEC7A(CLEC7A);CD40(CD40);LOC100297192(LOC100297192);LOC112441987(LOC112441987);LOC783680(LOC783680);SASH3(SASH3);SYK(SYK);VSIR(VSIR);LOC101907622(LOC101907622);SIRPB1(SIRPB1);CD27(CD27);LOC104973826(LOC104973826);TYROBP(TYROBP);BOLA-DQA5…	29/857	72/19190	0.402778
GO:0042110	BP	T cell activation	1	40	41	158	1.67934e-20	2.43442e-18	IL23A(IL23A)	LOC789205(LOC789205);CD274(CD274);SLAMF7(SLAMF7);LOC112441499(LOC112441499);CD86(CD86);CD74(CD74);TREML2(TREML2);BOLA-DRA(BOLA-DRA);BOLA-DMB(BOLA-DMB);LY9(LY9);LGALS9(LGALS9);BOLA-DRB3(BOLA-DRB3);SPN(SPN);VSIG4(VSIG4);BOLA-DMA(BOLA-DMA);ADA(ADA);LOC100297192(LOC100297192);CD84(CD84);SLAMF6(SLAMF6);LOC112441987(LOC112441987);CD3D(CD3D);LOC783680(LOC783680);CD4(CD4);SYK(SYK);VSIR(VSIR);CD3E(CD3E);S…	41/857	158/19190	0.259494
GO:0002696	BP	positive regulation of leukocyte activation	1	29	30	85	1.53893e-19	2.07703e-17	IL23A(IL23A)	LOC789205(LOC789205);CD274(CD274);LOC112441499(LOC112441499);CD86(CD86);CD38(CD38);BOLA-DRA(BOLA-DRA);BOLA-DMB(BOLA-DMB);BOLA-DRB3(BOLA-DRB3);BOLA-DMA(BOLA-DMA);CLEC7A(CLEC7A);CD40(CD40);LOC100297192(LOC100297192);LOC112441987(LOC112441987);LOC783680(LOC783680);CD226(CD226);SASH3(SASH3);SYK(SYK);VSIR(VSIR);LOC101907622(LOC101907622);SIRPB1(SIRPB1);CD27(CD27);LOC104973826(LOC104973826);TYROBP(TYRO…	30/857	85/19190	0.352941
GO:0050867	BP	positive regulation of cell activation	1	29	30	85	1.53893e-19	2.07703e-17	IL23A(IL23A)	LOC789205(LOC789205);CD274(CD274);LOC112441499(LOC112441499);CD86(CD86);CD38(CD38);BOLA-DRA(BOLA-DRA);BOLA-DMB(BOLA-DMB);BOLA-DRB3(BOLA-DRB3);BOLA-DMA(BOLA-DMA);CLEC7A(CLEC7A);CD40(CD40);LOC100297192(LOC100297192);LOC112441987(LOC112441987);LOC783680(LOC783680);CD226(CD226);SASH3(SASH3);SYK(SYK);VSIR(VSIR);LOC101907622(LOC101907622);SIRPB1(SIRPB1);CD27(CD27);LOC104973826(LOC104973826);TYROBP(TYRO…	30/857	85/19190	0.352941
GO:0002460	BP	adaptive immune response based on somatic recombination of immune receptors built from immunoglobulin superfamily domains	4	29	33	106	2.02124e-19	2.63704e-17	LOC507917(LOC507917);IL23A(IL23A);SUSD4(SUSD4);ULBP17(ULBP17)	LOC789205(LOC789205);LOC112441499(LOC112441499);CD1E(CD1E);BOLA-DRA(BOLA-DRA);BOLA(BOLA);BOLA-DMB(BOLA-DMB);CD1D(CD1D);BOLA-DRB3(BOLA-DRB3);BOLA-DMA(BOLA-DMA);LOC510185(LOC510185);BOLA-NC1(BOLA-NC1);CD40(CD40);LOC100297192(LOC100297192);SLAMF6(SLAMF6);LOC112441987(LOC112441987);IL21R(IL21R);LOC783680(LOC783680);CD226(CD226);LOC788175(LOC788175);CSF2RB(CSF2RB);IL18BP(IL18BP);BOLA-DQA5(BOLA-DQA5);K…	33/857	106/19190	0.311321
GO:0050778	BP	positive regulation of immune response	4	37	41	175	9.83605e-19	1.24188e-16	LOC507917(LOC507917);IL23A(IL23A);SUSD4(SUSD4);ULBP17(ULBP17)	PTPRC(PTPRC);C3AR1(C3AR1);CD74(CD74);IFI16(IFI16);CD1E(CD1E);BOLA(BOLA);C5AR1(C5AR1);CD1D(CD1D);FYB1(FYB1);VSIG4(VSIG4);BOLA-NC1(BOLA-NC1);CD40(CD40);CMKLR1(CMKLR1);THEMIS2(THEMIS2);CD226(CD226);CD19(CD19);SASH3(SASH3);SYK(SYK);LOC788175(LOC788175);LOC786065(LOC786065);BTK(BTK);NFAM1(NFAM1);ITK(ITK);RSAD2(RSAD2);LOC615223(LOC615223);STING1(STING1);KLHL6(KLHL6);LCK(LCK);LOC515418(LOC515418);TEC(TE…	41/857	175/19190	0.234286
GO:0007159	BP	leukocyte cell-cell adhesion	1	28	29	84	1.25707e-18	1.53755e-16	IL23A(IL23A)	SELPLG(SELPLG);LOC789205(LOC789205);CD274(CD274);LOC112441499(LOC112441499);CD86(CD86);BOLA-DRA(BOLA-DRA);BOLA-DMB(BOLA-DMB);FERMT3(FERMT3);SELL(SELL);LGALS9(LGALS9);BOLA-DRB3(BOLA-DRB3);VSIG4(VSIG4);BOLA-DMA(BOLA-DMA);LOC100297192(LOC100297192);LOC112441987(LOC112441987);LOC783680(LOC783680);SYK(SYK);VSIR(VSIR);SIRPB1(SIRPB1);CD27(CD27);LOC104973826(LOC104973826);S100A8(S100A8);BOLA-DQA5(BOLA-DQ…	29/857	84/19190	0.345238
GO:0140375	MF	immune receptor activity	0	32	32	109	5.06203e-18	6.00387e-16	-	C3AR1(C3AR1);CD74(CD74);CD44(CD44);IL15RA(IL15RA);LOC100852077(LOC100852077);IL12RB1(IL12RB1);LOC112442414(LOC112442414);LOC100336476(LOC100336476);C5AR1(C5AR1);LOC112441494(LOC112441494);XCR1(XCR1);LOC510185(LOC510185);CCR1(CCR1);CMKLR1(CMKLR1);IL21R(IL21R);CXCR3(CXCR3);CXCR2(CXCR2);CXCR6(CXCR6);CSF2RB(CSF2RB);LOC100336589(LOC100336589);CXCR4(CXCR4);CCR7(CCR7);CCRL2(CCRL2);IL7R(IL7R);IL23R(IL23R…	32/857	109/19190	0.293578
GO:0009615	BP	response to virus	0	23	23	52	6.84854e-18	7.88388e-16	-	MX2(MX2);ISG20(ISG20);IFIT2(IFIT2);OAS2(OAS2);TLR8(TLR8);IFITM1(IFITM1);CD40(CD40);MX1(MX1);TLR7(TLR7);OAS1Y(OAS1Y);LOC618737(LOC618737);IFIT3(IFIT3);LOC112444847(LOC112444847);APOBEC3Z1(APOBEC3Z1);LOC100139670(LOC100139670);DHX58(DHX58);LOC112441507(LOC112441507);IFIH1(IFIH1);RSAD2(RSAD2);STING1(STING1);SEC14L1(SEC14L1);OAS1X(OAS1X);OAS1Z(OAS1Z)	23/857	52/19190	0.442308
GO:0002443	BP	leukocyte mediated immunity	3	31	34	127	1.10693e-17	1.23786e-15	LOC507917(LOC507917);SUSD4(SUSD4);ULBP17(ULBP17)	LOC789205(LOC789205);LOC112441499(LOC112441499);CD1E(CD1E);BOLA-DRA(BOLA-DRA);BOLA(BOLA);BOLA-DMB(BOLA-DMB);CD1D(CD1D);BOLA-DRB3(BOLA-DRB3);BOLA-DMA(BOLA-DMA);LOC510185(LOC510185);BOLA-NC1(BOLA-NC1);CD40(CD40);LOC100297192(LOC100297192);LOC112441987(LOC112441987);IL21R(IL21R);LOC783680(LOC783680);CD226(CD226);SYK(SYK);LOC788175(LOC788175);CSF2RB(CSF2RB);TYROBP(TYROBP);BOLA-DQA5(BOLA-DQA5);LOC5154…	34/857	127/19190	0.267717
GO:0007155	BP	cell adhesion	7	62	69	488	1.36873e-17	1.48812e-15	CDH17(CDH17);IL23A(IL23A);ITGA8(ITGA8);TENM2(TENM2);CDH19(CDH19);CDH3(CDH3);CLDN10(CLDN10)	SELPLG(SELPLG);ITGB2(ITGB2);LOC100300478(LOC100300478);PLAU(PLAU);LOC789205(LOC789205);CD274(CD274);ITGAL(ITGAL);GPNMB(GPNMB);LOC512863(LOC512863);LOC112441499(LOC112441499);CD86(CD86);CD44(CD44);ICAM1(ICAM1);LOC132342121(LOC132342121);BOLA-DRA(BOLA-DRA);BOLA-DMB(BOLA-DMB);SPP1(SPP1);ITGAM(ITGAM);ITGB7(ITGB7);FERMT3(FERMT3);SELL(SELL);LGALS9(LGALS9);BOLA-DRB3(BOLA-DRB3);VSIG4(VSIG4);LOC101904063(…	69/857	488/19190	0.141393
GO:0050863	BP	regulation of T cell activation	1	25	26	78	2.07666e-16	2.19677e-14	IL23A(IL23A)	LOC789205(LOC789205);CD274(CD274);LOC112441499(LOC112441499);CD86(CD86);BOLA-DRA(BOLA-DRA);BOLA-DMB(BOLA-DMB);LGALS9(LGALS9);BOLA-DRB3(BOLA-DRB3);SPN(SPN);VSIG4(VSIG4);BOLA-DMA(BOLA-DMA);LOC100297192(LOC100297192);LOC112441987(LOC112441987);LOC783680(LOC783680);SYK(SYK);VSIR(VSIR);SIRPB1(SIRPB1);CD27(CD27);LOC104973826(LOC104973826);BOLA-DQA5(BOLA-DQA5);BLA-DQB(BLA-DQB);CD5(CD5);BOLA-DOA(BOLA-DOA…	26/857	78/19190	0.333333
GO:0051607	BP	defense response to virus	0	21	21	49	4.17214e-16	4.02418e-14	-	MX2(MX2);ISG20(ISG20);IFIT2(IFIT2);OAS2(OAS2);TLR8(TLR8);IFITM1(IFITM1);CD40(CD40);MX1(MX1);TLR7(TLR7);OAS1Y(OAS1Y);LOC618737(LOC618737);IFIT3(IFIT3);LOC112444847(LOC112444847);APOBEC3Z1(APOBEC3Z1);LOC100139670(LOC100139670);LOC112441507(LOC112441507);RSAD2(RSAD2);STING1(STING1);SEC14L1(SEC14L1);OAS1X(OAS1X);OAS1Z(OAS1Z)	21/857	49/19190	0.428571
GO:0140546	BP	defense response to symbiont	0	21	21	49	4.17214e-16	4.02418e-14	-	MX2(MX2);ISG20(ISG20);IFIT2(IFIT2);OAS2(OAS2);TLR8(TLR8);IFITM1(IFITM1);CD40(CD40);MX1(MX1);TLR7(TLR7);OAS1Y(OAS1Y);LOC618737(LOC618737);IFIT3(IFIT3);LOC112444847(LOC112444847);APOBEC3Z1(APOBEC3Z1);LOC100139670(LOC100139670);LOC112441507(LOC112441507);RSAD2(RSAD2);STING1(STING1);SEC14L1(SEC14L1);OAS1X(OAS1X);OAS1Z(OAS1Z)	21/857	49/19190	0.428571
GO:0002250	BP	adaptive immune response	4	34	38	177	4.17889e-16	4.02418e-14	LOC507917(LOC507917);IL23A(IL23A);SUSD4(SUSD4);ULBP17(ULBP17)	LOC789205(LOC789205);LOC112441499(LOC112441499);CD1E(CD1E);BOLA-DRA(BOLA-DRA);BOLA(BOLA);BOLA-DMB(BOLA-DMB);CD1D(CD1D);BOLA-DRB3(BOLA-DRB3);BOLA-DMA(BOLA-DMA);LOC510185(LOC510185);BOLA-NC1(BOLA-NC1);CD40(CD40);LOC100297192(LOC100297192);SLAMF6(SLAMF6);LOC112441987(LOC112441987);IL21R(IL21R);LOC783680(LOC783680);CD226(CD226);SASH3(SASH3);SYK(SYK);LOC788175(LOC788175);BTK(BTK);CSF2RB(CSF2RB);ITK(IT…	38/857	177/19190	0.214689
GO:0002449	BP	lymphocyte mediated immunity	3	28	31	117	4.21541e-16	4.02418e-14	LOC507917(LOC507917);SUSD4(SUSD4);ULBP17(ULBP17)	LOC789205(LOC789205);LOC112441499(LOC112441499);CD1E(CD1E);BOLA-DRA(BOLA-DRA);BOLA(BOLA);BOLA-DMB(BOLA-DMB);CD1D(CD1D);BOLA-DRB3(BOLA-DRB3);BOLA-DMA(BOLA-DMA);LOC510185(LOC510185);BOLA-NC1(BOLA-NC1);CD40(CD40);LOC100297192(LOC100297192);LOC112441987(LOC112441987);IL21R(IL21R);LOC783680(LOC783680);CD226(CD226);LOC788175(LOC788175);CSF2RB(CSF2RB);BOLA-DQA5(BOLA-DQA5);LOC515418(LOC515418);IL12B(IL12…	31/857	117/19190	0.264957
GO:0050870	BP	positive regulation of T cell activation	1	21	22	55	4.89456e-16	4.45518e-14	IL23A(IL23A)	LOC789205(LOC789205);CD274(CD274);LOC112441499(LOC112441499);CD86(CD86);BOLA-DRA(BOLA-DRA);BOLA-DMB(BOLA-DMB);BOLA-DRB3(BOLA-DRB3);BOLA-DMA(BOLA-DMA);LOC100297192(LOC100297192);LOC112441987(LOC112441987);LOC783680(LOC783680);SYK(SYK);VSIR(VSIR);SIRPB1(SIRPB1);CD27(CD27);LOC104973826(LOC104973826);BOLA-DQA5(BOLA-DQA5);BLA-DQB(BLA-DQB);CD5(CD5);BOLA-DOA(BOLA-DOA);PDCD1LG2(PDCD1LG2)	22/857	55/19190	0.4
GO:1903039	BP	positive regulation of leukocyte cell-cell adhesion	1	21	22	55	4.89456e-16	4.45518e-14	IL23A(IL23A)	LOC789205(LOC789205);CD274(CD274);LOC112441499(LOC112441499);CD86(CD86);BOLA-DRA(BOLA-DRA);BOLA-DMB(BOLA-DMB);BOLA-DRB3(BOLA-DRB3);BOLA-DMA(BOLA-DMA);LOC100297192(LOC100297192);LOC112441987(LOC112441987);LOC783680(LOC783680);SYK(SYK);VSIR(VSIR);SIRPB1(SIRPB1);CD27(CD27);LOC104973826(LOC104973826);BOLA-DQA5(BOLA-DQA5);BLA-DQB(BLA-DQB);CD5(CD5);BOLA-DOA(BOLA-DOA);PDCD1LG2(PDCD1LG2)	22/857	55/19190	0.4
GO:0006954	BP	inflammatory response	0	37	37	171	7.83161e-16	6.96658e-14	-	CXCL10(CXCL10);NAIP(NAIP);CXCL9(CXCL9);C3AR1(C3AR1);CD44(CD44);PTGER4(PTGER4);CIITA(CIITA);C5AR1(C5AR1);CCL4(CCL4);CLEC7A(CLEC7A);CD40(CD40);TLR2(TLR2);CCR1(CCR1);CMKLR1(CMKLR1);LOC504773(LOC504773);AOAH(AOAH);CXCR3(CXCR3);PYCARD(PYCARD);LOC101905041(LOC101905041);CCL3(CCL3);CXCL11(CXCL11);CXCR6(CXCR6);TYROBP(TYROBP);S100A8(S100A8);TNFRSF4(TNFRSF4);NLRP3(NLRP3);CCL5(CCL5);CCR7(CCR7);CCRL2(CCRL2);…	37/857	171/19190	0.216374
GO:0006950	BP	response to stress	9	111	120	1252	8.16561e-16	7.10227e-14	RRP8(RRP8);ERCC8(ERCC8);CALR(CALR);HYOU1(HYOU1);HSP90B1(HSP90B1);HSPA5(HSPA5);PDIA6(PDIA6);GPX2(GPX2);SUSD4(SUSD4)	CXCL10(CXCL10);NAIP(NAIP);CXCL9(CXCL9);PLAU(PLAU);MX2(MX2);MYOF(MYOF);CAT(CAT);HRG(HRG);GBP4(GBP4);ISG20(ISG20);C3AR1(C3AR1);CD74(CD74);CD44(CD44);FGR(FGR);IFI16(IFI16);LOC507055(LOC507055);LOC132342100(LOC132342100);PTGER4(PTGER4);CIITA(CIITA);HCK(HCK);RNASE6(RNASE6);IFIT2(IFIT2);LYZ(LYZ);OAS2(OAS2);TLR8(TLR8);MPEG1(MPEG1);C5AR1(C5AR1);FERMT3(FERMT3);CYBB(CYBB);LOC781710(LOC781710);SPN(SPN);VSIG…	120/857	1252/19190	0.0958466
GO:0098609	BP	cell-cell adhesion	6	46	52	327	1.17666e-15	1.00118e-13	CDH17(CDH17);IL23A(IL23A);ITGA8(ITGA8);TENM2(TENM2);CDH19(CDH19);CDH3(CDH3)	SELPLG(SELPLG);LOC789205(LOC789205);CD274(CD274);ITGAL(ITGAL);LOC112441499(LOC112441499);CD86(CD86);ICAM1(ICAM1);LOC132342121(LOC132342121);BOLA-DRA(BOLA-DRA);BOLA-DMB(BOLA-DMB);ITGAM(ITGAM);FERMT3(FERMT3);SELL(SELL);LGALS9(LGALS9);BOLA-DRB3(BOLA-DRB3);VSIG4(VSIG4);LOC101904063(LOC101904063);BOLA-DMA(BOLA-DMA);VCAM1(VCAM1);LOC100297192(LOC100297192);ASTN1(ASTN1);DNER(DNER);ITGAD(ITGAD);LOC1124419…	52/857	327/19190	0.159021
GO:1903037	BP	regulation of leukocyte cell-cell adhesion	1	23	24	73	4.26482e-15	3.51121e-13	IL23A(IL23A)	LOC789205(LOC789205);CD274(CD274);LOC112441499(LOC112441499);CD86(CD86);BOLA-DRA(BOLA-DRA);BOLA-DMB(BOLA-DMB);LGALS9(LGALS9);BOLA-DRB3(BOLA-DRB3);VSIG4(VSIG4);BOLA-DMA(BOLA-DMA);LOC100297192(LOC100297192);LOC112441987(LOC112441987);LOC783680(LOC783680);SYK(SYK);VSIR(VSIR);SIRPB1(SIRPB1);CD27(CD27);LOC104973826(LOC104973826);BOLA-DQA5(BOLA-DQA5);BLA-DQB(BLA-DQB);CD5(CD5);BOLA-DOA(BOLA-DOA);PDCD1LG…	24/857	73/19190	0.328767
GO:0022409	BP	positive regulation of cell-cell adhesion	1	21	22	60	4.30603e-15	3.51121e-13	IL23A(IL23A)	LOC789205(LOC789205);CD274(CD274);LOC112441499(LOC112441499);CD86(CD86);BOLA-DRA(BOLA-DRA);BOLA-DMB(BOLA-DMB);BOLA-DRB3(BOLA-DRB3);BOLA-DMA(BOLA-DMA);LOC100297192(LOC100297192);LOC112441987(LOC112441987);LOC783680(LOC783680);SYK(SYK);VSIR(VSIR);SIRPB1(SIRPB1);CD27(CD27);LOC104973826(LOC104973826);BOLA-DQA5(BOLA-DQA5);BLA-DQB(BLA-DQB);CD5(CD5);BOLA-DOA(BOLA-DOA);PDCD1LG2(PDCD1LG2)	22/857	60/19190	0.366667
GO:0048583	BP	regulation of response to stimulus	11	96	107	1086	5.9082e-15	4.71932e-13	IGFBP1(IGFBP1);NDRG4(NDRG4);FST(FST);LOC507917(LOC507917);HYOU1(HYOU1);IL23A(IL23A);NTRK3(NTRK3);NTRK2(NTRK2);SUSD4(SUSD4);RGS6(RGS6);ULBP17(ULBP17)	PLAU(PLAU);HRG(HRG);PTPRC(PTPRC);CD180(CD180);ARHGAP25(ARHGAP25);LGALS3(LGALS3);CYTH4(CYTH4);C3AR1(C3AR1);CD74(CD74);CD44(CD44);IFI16(IFI16);SEMA4A(SEMA4A);PTGER4(PTGER4);FCGR3A(FCGR3A);CD1E(CD1E);BOLA(BOLA);TLR8(TLR8);C5AR1(C5AR1);CD1D(CD1D);PTK2B(PTK2B);FYB1(FYB1);SPN(SPN);VSIG4(VSIG4);CARD11(CARD11);CCL4(CCL4);LOC509283(LOC509283);CLEC7A(CLEC7A);PSD4(PSD4);BOLA-NC1(BOLA-NC1);ADA(ADA);SH3BP1(SH…	107/857	1086/19190	0.0985267
GO:0002764	BP	immune response-regulating signaling pathway	0	29	29	113	9.40856e-15	7.36502e-13	-	PTPRC(PTPRC);C3AR1(C3AR1);TLR8(TLR8);C5AR1(C5AR1);FYB1(FYB1);CD40(CD40);TLR2(TLR2);CMKLR1(CMKLR1);THEMIS2(THEMIS2);TLR7(TLR7);CD226(CD226);CD19(CD19);LOC101905041(LOC101905041);SYK(SYK);LOC786065(LOC786065);BTK(BTK);NFAM1(NFAM1);ITK(ITK);LOC615223(LOC615223);SEC14L1(SEC14L1);TASL(TASL);KLHL6(KLHL6);LCK(LCK);TEC(TEC);LOC100300716(LOC100300716);CD79A(CD79A);LOC786760(LOC786760);PRAM1(PRAM1);KLRD1(K…	29/857	113/19190	0.256637
GO:0022407	BP	regulation of cell-cell adhesion	1	24	25	83	1.15284e-14	8.84746e-13	IL23A(IL23A)	LOC789205(LOC789205);CD274(CD274);LOC112441499(LOC112441499);CD86(CD86);BOLA-DRA(BOLA-DRA);BOLA-DMB(BOLA-DMB);FERMT3(FERMT3);LGALS9(LGALS9);BOLA-DRB3(BOLA-DRB3);VSIG4(VSIG4);BOLA-DMA(BOLA-DMA);LOC100297192(LOC100297192);LOC112441987(LOC112441987);LOC783680(LOC783680);SYK(SYK);VSIR(VSIR);SIRPB1(SIRPB1);CD27(CD27);LOC104973826(LOC104973826);BOLA-DQA5(BOLA-DQA5);BLA-DQB(BLA-DQB);CD5(CD5);BOLA-DOA(BO…	25/857	83/19190	0.301205
GO:0019882	BP	antigen processing and presentation	2	22	24	76	1.19401e-14	8.98723e-13	LOC507917(LOC507917);ULBP17(ULBP17)	LOC789205(LOC789205);LOC112441499(LOC112441499);CD74(CD74);TAP2(TAP2);MARCHF1(MARCHF1);CD1E(CD1E);BOLA-DRA(BOLA-DRA);BOLA(BOLA);BOLA-DMB(BOLA-DMB);CD1D(CD1D);BOLA-DRB3(BOLA-DRB3);BOLA-DMA(BOLA-DMA);BOLA-NC1(BOLA-NC1);LOC100297192(LOC100297192);LOC112441987(LOC112441987);LOC783680(LOC783680);LOC788175(LOC788175);BOLA-DQA5(BOLA-DQA5);LOC515418(LOC515418);BLA-DQB(BLA-DQB);CD1B(CD1B);BOLA-DOA(BOLA-DO…	24/857	76/19190	0.315789
GO:0002252	BP	immune effector process	4	37	41	226	1.36802e-14	1.01027e-12	LOC507917(LOC507917);IL23A(IL23A);SUSD4(SUSD4);ULBP17(ULBP17)	LOC789205(LOC789205);CD180(CD180);LOC112441499(LOC112441499);CD74(CD74);CD1E(CD1E);BOLA-DRA(BOLA-DRA);BOLA(BOLA);BOLA-DMB(BOLA-DMB);CD1D(CD1D);BOLA-DRB3(BOLA-DRB3);VSIG4(VSIG4);BOLA-DMA(BOLA-DMA);LOC510185(LOC510185);BOLA-NC1(BOLA-NC1);CD40(CD40);LOC100297192(LOC100297192);SLAMF6(SLAMF6);LOC112441987(LOC112441987);IL21R(IL21R);LOC783680(LOC783680);CD226(CD226);CD19(CD19);SASH3(SASH3);SYK(SYK);LOC…	41/857	226/19190	0.181416
GO:0048584	BP	positive regulation of response to stimulus	5	58	63	486	2.40156e-14	1.74069e-12	NDRG4(NDRG4);LOC507917(LOC507917);IL23A(IL23A);SUSD4(SUSD4);ULBP17(ULBP17)	HRG(HRG);PTPRC(PTPRC);CD180(CD180);C3AR1(C3AR1);CD74(CD74);CD44(CD44);IFI16(IFI16);CD1E(CD1E);BOLA(BOLA);C5AR1(C5AR1);CD1D(CD1D);FYB1(FYB1);VSIG4(VSIG4);CARD11(CARD11);CCL4(CCL4);CLEC7A(CLEC7A);BOLA-NC1(BOLA-NC1);CD40(CD40);CCR1(CCR1);CMKLR1(CMKLR1);LOC504773(LOC504773);THEMIS2(THEMIS2);DOK2(DOK2);UBD(UBD);CD226(CD226);CD19(CD19);AXL(AXL);CCL3(CCL3);SASH3(SASH3);CD4(CD4);SYK(SYK);LOC788175(LOC788…	63/857	486/19190	0.12963
GO:0016064	BP	immunoglobulin mediated immune response	1	19	20	54	6.10718e-14	4.26849e-12	SUSD4(SUSD4)	LOC789205(LOC789205);LOC112441499(LOC112441499);BOLA-DRA(BOLA-DRA);BOLA-DMB(BOLA-DMB);BOLA-DRB3(BOLA-DRB3);BOLA-DMA(BOLA-DMA);LOC510185(LOC510185);CD40(CD40);LOC100297192(LOC100297192);LOC112441987(LOC112441987);IL21R(IL21R);LOC783680(LOC783680);CD226(CD226);CSF2RB(CSF2RB);BOLA-DQA5(BOLA-DQA5);IL12B(IL12B);BLA-DQB(BLA-DQB);LOC100300716(LOC100300716);BOLA-DOA(BOLA-DOA)	20/857	54/19190	0.37037
GO:0019724	BP	B cell mediated immunity	1	19	20	54	6.10718e-14	4.26849e-12	SUSD4(SUSD4)	LOC789205(LOC789205);LOC112441499(LOC112441499);BOLA-DRA(BOLA-DRA);BOLA-DMB(BOLA-DMB);BOLA-DRB3(BOLA-DRB3);BOLA-DMA(BOLA-DMA);LOC510185(LOC510185);CD40(CD40);LOC100297192(LOC100297192);LOC112441987(LOC112441987);IL21R(IL21R);LOC783680(LOC783680);CD226(CD226);CSF2RB(CSF2RB);BOLA-DQA5(BOLA-DQA5);IL12B(IL12B);BLA-DQB(BLA-DQB);LOC100300716(LOC100300716);BOLA-DOA(BOLA-DOA)	20/857	54/19190	0.37037
GO:0045087	BP	innate immune response	1	35	36	190	1.44604e-13	9.75862e-12	SUSD4(SUSD4)	FGR(FGR);IFI16(IFI16);HCK(HCK);RNASE6(RNASE6);VSIG4(VSIG4);IFITM1(IFITM1);CCL4(CCL4);CD40(CD40);CLEC6A(CLEC6A);RNASE2(RNASE2);LOC504773(LOC504773);UBD(UBD);CD226(CD226);PYCARD(PYCARD);CCL3(CCL3);SYK(SYK);LOC618737(LOC618737);LY86(LY86);LOC112444847(LOC112444847);DHX58(DHX58);LOC112441507(LOC112441507);LOC786987(LOC786987);IFIH1(IFIH1);ZAP70(ZAP70);CCL5(CCL5);STING1(STING1);LCK(LCK);LOC112448555(L…	36/857	190/19190	0.189474
GO:0030155	BP	regulation of cell adhesion	1	27	28	116	1.44609e-13	9.75862e-12	IL23A(IL23A)	PLAU(PLAU);LOC789205(LOC789205);CD274(CD274);LOC112441499(LOC112441499);CD86(CD86);BOLA-DRA(BOLA-DRA);BOLA-DMB(BOLA-DMB);FERMT3(FERMT3);LGALS9(LGALS9);BOLA-DRB3(BOLA-DRB3);VSIG4(VSIG4);BOLA-DMA(BOLA-DMA);LOC100297192(LOC100297192);CYTIP(CYTIP);LOC112441987(LOC112441987);LOC783680(LOC783680);PLXNC1(PLXNC1);SYK(SYK);VSIR(VSIR);SIRPB1(SIRPB1);CD27(CD27);LOC104973826(LOC104973826);BOLA-DQA5(BOLA-DQA5…	28/857	116/19190	0.241379
GO:0045785	BP	positive regulation of cell adhesion	1	21	22	70	1.70762e-13	1.13282e-11	IL23A(IL23A)	LOC789205(LOC789205);CD274(CD274);LOC112441499(LOC112441499);CD86(CD86);BOLA-DRA(BOLA-DRA);BOLA-DMB(BOLA-DMB);BOLA-DRB3(BOLA-DRB3);BOLA-DMA(BOLA-DMA);LOC100297192(LOC100297192);LOC112441987(LOC112441987);LOC783680(LOC783680);SYK(SYK);VSIR(VSIR);SIRPB1(SIRPB1);CD27(CD27);LOC104973826(LOC104973826);BOLA-DQA5(BOLA-DQA5);BLA-DQB(BLA-DQB);CD5(CD5);BOLA-DOA(BOLA-DOA);PDCD1LG2(PDCD1LG2)	22/857	70/19190	0.314286
GO:0019884	BP	antigen processing and presentation of exogenous antigen	0	17	17	39	1.93415e-13	1.26171e-11	-	LOC789205(LOC789205);LOC112441499(LOC112441499);CD1E(CD1E);BOLA-DRA(BOLA-DRA);BOLA-DMB(BOLA-DMB);CD1D(CD1D);BOLA-DRB3(BOLA-DRB3);BOLA-DMA(BOLA-DMA);LOC100297192(LOC100297192);LOC112441987(LOC112441987);LOC783680(LOC783680);LOC788175(LOC788175);BOLA-DQA5(BOLA-DQA5);LOC515418(LOC515418);BLA-DQB(BLA-DQB);CD1B(CD1B);BOLA-DOA(BOLA-DOA)	17/857	39/19190	0.435897
GO:0002253	BP	activation of immune response	1	25	26	107	9.09619e-13	5.83647e-11	SUSD4(SUSD4)	PTPRC(PTPRC);C3AR1(C3AR1);IFI16(IFI16);C5AR1(C5AR1);FYB1(FYB1);VSIG4(VSIG4);CMKLR1(CMKLR1);THEMIS2(THEMIS2);CD226(CD226);CD19(CD19);SYK(SYK);LOC786065(LOC786065);BTK(BTK);NFAM1(NFAM1);ITK(ITK);LOC615223(LOC615223);STING1(STING1);KLHL6(KLHL6);LCK(LCK);TEC(TEC);LOC100300716(LOC100300716);CD79A(CD79A);LOC786760(LOC786760);PRAM1(PRAM1);KLRD1(KLRD1)	26/857	107/19190	0.242991
GO:0002768	BP	immune response-regulating cell surface receptor signaling pathway	0	23	23	84	1.25686e-12	7.93445e-11	-	PTPRC(PTPRC);C3AR1(C3AR1);C5AR1(C5AR1);FYB1(FYB1);CD40(CD40);CMKLR1(CMKLR1);THEMIS2(THEMIS2);CD226(CD226);CD19(CD19);SYK(SYK);LOC786065(LOC786065);BTK(BTK);NFAM1(NFAM1);ITK(ITK);LOC615223(LOC615223);KLHL6(KLHL6);LCK(LCK);TEC(TEC);LOC100300716(LOC100300716);CD79A(CD79A);LOC786760(LOC786760);PRAM1(PRAM1);KLRD1(KLRD1)	23/857	84/19190	0.27381
GO:0050864	BP	regulation of B cell activation	0	13	13	23	1.94179e-12	1.20638e-10	-	CD38(CD38);CD40(CD40);MZB1(MZB1);CD19(CD19);SASH3(SASH3);SYK(SYK);LOC101907622(LOC101907622);NFAM1(NFAM1);CD27(CD27);TYROBP(TYROBP);BANK1(BANK1);LOC100300716(LOC100300716);SLAMF8(SLAMF8)	13/857	23/19190	0.565217
GO:0002429	BP	immune response-activating cell surface receptor signaling pathway	0	22	22	79	2.66557e-12	1.60508e-10	-	PTPRC(PTPRC);C3AR1(C3AR1);C5AR1(C5AR1);FYB1(FYB1);CMKLR1(CMKLR1);THEMIS2(THEMIS2);CD226(CD226);CD19(CD19);SYK(SYK);LOC786065(LOC786065);BTK(BTK);NFAM1(NFAM1);ITK(ITK);LOC615223(LOC615223);KLHL6(KLHL6);LCK(LCK);TEC(TEC);LOC100300716(LOC100300716);CD79A(CD79A);LOC786760(LOC786760);PRAM1(PRAM1);KLRD1(KLRD1)	22/857	79/19190	0.278481
GO:0002757	BP	immune response-activating signal transduction	0	22	22	79	2.66557e-12	1.60508e-10	-	PTPRC(PTPRC);C3AR1(C3AR1);C5AR1(C5AR1);FYB1(FYB1);CMKLR1(CMKLR1);THEMIS2(THEMIS2);CD226(CD226);CD19(CD19);SYK(SYK);LOC786065(LOC786065);BTK(BTK);NFAM1(NFAM1);ITK(ITK);LOC615223(LOC615223);KLHL6(KLHL6);LCK(LCK);TEC(TEC);LOC100300716(LOC100300716);CD79A(CD79A);LOC786760(LOC786760);PRAM1(PRAM1);KLRD1(KLRD1)	22/857	79/19190	0.278481
GO:0050851	BP	antigen receptor-mediated signaling pathway	0	18	18	53	6.18427e-12	3.66746e-10	-	PTPRC(PTPRC);FYB1(FYB1);THEMIS2(THEMIS2);CD226(CD226);CD19(CD19);SYK(SYK);LOC786065(LOC786065);BTK(BTK);NFAM1(NFAM1);ITK(ITK);LOC615223(LOC615223);KLHL6(KLHL6);LCK(LCK);TEC(TEC);LOC100300716(LOC100300716);CD79A(CD79A);LOC786760(LOC786760);PRAM1(PRAM1)	18/857	53/19190	0.339623
GO:0004896	MF	cytokine receptor activity	0	22	22	83	7.92033e-12	4.62689e-10	-	CD74(CD74);CD44(CD44);IL15RA(IL15RA);IL12RB1(IL12RB1);LOC100336476(LOC100336476);XCR1(XCR1);LOC510185(LOC510185);CCR1(CCR1);IL21R(IL21R);CXCR3(CXCR3);CXCR2(CXCR2);CXCR6(CXCR6);CSF2RB(CSF2RB);CXCR4(CXCR4);CCR7(CCR7);CCRL2(CCRL2);IL7R(IL7R);IL23R(IL23R);IL12B(IL12B);CCR10(CCR10);CCR5(CCR5);CXCR1(CXCR1)	22/857	83/19190	0.26506
GO:0002440	BP	production of molecular mediator of immune response	0	17	17	51	3.37672e-11	1.9436e-09	-	LOC789205(LOC789205);LOC112441499(LOC112441499);CD74(CD74);BOLA-DRA(BOLA-DRA);BOLA-DMB(BOLA-DMB);LOC100847119(LOC100847119);BOLA-DRB3(BOLA-DRB3);BOLA-DMA(BOLA-DMA);CD40(CD40);LOC100297192(LOC100297192);LOC112441987(LOC112441987);LOC783680(LOC783680);CD226(CD226);SASH3(SASH3);BOLA-DQA5(BOLA-DQA5);BLA-DQB(BLA-DQB);BOLA-DOA(BOLA-DOA)	17/857	51/19190	0.333333
GO:0016020	CC	membrane	46	298	344	5738	4.15111e-11	2.3547e-09	SEC61G(SEC61G);SLC35B1(SLC35B1);CDH17(CDH17);TMEM258(TMEM258);SPCS3(SPCS3);TM4SF20(TM4SF20);SLC7A9(SLC7A9);CALR(CALR);ATP4A(ATP4A);KCNH7(KCNH7);LOC507917(LOC507917);P2RX6(P2RX6);MRGPRF(MRGPRF);CACNA1C(CACNA1C);SLITRK6(SLITRK6);CNGA2(CNGA2);EPHA6(EPHA6);ITGA8(ITGA8);SLC17A9(SLC17A9);KCNC4(KCNC4);FKBP1B(FKBP1B);HSPA5(HSPA5);EQTN(EQTN);DGAT2L6(DGAT2L6);HCN4(HCN4);NTRK3(NTRK3);GRID1(GRID1);TENM2(TENM…	SELPLG(SELPLG);ITGB2(ITGB2);LOC100300478(LOC100300478);MSR1(MSR1);LOC789205(LOC789205);CD274(CD274);MX2(MX2);MYOF(MYOF);CD53(CD53);CD300LF(CD300LF);PLEK(PLEK);SCIMP(SCIMP);ITGAL(ITGAL);ADCY7(ADCY7);MYO1G(MYO1G);SLAMF7(SLAMF7);LAPTM5(LAPTM5);PTAFR(PTAFR);ARHGAP25(ARHGAP25);LOC512863(LOC512863);SLC15A3(SLC15A3);LOC112441499(LOC112441499);LGALS3(LGALS3);GPR31(GPR31);CD86(CD86);C3AR1(C3AR1);CD74(CD74…	344/857	5738/19190	0.0599512
GO:0002495	BP	antigen processing and presentation of peptide antigen via MHC class II	0	13	13	28	5.16061e-11	2.84488e-09	-	LOC789205(LOC789205);LOC112441499(LOC112441499);MARCHF1(MARCHF1);BOLA-DRA(BOLA-DRA);BOLA-DMB(BOLA-DMB);BOLA-DRB3(BOLA-DRB3);BOLA-DMA(BOLA-DMA);LOC100297192(LOC100297192);LOC112441987(LOC112441987);LOC783680(LOC783680);BOLA-DQA5(BOLA-DQA5);BLA-DQB(BLA-DQB);BOLA-DOA(BOLA-DOA)	13/857	28/19190	0.464286
GO:0002504	BP	antigen processing and presentation of peptide or polysaccharide antigen via MHC class II	0	13	13	28	5.16061e-11	2.84488e-09	-	LOC789205(LOC789205);LOC112441499(LOC112441499);MARCHF1(MARCHF1);BOLA-DRA(BOLA-DRA);BOLA-DMB(BOLA-DMB);BOLA-DRB3(BOLA-DRB3);BOLA-DMA(BOLA-DMA);LOC100297192(LOC100297192);LOC112441987(LOC112441987);LOC783680(LOC783680);BOLA-DQA5(BOLA-DQA5);BLA-DQB(BLA-DQB);BOLA-DOA(BOLA-DOA)	13/857	28/19190	0.464286
GO:0048518	BP	positive regulation of biological process	11	120	131	1658	5.67308e-11	3.08395e-09	NDRG4(NDRG4);HABP4(HABP4);ASIP(ASIP);LOC507917(LOC507917);IL23A(IL23A);SLITRK6(SLITRK6);NTRK3(NTRK3);NTRK2(NTRK2);TACR1(TACR1);SUSD4(SUSD4);ULBP17(ULBP17)	PLAC8A(PLAC8A);LOC789205(LOC789205);CD274(CD274);HRG(HRG);PTPRC(PTPRC);CD180(CD180);LOC112441499(LOC112441499);LGALS3(LGALS3);CD86(CD86);C3AR1(C3AR1);CD74(CD74);CD44(CD44);IFI16(IFI16);SEMA4A(SEMA4A);PLAC8B(PLAC8B);CIITA(CIITA);CD1E(CD1E);CD38(CD38);BOLA-DRA(BOLA-DRA);BOLA(BOLA);BOLA-DMB(BOLA-DMB);TLR8(TLR8);SPP1(SPP1);C5AR1(C5AR1);CDC25B(CDC25B);CD1D(CD1D);FYB1(FYB1);LGALS9(LGALS9);BOLA-DRB3(BOL…	131/857	1658/19190	0.0790109
GO:0016477	BP	cell migration	0	44	44	329	7.69366e-11	4.12507e-09	-	CXCL10(CXCL10);CXCL9(CXCL9);SELPLG(SELPLG);ITGB2(ITGB2);DOCK10(DOCK10);LGALS3(LGALS3);FMNL1(FMNL1);ARHGAP4(ARHGAP4);SEMA4A(SEMA4A);DOCK2(DOCK2);NCKAP1L(NCKAP1L);ITGB7(ITGB7);SELL(SELL);SPN(SPN);SDC3(SDC3);PIK3CG(PIK3CG);CORO1A(CORO1A);CCL4(CCL4);CLEC7A(CLEC7A);CD40(CD40);CCR1(CCR1);CMKLR1(CMKLR1);VAV1(VAV1);ASTN1(ASTN1);LOC504773(LOC504773);ABI3(ABI3);CXCR3(CXCR3);TUBB2B(TUBB2B);AXL(AXL);CXCR2(CX…	44/857	329/19190	0.133739
GO:0002377	BP	immunoglobulin production	0	15	15	41	1.06131e-10	5.6135e-09	-	LOC789205(LOC789205);LOC112441499(LOC112441499);BOLA-DRA(BOLA-DRA);BOLA-DMB(BOLA-DMB);LOC100847119(LOC100847119);BOLA-DRB3(BOLA-DRB3);BOLA-DMA(BOLA-DMA);CD40(CD40);LOC100297192(LOC100297192);LOC112441987(LOC112441987);LOC783680(LOC783680);SASH3(SASH3);BOLA-DQA5(BOLA-DQA5);BLA-DQB(BLA-DQB);BOLA-DOA(BOLA-DOA)	15/857	41/19190	0.365854
GO:0040011	BP	locomotion	2	40	42	311	1.53015e-10	7.98534e-09	EPHA6(EPHA6);TACR1(TACR1)	CXCL10(CXCL10);CXCL9(CXCL9);DOCK10(DOCK10);PTAFR(PTAFR);LGALS3(LGALS3);C3AR1(C3AR1);ARHGAP4(ARHGAP4);SEMA4A(SEMA4A);C5AR1(C5AR1);SPN(SPN);XCR1(XCR1);CCL4(CCL4);CLEC7A(CLEC7A);CD40(CD40);CCR1(CCR1);CMKLR1(CMKLR1);RNASE2(RNASE2);LOC504773(LOC504773);ABI3(ABI3);CXCR3(CXCR3);CXCR2(CXCR2);CCL3(CCL3);PLXNC1(PLXNC1);CXCL11(CXCL11);CXCR6(CXCR6);CYFIP2(CYFIP2);CXCR4(CXCR4);ARHGEF39(ARHGEF39);S100A8(S100A8…	42/857	311/19190	0.135048
GO:0048002	BP	antigen processing and presentation of peptide antigen	2	16	18	63	1.62455e-10	8.26062e-09	LOC507917(LOC507917);ULBP17(ULBP17)	LOC789205(LOC789205);LOC112441499(LOC112441499);TAP2(TAP2);MARCHF1(MARCHF1);BOLA-DRA(BOLA-DRA);BOLA(BOLA);BOLA-DMB(BOLA-DMB);BOLA-DRB3(BOLA-DRB3);BOLA-DMA(BOLA-DMA);BOLA-NC1(BOLA-NC1);LOC100297192(LOC100297192);LOC112441987(LOC112441987);LOC783680(LOC783680);BOLA-DQA5(BOLA-DQA5);BLA-DQB(BLA-DQB);BOLA-DOA(BOLA-DOA)	18/857	63/19190	0.285714
GO:0002396	BP	MHC protein complex assembly	0	12	12	25	1.77285e-10	8.26062e-09	-	LOC789205(LOC789205);LOC112441499(LOC112441499);BOLA-DRA(BOLA-DRA);BOLA-DMB(BOLA-DMB);BOLA-DRB3(BOLA-DRB3);BOLA-DMA(BOLA-DMA);LOC100297192(LOC100297192);LOC112441987(LOC112441987);LOC783680(LOC783680);BOLA-DQA5(BOLA-DQA5);BLA-DQB(BLA-DQB);BOLA-DOA(BOLA-DOA)	12/857	25/19190	0.48
GO:0002399	BP	MHC class II protein complex assembly	0	12	12	25	1.77285e-10	8.26062e-09	-	LOC789205(LOC789205);LOC112441499(LOC112441499);BOLA-DRA(BOLA-DRA);BOLA-DMB(BOLA-DMB);BOLA-DRB3(BOLA-DRB3);BOLA-DMA(BOLA-DMA);LOC100297192(LOC100297192);LOC112441987(LOC112441987);LOC783680(LOC783680);BOLA-DQA5(BOLA-DQA5);BLA-DQB(BLA-DQB);BOLA-DOA(BOLA-DOA)	12/857	25/19190	0.48
GO:0002501	BP	peptide antigen assembly with MHC protein complex	0	12	12	25	1.77285e-10	8.26062e-09	-	LOC789205(LOC789205);LOC112441499(LOC112441499);BOLA-DRA(BOLA-DRA);BOLA-DMB(BOLA-DMB);BOLA-DRB3(BOLA-DRB3);BOLA-DMA(BOLA-DMA);LOC100297192(LOC100297192);LOC112441987(LOC112441987);LOC783680(LOC783680);BOLA-DQA5(BOLA-DQA5);BLA-DQB(BLA-DQB);BOLA-DOA(BOLA-DOA)	12/857	25/19190	0.48
GO:0002503	BP	peptide antigen assembly with MHC class II protein complex	0	12	12	25	1.77285e-10	8.26062e-09	-	LOC789205(LOC789205);LOC112441499(LOC112441499);BOLA-DRA(BOLA-DRA);BOLA-DMB(BOLA-DMB);BOLA-DRB3(BOLA-DRB3);BOLA-DMA(BOLA-DMA);LOC100297192(LOC100297192);LOC112441987(LOC112441987);LOC783680(LOC783680);BOLA-DQA5(BOLA-DQA5);BLA-DQB(BLA-DQB);BOLA-DOA(BOLA-DOA)	12/857	25/19190	0.48
GO:0023023	MF	MHC protein complex binding	0	12	12	25	1.77285e-10	8.26062e-09	-	LOC789205(LOC789205);LOC112441499(LOC112441499);BOLA-DRA(BOLA-DRA);BOLA-DMB(BOLA-DMB);BOLA-DRB3(BOLA-DRB3);BOLA-DMA(BOLA-DMA);LOC100297192(LOC100297192);LOC112441987(LOC112441987);LOC783680(LOC783680);BOLA-DQA5(BOLA-DQA5);BLA-DQB(BLA-DQB);BOLA-DOA(BOLA-DOA)	12/857	25/19190	0.48
GO:0023026	MF	MHC class II protein complex binding	0	12	12	25	1.77285e-10	8.26062e-09	-	LOC789205(LOC789205);LOC112441499(LOC112441499);BOLA-DRA(BOLA-DRA);BOLA-DMB(BOLA-DMB);BOLA-DRB3(BOLA-DRB3);BOLA-DMA(BOLA-DMA);LOC100297192(LOC100297192);LOC112441987(LOC112441987);LOC783680(LOC783680);BOLA-DQA5(BOLA-DQA5);BLA-DQB(BLA-DQB);BOLA-DOA(BOLA-DOA)	12/857	25/19190	0.48
GO:0042611	CC	MHC protein complex	0	12	12	25	1.77285e-10	8.26062e-09	-	LOC789205(LOC789205);LOC112441499(LOC112441499);BOLA-DRA(BOLA-DRA);BOLA-DMB(BOLA-DMB);BOLA-DRB3(BOLA-DRB3);BOLA-DMA(BOLA-DMA);LOC100297192(LOC100297192);LOC112441987(LOC112441987);LOC783680(LOC783680);BOLA-DQA5(BOLA-DQA5);BLA-DQB(BLA-DQB);BOLA-DOA(BOLA-DOA)	12/857	25/19190	0.48
GO:0042613	CC	MHC class II protein complex	0	12	12	25	1.77285e-10	8.26062e-09	-	LOC789205(LOC789205);LOC112441499(LOC112441499);BOLA-DRA(BOLA-DRA);BOLA-DMB(BOLA-DMB);BOLA-DRB3(BOLA-DRB3);BOLA-DMA(BOLA-DMA);LOC100297192(LOC100297192);LOC112441987(LOC112441987);LOC783680(LOC783680);BOLA-DQA5(BOLA-DQA5);BLA-DQB(BLA-DQB);BOLA-DOA(BOLA-DOA)	12/857	25/19190	0.48
GO:0002381	BP	immunoglobulin production involved in immunoglobulin-mediated immune response	0	13	13	31	2.5092e-10	1.15541e-08	-	LOC789205(LOC789205);LOC112441499(LOC112441499);BOLA-DRA(BOLA-DRA);BOLA-DMB(BOLA-DMB);BOLA-DRB3(BOLA-DRB3);BOLA-DMA(BOLA-DMA);CD40(CD40);LOC100297192(LOC100297192);LOC112441987(LOC112441987);LOC783680(LOC783680);BOLA-DQA5(BOLA-DQA5);BLA-DQB(BLA-DQB);BOLA-DOA(BOLA-DOA)	13/857	31/19190	0.419355
GO:0050900	BP	leukocyte migration	0	21	21	89	2.55106e-10	1.16103e-08	-	CXCL10(CXCL10);CXCL9(CXCL9);SELPLG(SELPLG);LGALS3(LGALS3);SELL(SELL);SPN(SPN);CCL4(CCL4);CCR1(CCR1);CMKLR1(CMKLR1);LOC504773(LOC504773);CXCR3(CXCR3);CXCR2(CXCR2);CCL3(CCL3);CXCL11(CXCL11);S100A8(S100A8);CCL5(CCL5);TBX21(TBX21);JAML(JAML);SLAMF8(SLAMF8);CXCR1(CXCR1);CCL22(CCL22)	21/857	89/19190	0.235955
GO:0042221	BP	response to chemical	12	81	93	1060	2.66057e-10	1.1911e-08	FST(FST);ASIP(ASIP);CALR(CALR);HYOU1(HYOU1);P2RX6(P2RX6);HSP90B1(HSP90B1);EPHA6(EPHA6);HSPA5(HSPA5);NTRK3(NTRK3);NTRK2(NTRK2);ESR2(ESR2);KCNMB1(KCNMB1)	CXCL10(CXCL10);CXCL9(CXCL9);CD274(CD274);RTP4(RTP4);CAT(CAT);CD180(CD180);PTAFR(PTAFR);LGALS3(LGALS3);CD86(CD86);C3AR1(C3AR1);CD74(CD74);IFI16(IFI16);JAK3(JAK3);SEMA4A(SEMA4A);IL15RA(IL15RA);PTGER4(PTGER4);LOC100852077(LOC100852077);IL12RB1(IL12RB1);LOC112442414(LOC112442414);LOC100336476(LOC100336476);C5AR1(C5AR1);LOC112441494(LOC112441494);SELL(SELL);P2RY6(P2RY6);CSF1R(CSF1R);GSTA2(GSTA2);IFITM…	93/857	1060/19190	0.0877358
GO:0006935	BP	chemotaxis	1	33	34	221	2.70842e-10	1.1911e-08	EPHA6(EPHA6)	CXCL10(CXCL10);CXCL9(CXCL9);PTAFR(PTAFR);LGALS3(LGALS3);C3AR1(C3AR1);SEMA4A(SEMA4A);C5AR1(C5AR1);XCR1(XCR1);CCL4(CCL4);CCR1(CCR1);CMKLR1(CMKLR1);RNASE2(RNASE2);LOC504773(LOC504773);CXCR3(CXCR3);CXCR2(CXCR2);CCL3(CCL3);PLXNC1(PLXNC1);CXCL11(CXCL11);CXCR6(CXCR6);CYFIP2(CYFIP2);CXCR4(CXCR4);S100A8(S100A8);CCL5(CCL5);CCR7(CCR7);JAML(JAML);CCRL2(CCRL2);LOC112448555(LOC112448555);CCR10(CCR10);SLAMF8(SL…	34/857	221/19190	0.153846
GO:0042330	BP	taxis	1	33	34	221	2.70842e-10	1.1911e-08	EPHA6(EPHA6)	CXCL10(CXCL10);CXCL9(CXCL9);PTAFR(PTAFR);LGALS3(LGALS3);C3AR1(C3AR1);SEMA4A(SEMA4A);C5AR1(C5AR1);XCR1(XCR1);CCL4(CCL4);CCR1(CCR1);CMKLR1(CMKLR1);RNASE2(RNASE2);LOC504773(LOC504773);CXCR3(CXCR3);CXCR2(CXCR2);CCL3(CCL3);PLXNC1(PLXNC1);CXCL11(CXCL11);CXCR6(CXCR6);CYFIP2(CYFIP2);CXCR4(CXCR4);S100A8(S100A8);CCL5(CCL5);CCR7(CCR7);JAML(JAML);CCRL2(CCRL2);LOC112448555(LOC112448555);CCR10(CCR10);SLAMF8(SL…	34/857	221/19190	0.153846
GO:0019886	BP	antigen processing and presentation of exogenous peptide antigen via MHC class II	0	12	12	26	3.15889e-10	1.37377e-08	-	LOC789205(LOC789205);LOC112441499(LOC112441499);BOLA-DRA(BOLA-DRA);BOLA-DMB(BOLA-DMB);BOLA-DRB3(BOLA-DRB3);BOLA-DMA(BOLA-DMA);LOC100297192(LOC100297192);LOC112441987(LOC112441987);LOC783680(LOC783680);BOLA-DQA5(BOLA-DQA5);BLA-DQB(BLA-DQB);BOLA-DOA(BOLA-DOA)	12/857	26/19190	0.461538
GO:0034097	BP	response to cytokine	0	36	36	248	4.2592e-10	1.83193e-08	-	CXCL10(CXCL10);CXCL9(CXCL9);CD74(CD74);IFI16(IFI16);JAK3(JAK3);IL15RA(IL15RA);LOC100852077(LOC100852077);IL12RB1(IL12RB1);LOC112442414(LOC112442414);LOC100336476(LOC100336476);LOC112441494(LOC112441494);SELL(SELL);CSF1R(CSF1R);IFITM1(IFITM1);CCL4(CCL4);LOC510185(LOC510185);CD40(CD40);LOC504773(LOC504773);IL21R(IL21R);UBD(UBD);CCL3(CCL3);CD4(CD4);CXCL11(CXCL11);LOC112444847(LOC112444847);LOC786987…	36/857	248/19190	0.145161
GO:0002478	BP	antigen processing and presentation of exogenous peptide antigen	0	12	12	27	5.45543e-10	2.32093e-08	-	LOC789205(LOC789205);LOC112441499(LOC112441499);BOLA-DRA(BOLA-DRA);BOLA-DMB(BOLA-DMB);BOLA-DRB3(BOLA-DRB3);BOLA-DMA(BOLA-DMA);LOC100297192(LOC100297192);LOC112441987(LOC112441987);LOC783680(LOC783680);BOLA-DQA5(BOLA-DQA5);BLA-DQB(BLA-DQB);BOLA-DOA(BOLA-DOA)	12/857	27/19190	0.444444
GO:0032944	BP	regulation of mononuclear cell proliferation	1	13	14	41	1.29161e-09	5.32143e-08	IL23A(IL23A)	CD274(CD274);CD86(CD86);CD38(CD38);LGALS9(LGALS9);VSIG4(VSIG4);CD40(CD40);MZB1(MZB1);SASH3(SASH3);SYK(SYK);VSIR(VSIR);LOC101907622(LOC101907622);TYROBP(TYROBP);PDCD1LG2(PDCD1LG2)	14/857	41/19190	0.341463
GO:0050670	BP	regulation of lymphocyte proliferation	1	13	14	41	1.29161e-09	5.32143e-08	IL23A(IL23A)	CD274(CD274);CD86(CD86);CD38(CD38);LGALS9(LGALS9);VSIG4(VSIG4);CD40(CD40);MZB1(MZB1);SASH3(SASH3);SYK(SYK);VSIR(VSIR);LOC101907622(LOC101907622);TYROBP(TYROBP);PDCD1LG2(PDCD1LG2)	14/857	41/19190	0.341463
GO:0070663	BP	regulation of leukocyte proliferation	1	13	14	41	1.29161e-09	5.32143e-08	IL23A(IL23A)	CD274(CD274);CD86(CD86);CD38(CD38);LGALS9(LGALS9);VSIG4(VSIG4);CD40(CD40);MZB1(MZB1);SASH3(SASH3);SYK(SYK);VSIR(VSIR);LOC101907622(LOC101907622);TYROBP(TYROBP);PDCD1LG2(PDCD1LG2)	14/857	41/19190	0.341463
GO:0048870	BP	cell motility	2	44	46	389	1.74537e-09	7.11601e-08	DRC1(DRC1);TACR1(TACR1)	CXCL10(CXCL10);CXCL9(CXCL9);SELPLG(SELPLG);ITGB2(ITGB2);DOCK10(DOCK10);LGALS3(LGALS3);FMNL1(FMNL1);ARHGAP4(ARHGAP4);SEMA4A(SEMA4A);DOCK2(DOCK2);NCKAP1L(NCKAP1L);ITGB7(ITGB7);SELL(SELL);SPN(SPN);SDC3(SDC3);PIK3CG(PIK3CG);CORO1A(CORO1A);CCL4(CCL4);CLEC7A(CLEC7A);CD40(CD40);CCR1(CCR1);CMKLR1(CMKLR1);VAV1(VAV1);ASTN1(ASTN1);LOC504773(LOC504773);ABI3(ABI3);CXCR3(CXCR3);TUBB2B(TUBB2B);AXL(AXL);CXCR2(CX…	46/857	389/19190	0.118252
GO:0001637	MF	G protein-coupled chemoattractant receptor activity	0	11	11	24	1.93563e-09	7.73066e-08	-	XCR1(XCR1);CCR1(CCR1);CXCR3(CXCR3);CXCR2(CXCR2);CXCR6(CXCR6);CXCR4(CXCR4);CCR7(CCR7);CCRL2(CCRL2);CCR10(CCR10);CCR5(CCR5);CXCR1(CXCR1)	11/857	24/19190	0.458333
GO:0004950	MF	chemokine receptor activity	0	11	11	24	1.93563e-09	7.73066e-08	-	XCR1(XCR1);CCR1(CCR1);CXCR3(CXCR3);CXCR2(CXCR2);CXCR6(CXCR6);CXCR4(CXCR4);CCR7(CCR7);CCRL2(CCRL2);CCR10(CCR10);CCR5(CCR5);CXCR1(CXCR1)	11/857	24/19190	0.458333
GO:0071345	BP	cellular response to cytokine stimulus	0	33	33	230	3.07689e-09	1.21646e-07	-	CXCL10(CXCL10);CXCL9(CXCL9);CD74(CD74);IFI16(IFI16);JAK3(JAK3);IL15RA(IL15RA);LOC100852077(LOC100852077);IL12RB1(IL12RB1);LOC112442414(LOC112442414);LOC100336476(LOC100336476);LOC112441494(LOC112441494);CSF1R(CSF1R);IFITM1(IFITM1);CCL4(CCL4);LOC510185(LOC510185);CD40(CD40);LOC504773(LOC504773);IL21R(IL21R);CCL3(CCL3);CD4(CD4);CXCL11(CXCL11);LOC112444847(LOC112444847);CSF2RB(CSF2RB);LOC100336589(L…	33/857	230/19190	0.143478
GO:0001819	BP	positive regulation of cytokine production	0	13	13	37	3.37731e-09	1.32188e-07	-	CD74(CD74);TLR8(TLR8);CLEC7A(CLEC7A);CD40(CD40);CD84(CD84);SLAMF6(SLAMF6);TLR7(TLR7);CD226(CD226);DHX58(DHX58);IFIH1(IFIH1);NFAM1(NFAM1);STING1(STING1);CD2(CD2)	13/857	37/19190	0.351351
GO:0098797	CC	plasma membrane protein complex	7	35	42	350	5.79455e-09	2.24553e-07	CDH17(CDH17);CACNA1C(CACNA1C);ITGA8(ITGA8);KCNC4(KCNC4);CDH19(CDH19);CDH3(CDH3);KCNMB1(KCNMB1)	ITGB2(ITGB2);LOC789205(LOC789205);ITGAL(ITGAL);LOC112441499(LOC112441499);GNGT2(GNGT2);NCF1(NCF1);NCF2(NCF2);BOLA-DRA(BOLA-DRA);BOLA-DMB(BOLA-DMB);ITGAM(ITGAM);ITGB7(ITGB7);CYBB(CYBB);BOLA-DRB3(BOLA-DRB3);LOC101904063(LOC101904063);BOLA-DMA(BOLA-DMA);CD40(CD40);LOC100297192(LOC100297192);GRIK4(GRIK4);ITGAD(ITGAD);LOC112441987(LOC112441987);CD3D(CD3D);LOC783680(LOC783680);SCN11A(SCN11A);CD3E(CD3E)…	42/857	350/19190	0.12
GO:0001816	BP	cytokine production	0	21	21	106	7.59214e-09	2.9133e-07	-	CD74(CD74);TLR8(TLR8);LGALS9(LGALS9);SPN(SPN);VSIG4(VSIG4);CLEC7A(CLEC7A);CD40(CD40);CD84(CD84);SLAMF6(SLAMF6);TLR7(TLR7);CD226(CD226);LOC786065(LOC786065);DHX58(DHX58);IFIH1(IFIH1);NFAM1(NFAM1);NFATC2(NFATC2);TYROBP(TYROBP);LOC615223(LOC615223);STING1(STING1);LOC786760(LOC786760);CD2(CD2)	21/857	106/19190	0.198113
GO:0050853	BP	B cell receptor signaling pathway	0	10	10	22	1.18764e-08	4.51305e-07	-	CD19(CD19);SYK(SYK);BTK(BTK);NFAM1(NFAM1);ITK(ITK);KLHL6(KLHL6);LCK(LCK);TEC(TEC);LOC100300716(LOC100300716);CD79A(CD79A)	10/857	22/19190	0.454545
GO:0002697	BP	regulation of immune effector process	4	16	20	99	1.21313e-08	4.56558e-07	LOC507917(LOC507917);IL23A(IL23A);SUSD4(SUSD4);ULBP17(ULBP17)	CD74(CD74);CD1E(CD1E);BOLA(BOLA);CD1D(CD1D);VSIG4(VSIG4);BOLA-NC1(BOLA-NC1);CD40(CD40);CD226(CD226);SASH3(SASH3);SYK(SYK);LOC788175(LOC788175);TYROBP(TYROBP);LOC515418(LOC515418);CD1B(CD1B);KLRD1(KLRD1);KLRK1(KLRK1)	20/857	99/19190	0.20202
GO:0009617	BP	response to bacterium	0	26	26	162	1.39133e-08	5.18636e-07	-	CXCL10(CXCL10);NAIP(NAIP);CXCL9(CXCL9);CD274(CD274);GBP4(GBP4);CD180(CD180);CD86(CD86);LOC507055(LOC507055);LOC132342100(LOC132342100);RNASE6(RNASE6);LYZ(LYZ);MPEG1(MPEG1);LOC781710(LOC781710);SPN(SPN);CXCL11(CXCL11);LY86(LY86);LOC100336282(LOC100336282);S100A8(S100A8);LOC510382(LOC510382);LOC100336669(LOC100336669);GNLY(GNLY);LOC100300716(LOC100300716);WFDC18(WFDC18);LOC104968634(LOC104968634);L…	26/857	162/19190	0.160494
GO:0019221	BP	cytokine-mediated signaling pathway	0	31	31	223	1.96991e-08	7.2738e-07	-	CXCL10(CXCL10);CXCL9(CXCL9);CD74(CD74);JAK3(JAK3);IL15RA(IL15RA);LOC100852077(LOC100852077);IL12RB1(IL12RB1);LOC112442414(LOC112442414);LOC100336476(LOC100336476);LOC112441494(LOC112441494);CSF1R(CSF1R);IFITM1(IFITM1);CCL4(CCL4);LOC510185(LOC510185);LOC504773(LOC504773);IL21R(IL21R);CCL3(CCL3);CD4(CD4);CXCL11(CXCL11);LOC112444847(LOC112444847);CSF2RB(CSF2RB);LOC100336589(LOC100336589);CCL5(CCL5);…	31/857	223/19190	0.139013
GO:0001906	BP	cell killing	2	15	17	75	2.47181e-08	9.04175e-07	LOC507917(LOC507917);ULBP17(ULBP17)	CD1E(CD1E);BOLA(BOLA);CD1D(CD1D);CLEC7A(CLEC7A);BOLA-NC1(BOLA-NC1);CD226(CD226);LOC788175(LOC788175);TYROBP(TYROBP);LOC515418(LOC515418);PRF1(PRF1);GNLY(GNLY);LOC104968634(LOC104968634);CD1B(CD1B);KLRD1(KLRD1);KLRK1(KLRK1)	17/857	75/19190	0.226667
GO:0030217	BP	T cell differentiation	1	9	10	24	3.31976e-08	1.20311e-06	IL23A(IL23A)	SLAMF6(SLAMF6);CD3D(CD3D);VSIR(VSIR);CD3E(CD3E);CD27(CD27);ITK(ITK);TNFSF8(TNFSF8);LCK(LCK);CD3G(CD3G)	10/857	24/19190	0.416667
GO:0030595	BP	leukocyte chemotaxis	0	16	16	68	3.61365e-08	1.27656e-06	-	CXCL10(CXCL10);CXCL9(CXCL9);LGALS3(LGALS3);CCL4(CCL4);CCR1(CCR1);CMKLR1(CMKLR1);LOC504773(LOC504773);CXCR2(CXCR2);CCL3(CCL3);CXCL11(CXCL11);S100A8(S100A8);CCL5(CCL5);JAML(JAML);SLAMF8(SLAMF8);CXCR1(CXCR1);CCL22(CCL22)	16/857	68/19190	0.235294
GO:0001562	BP	response to protozoan	0	8	8	14	3.62028e-08	1.27656e-06	-	GBP4(GBP4);LOC507055(LOC507055);LOC132342100(LOC132342100);LOC781710(LOC781710);CD40(CD40);LOC510382(LOC510382);LOC100336669(LOC100336669);LOC112445995(LOC112445995)	8/857	14/19190	0.571429
GO:0042832	BP	defense response to protozoan	0	8	8	14	3.62028e-08	1.27656e-06	-	GBP4(GBP4);LOC507055(LOC507055);LOC132342100(LOC132342100);LOC781710(LOC781710);CD40(CD40);LOC510382(LOC510382);LOC100336669(LOC100336669);LOC112445995(LOC112445995)	8/857	14/19190	0.571429
GO:0002699	BP	positive regulation of immune effector process	3	15	18	87	4.39217e-08	1.53491e-06	LOC507917(LOC507917);IL23A(IL23A);ULBP17(ULBP17)	CD74(CD74);CD1E(CD1E);BOLA(BOLA);CD1D(CD1D);BOLA-NC1(BOLA-NC1);CD40(CD40);CD226(CD226);SASH3(SASH3);SYK(SYK);LOC788175(LOC788175);TYROBP(TYROBP);LOC515418(LOC515418);CD1B(CD1B);KLRD1(KLRD1);KLRK1(KLRK1)	18/857	87/19190	0.206897
GO:0001817	BP	regulation of cytokine production	0	19	19	97	4.74359e-08	1.64305e-06	-	CD74(CD74);TLR8(TLR8);LGALS9(LGALS9);VSIG4(VSIG4);CLEC7A(CLEC7A);CD40(CD40);CD84(CD84);SLAMF6(SLAMF6);TLR7(TLR7);CD226(CD226);LOC786065(LOC786065);DHX58(DHX58);IFIH1(IFIH1);NFAM1(NFAM1);TYROBP(TYROBP);LOC615223(LOC615223);STING1(STING1);LOC786760(LOC786760);CD2(CD2)	19/857	97/19190	0.195876
GO:0007229	BP	integrin-mediated signaling pathway	1	12	13	45	4.96553e-08	1.70483e-06	ITGA8(ITGA8)	ITGB2(ITGB2);ITGAL(ITGAL);FGR(FGR);ITGAM(ITGAM);ITGB7(ITGB7);FERMT3(FERMT3);FYB1(FYB1);LOC101904063(LOC101904063);ITGAD(ITGAD);ITGA4(ITGA4);TEC(TEC);PRAM1(PRAM1)	13/857	45/19190	0.288889
GO:0071621	BP	granulocyte chemotaxis	0	14	14	53	5.34353e-08	1.81866e-06	-	CXCL10(CXCL10);CXCL9(CXCL9);LGALS3(LGALS3);CCL4(CCL4);CMKLR1(CMKLR1);LOC504773(LOC504773);CXCR2(CXCR2);CCL3(CCL3);CXCL11(CXCL11);S100A8(S100A8);CCL5(CCL5);JAML(JAML);CXCR1(CXCR1);CCL22(CCL22)	14/857	53/19190	0.264151
GO:0051240	BP	positive regulation of multicellular organismal process	2	22	24	151	6.03984e-08	2.03793e-06	IL23A(IL23A);SLITRK6(SLITRK6)	HRG(HRG);CD74(CD74);TLR8(TLR8);CLEC7A(CLEC7A);CD40(CD40);CD84(CD84);EVI2B(EVI2B);SLAMF6(SLAMF6);TLR7(TLR7);CD226(CD226);PLXNC1(PLXNC1);SYK(SYK);VSIR(VSIR);DHX58(DHX58);ADM(ADM);IFIH1(IFIH1);NFAM1(NFAM1);CD27(CD27);STING1(STING1);CST7(CST7);SMTNL2(SMTNL2);CD2(CD2)	24/857	151/19190	0.15894
GO:0030593	BP	neutrophil chemotaxis	0	13	13	46	6.64049e-08	2.22144e-06	-	CXCL10(CXCL10);CXCL9(CXCL9);LGALS3(LGALS3);CCL4(CCL4);LOC504773(LOC504773);CXCR2(CXCR2);CCL3(CCL3);CXCL11(CXCL11);S100A8(S100A8);CCL5(CCL5);JAML(JAML);CXCR1(CXCR1);CCL22(CCL22)	13/857	46/19190	0.282609
GO:0044877	MF	protein-containing complex binding	4	47	51	513	7.9629e-08	2.64125e-06	FST(FST);NEB(NEB);CNGA2(CNGA2);ITGA8(ITGA8)	ITGB2(ITGB2);LOC789205(LOC789205);ITGAL(ITGAL);MYO1G(MYO1G);GPNMB(GPNMB);LOC112441499(LOC112441499);LGALS3(LGALS3);HCLS1(HCLS1);LCP1(LCP1);COTL1(COTL1);FMNL1(FMNL1);ICAM1(ICAM1);LOC132342121(LOC132342121);BOLA-DRA(BOLA-DRA);BOLA-DMB(BOLA-DMB);ITGAM(ITGAM);ITGB7(ITGB7);FERMT3(FERMT3);BOLA-DRB3(BOLA-DRB3);CAPG(CAPG);CORO1A(CORO1A);PSTPIP2(PSTPIP2);LOC101904063(LOC101904063);BOLA-DMA(BOLA-DMA);VCAM1…	51/857	513/19190	0.0994152
GO:0005102	MF	signaling receptor binding	8	60	68	784	1.21732e-07	4.00126e-06	ASIP(ASIP);LOC507917(LOC507917);IL23A(IL23A);ITGA8(ITGA8);BMP8A(BMP8A);DHH(DHH);ANGPT4(ANGPT4);WNT8B(WNT8B)	CXCL10(CXCL10);CXCL9(CXCL9);ITGB2(ITGB2);RTP4(RTP4);ITGAL(ITGAL);GPNMB(GPNMB);CD74(CD74);TAP2(TAP2);FGR(FGR);ICAM1(ICAM1);JAK3(JAK3);SEMA4A(SEMA4A);MARCHF1(MARCHF1);LOC132342121(LOC132342121);HCK(HCK);BOLA(BOLA);ITGAM(ITGAM);ITGB7(ITGB7);LAG3(LAG3);FERMT3(FERMT3);TNFSF10(TNFSF10);LOC101904063(LOC101904063);CCL4(CCL4);BOLA-NC1(BOLA-NC1);VCAM1(VCAM1);ITGAD(ITGAD);LOC504773(LOC504773);CCL3(CCL3);CD4…	68/857	784/19190	0.0867347
GO:0019079	BP	viral genome replication	0	9	9	21	1.22675e-07	4.00126e-06	-	ISG20(ISG20);ATG16L2(ATG16L2);OAS2(OAS2);IFITM1(IFITM1);OAS1Y(OAS1Y);LOC112444847(LOC112444847);APOBEC3Z1(APOBEC3Z1);OAS1X(OAS1X);OAS1Z(OAS1Z)	9/857	21/19190	0.428571
GO:0003823	MF	antigen binding	1	9	10	27	1.26356e-07	4.08727e-06	LOC507917(LOC507917)	CD1E(CD1E);BOLA(BOLA);CD1D(CD1D);BOLA-NC1(BOLA-NC1);CD40(CD40);LOC788175(LOC788175);LOC515418(LOC515418);LOC100300716(LOC100300716);CD1B(CD1B)	10/857	27/19190	0.37037
GO:0097530	BP	granulocyte migration	0	14	14	57	1.44809e-07	4.64353e-06	-	CXCL10(CXCL10);CXCL9(CXCL9);LGALS3(LGALS3);CCL4(CCL4);CMKLR1(CMKLR1);LOC504773(LOC504773);CXCR2(CXCR2);CCL3(CCL3);CXCL11(CXCL11);S100A8(S100A8);CCL5(CCL5);JAML(JAML);CXCR1(CXCR1);CCL22(CCL22)	14/857	57/19190	0.245614
GO:0033627	BP	cell adhesion mediated by integrin	1	10	11	34	1.47112e-07	4.64353e-06	ITGA8(ITGA8)	ITGB2(ITGB2);PLAU(PLAU);ITGAL(ITGAL);ITGAM(ITGAM);ITGB7(ITGB7);FERMT3(FERMT3);LOC101904063(LOC101904063);ITGAD(ITGAD);SYK(SYK);ITGA4(ITGA4)	11/857	34/19190	0.323529
GO:0050852	BP	T cell receptor signaling pathway	0	11	11	34	1.47112e-07	4.64353e-06	-	PTPRC(PTPRC);FYB1(FYB1);THEMIS2(THEMIS2);CD226(CD226);LOC786065(LOC786065);BTK(BTK);ITK(ITK);LOC615223(LOC615223);TEC(TEC);LOC786760(LOC786760);PRAM1(PRAM1)	11/857	34/19190	0.323529
GO:0050790	BP	regulation of catalytic activity	4	46	50	511	1.74848e-07	5.47483e-06	SERPINA14(SERPINA14);IL23A(IL23A);NTRK3(NTRK3);NTRK2(NTRK2)	NAIP(NAIP);DOCK10(DOCK10);HRG(HRG);PTPRC(PTPRC);MYO9A(MYO9A);ARHGAP25(ARHGAP25);CD74(CD74);OAS2(OAS2);ARHGAP27(ARHGAP27);ARAP2(ARAP2);GMIP(GMIP);CSF1R(CSF1R);CCL4(CCL4);SH3BP1(SH3BP1);PKIB(PKIB);VAV1(VAV1);LOC504773(LOC504773);GALR3(GALR3);OAS1Y(OAS1Y);AXL(AXL);CCL3(CCL3);PLXNC1(PLXNC1);P2RY13(P2RY13);CCND2(CCND2);CYFIP2(CYFIP2);CAMKK1(CAMKK1);CCNB1(CCNB1);RAPGEF4(RAPGEF4);TIMP2(TIMP2);TFPI2(TFPI…	50/857	511/19190	0.0978474
GO:0005178	MF	integrin binding	1	13	14	58	1.83107e-07	5.68795e-06	ITGA8(ITGA8)	ITGB2(ITGB2);ITGAL(ITGAL);GPNMB(GPNMB);ICAM1(ICAM1);LOC132342121(LOC132342121);ITGAM(ITGAM);ITGB7(ITGB7);FERMT3(FERMT3);LOC101904063(LOC101904063);VCAM1(VCAM1);ITGAD(ITGAD);ITGA4(ITGA4);LOC616254(LOC616254)	14/857	58/19190	0.241379
GO:0097529	BP	myeloid leukocyte migration	0	15	15	67	1.95072e-07	5.99881e-06	-	CXCL10(CXCL10);CXCL9(CXCL9);LGALS3(LGALS3);CCL4(CCL4);CCR1(CCR1);CMKLR1(CMKLR1);LOC504773(LOC504773);CXCR2(CXCR2);CCL3(CCL3);CXCL11(CXCL11);S100A8(S100A8);CCL5(CCL5);JAML(JAML);CXCR1(CXCR1);CCL22(CCL22)	15/857	67/19190	0.223881
GO:1990266	BP	neutrophil migration	0	13	13	50	1.9618e-07	5.99881e-06	-	CXCL10(CXCL10);CXCL9(CXCL9);LGALS3(LGALS3);CCL4(CCL4);LOC504773(LOC504773);CXCR2(CXCR2);CCL3(CCL3);CXCL11(CXCL11);S100A8(S100A8);CCL5(CCL5);JAML(JAML);CXCR1(CXCR1);CCL22(CCL22)	13/857	50/19190	0.26
GO:0042287	MF	MHC protein binding	0	7	7	12	2.24963e-07	6.82562e-06	-	CD74(CD74);TAP2(TAP2);MARCHF1(MARCHF1);LAG3(LAG3);CD4(CD4);PILRA(PILRA);LOC617785(LOC617785)	7/857	12/19190	0.583333
GO:0032101	BP	regulation of response to external stimulus	1	21	22	139	2.29993e-07	6.92455e-06	SUSD4(SUSD4)	PLAU(PLAU);HRG(HRG);CD180(CD180);IFI16(IFI16);SEMA4A(SEMA4A);PTGER4(PTGER4);VSIG4(VSIG4);CCR1(CCR1);CMKLR1(CMKLR1);AOAH(AOAH);CD226(CD226);LY86(LY86);NLRP3(NLRP3);CCL5(CCL5);STING1(STING1);SEC14L1(SEC14L1);CST7(CST7);AGER(AGER);SEMA5B(SEMA5B);KLRD1(KLRD1);KLRK1(KLRK1)	22/857	139/19190	0.158273
GO:0032946	BP	positive regulation of mononuclear cell proliferation	1	8	9	23	3.14589e-07	9.25791e-06	IL23A(IL23A)	CD274(CD274);CD86(CD86);CD38(CD38);CD40(CD40);SASH3(SASH3);SYK(SYK);LOC101907622(LOC101907622);PDCD1LG2(PDCD1LG2)	9/857	23/19190	0.391304
GO:0050671	BP	positive regulation of lymphocyte proliferation	1	8	9	23	3.14589e-07	9.25791e-06	IL23A(IL23A)	CD274(CD274);CD86(CD86);CD38(CD38);CD40(CD40);SASH3(SASH3);SYK(SYK);LOC101907622(LOC101907622);PDCD1LG2(PDCD1LG2)	9/857	23/19190	0.391304
GO:0070665	BP	positive regulation of leukocyte proliferation	1	8	9	23	3.14589e-07	9.25791e-06	IL23A(IL23A)	CD274(CD274);CD86(CD86);CD38(CD38);CD40(CD40);SASH3(SASH3);SYK(SYK);LOC101907622(LOC101907622);PDCD1LG2(PDCD1LG2)	9/857	23/19190	0.391304
GO:0002821	BP	positive regulation of adaptive immune response	3	10	13	53	4.10807e-07	1.19992e-05	LOC507917(LOC507917);IL23A(IL23A);ULBP17(ULBP17)	CD1E(CD1E);BOLA(BOLA);CD1D(CD1D);BOLA-NC1(BOLA-NC1);CD40(CD40);CD226(CD226);SASH3(SASH3);LOC788175(LOC788175);LOC515418(LOC515418);CD1B(CD1B)	13/857	53/19190	0.245283
GO:0030888	BP	regulation of B cell proliferation	0	6	6	9	5.83406e-07	1.69144e-05	-	CD38(CD38);CD40(CD40);MZB1(MZB1);SASH3(SASH3);LOC101907622(LOC101907622);TYROBP(TYROBP)	6/857	9/19190	0.666667
GO:0030097	BP	hemopoiesis	1	21	22	148	6.9942e-07	2.01289e-05	IL23A(IL23A)	SELPLG(SELPLG);JAK3(JAK3);CSF1R(CSF1R);EVI2B(EVI2B);SLAMF6(SLAMF6);CD3D(CD3D);AXL(AXL);SYK(SYK);ALAS1(ALAS1);VSIR(VSIR);CD3E(CD3E);RUNX3(RUNX3);NFAM1(NFAM1);CD27(CD27);ITK(ITK);TNFSF8(TNFSF8);IL7R(IL7R);LCK(LCK);CD3G(CD3G);SLAMF8(SLAMF8);CD79A(CD79A)	22/857	148/19190	0.148649
GO:0045069	BP	regulation of viral genome replication	0	8	8	19	7.46084e-07	2.11607e-05	-	ISG20(ISG20);OAS2(OAS2);IFITM1(IFITM1);OAS1Y(OAS1Y);LOC112444847(LOC112444847);APOBEC3Z1(APOBEC3Z1);OAS1X(OAS1X);OAS1Z(OAS1Z)	8/857	19/19190	0.421053
GO:0045071	BP	negative regulation of viral genome replication	0	8	8	19	7.46084e-07	2.11607e-05	-	ISG20(ISG20);OAS2(OAS2);IFITM1(IFITM1);OAS1Y(OAS1Y);LOC112444847(LOC112444847);APOBEC3Z1(APOBEC3Z1);OAS1X(OAS1X);OAS1Z(OAS1Z)	8/857	19/19190	0.421053
GO:0023052	BP	signaling	26	216	242	4105	7.64414e-07	2.15246e-05	IGFBP1(IGFBP1);NDRG4(NDRG4);FST(FST);ASIP(ASIP);HYOU1(HYOU1);IL23A(IL23A);MRGPRF(MRGPRF);IRAG1(IRAG1);SCUBE3(SCUBE3);EPHA6(EPHA6);ITGA8(ITGA8);BMP8A(BMP8A);FKBP1B(FKBP1B);HSPA5(HSPA5);NTRK3(NTRK3);GRID1(GRID1);TENM2(TENM2);NTRK2(NTRK2);KCNH2(KCNH2);DHH(DHH);ESR2(ESR2);ANGPT4(ANGPT4);TACR1(TACR1);GPR85(GPR85);WNT8B(WNT8B);RGS6(RGS6)	CXCL10(CXCL10);CXCL9(CXCL9);ITGB2(ITGB2);CD274(CD274);DOCK10(DOCK10);PLEK(PLEK);ITGAL(ITGAL);ADCY7(ADCY7);PTPRC(PTPRC);MYO9A(MYO9A);CD180(CD180);PTAFR(PTAFR);ARHGAP25(ARHGAP25);LGALS3(LGALS3);GLDN(GLDN);GPR31(GPR31);CYTH4(CYTH4);CD86(CD86);C3AR1(C3AR1);CD74(CD74);GNGT2(GNGT2);CD44(CD44);FGR(FGR);ARHGAP4(ARHGAP4);JAK3(JAK3);SEMA4A(SEMA4A);LOC518134(LOC518134);IL15RA(IL15RA);PTGER4(PTGER4);HCK(HCK)…	242/857	4105/19190	0.0589525
GO:0007165	BP	signal transduction	24	208	232	3906	8.15107e-07	2.27881e-05	IGFBP1(IGFBP1);NDRG4(NDRG4);FST(FST);ASIP(ASIP);HYOU1(HYOU1);IL23A(IL23A);MRGPRF(MRGPRF);IRAG1(IRAG1);SCUBE3(SCUBE3);EPHA6(EPHA6);ITGA8(ITGA8);BMP8A(BMP8A);FKBP1B(FKBP1B);HSPA5(HSPA5);NTRK3(NTRK3);TENM2(TENM2);NTRK2(NTRK2);DHH(DHH);ESR2(ESR2);ANGPT4(ANGPT4);TACR1(TACR1);GPR85(GPR85);WNT8B(WNT8B);RGS6(RGS6)	CXCL10(CXCL10);CXCL9(CXCL9);ITGB2(ITGB2);CD274(CD274);DOCK10(DOCK10);PLEK(PLEK);ITGAL(ITGAL);ADCY7(ADCY7);PTPRC(PTPRC);MYO9A(MYO9A);CD180(CD180);PTAFR(PTAFR);ARHGAP25(ARHGAP25);LGALS3(LGALS3);GLDN(GLDN);GPR31(GPR31);CYTH4(CYTH4);CD86(CD86);C3AR1(C3AR1);CD74(CD74);GNGT2(GNGT2);CD44(CD44);FGR(FGR);ARHGAP4(ARHGAP4);JAK3(JAK3);SEMA4A(SEMA4A);LOC518134(LOC518134);IL15RA(IL15RA);PTGER4(PTGER4);HCK(HCK)…	232/857	3906/19190	0.0593958
GO:0048534	BP	hematopoietic or lymphoid organ development	1	21	22	150	8.83684e-07	2.45301e-05	IL23A(IL23A)	SELPLG(SELPLG);JAK3(JAK3);CSF1R(CSF1R);EVI2B(EVI2B);SLAMF6(SLAMF6);CD3D(CD3D);AXL(AXL);SYK(SYK);ALAS1(ALAS1);VSIR(VSIR);CD3E(CD3E);RUNX3(RUNX3);NFAM1(NFAM1);CD27(CD27);ITK(ITK);TNFSF8(TNFSF8);IL7R(IL7R);LCK(LCK);CD3G(CD3G);SLAMF8(SLAMF8);CD79A(CD79A)	22/857	150/19190	0.146667
GO:0046631	BP	alpha-beta T cell activation	1	6	7	14	9.00955e-07	2.48332e-05	IL23A(IL23A)	LGALS9(LGALS9);SLAMF6(SLAMF6);SYK(SYK);VSIR(VSIR);ITK(ITK);TNFSF8(TNFSF8)	7/857	14/19190	0.5
GO:0007154	BP	cell communication	27	216	243	4134	9.07294e-07	2.48332e-05	IGFBP1(IGFBP1);NDRG4(NDRG4);FST(FST);RRP8(RRP8);ASIP(ASIP);HYOU1(HYOU1);IL23A(IL23A);MRGPRF(MRGPRF);IRAG1(IRAG1);SCUBE3(SCUBE3);EPHA6(EPHA6);ITGA8(ITGA8);BMP8A(BMP8A);FKBP1B(FKBP1B);HSPA5(HSPA5);NTRK3(NTRK3);GRID1(GRID1);TENM2(TENM2);NTRK2(NTRK2);FREM3(FREM3);DHH(DHH);ESR2(ESR2);ANGPT4(ANGPT4);TACR1(TACR1);GPR85(GPR85);WNT8B(WNT8B);RGS6(RGS6)	CXCL10(CXCL10);CXCL9(CXCL9);ITGB2(ITGB2);CD274(CD274);DOCK10(DOCK10);PLEK(PLEK);ITGAL(ITGAL);ADCY7(ADCY7);PTPRC(PTPRC);MYO9A(MYO9A);CD180(CD180);PTAFR(PTAFR);ARHGAP25(ARHGAP25);LGALS3(LGALS3);GLDN(GLDN);GPR31(GPR31);CYTH4(CYTH4);CD86(CD86);C3AR1(C3AR1);CD74(CD74);GNGT2(GNGT2);CD44(CD44);FGR(FGR);ARHGAP4(ARHGAP4);JAK3(JAK3);SEMA4A(SEMA4A);LOC518134(LOC518134);IL15RA(IL15RA);PTGER4(PTGER4);HCK(HCK)…	243/857	4134/19190	0.0587808
GO:0002819	BP	regulation of adaptive immune response	4	10	14	66	1.00224e-06	2.70244e-05	LOC507917(LOC507917);IL23A(IL23A);SUSD4(SUSD4);ULBP17(ULBP17)	CD1E(CD1E);BOLA(BOLA);CD1D(CD1D);BOLA-NC1(BOLA-NC1);CD40(CD40);CD226(CD226);SASH3(SASH3);LOC788175(LOC788175);LOC515418(LOC515418);CD1B(CD1B)	14/857	66/19190	0.212121
GO:0002520	BP	immune system development	1	22	23	163	1.00501e-06	2.70244e-05	IL23A(IL23A)	SELPLG(SELPLG);JAK3(JAK3);CSF1R(CSF1R);CD40(CD40);EVI2B(EVI2B);SLAMF6(SLAMF6);CD3D(CD3D);AXL(AXL);SYK(SYK);ALAS1(ALAS1);VSIR(VSIR);CD3E(CD3E);RUNX3(RUNX3);NFAM1(NFAM1);CD27(CD27);ITK(ITK);TNFSF8(TNFSF8);IL7R(IL7R);LCK(LCK);CD3G(CD3G);SLAMF8(SLAMF8);CD79A(CD79A)	23/857	163/19190	0.141104
GO:0043368	BP	positive T cell selection	1	4	5	6	1.01497e-06	2.70244e-05	IL23A(IL23A)	SLAMF6(SLAMF6);CD3D(CD3D);CD3E(CD3E);CD3G(CD3G)	5/857	6/19190	0.833333
GO:0045058	BP	T cell selection	1	4	5	6	1.01497e-06	2.70244e-05	IL23A(IL23A)	SLAMF6(SLAMF6);CD3D(CD3D);CD3E(CD3E);CD3G(CD3G)	5/857	6/19190	0.833333
GO:0048525	BP	negative regulation of viral process	0	8	8	20	1.19481e-06	3.1598e-05	-	ISG20(ISG20);OAS2(OAS2);IFITM1(IFITM1);OAS1Y(OAS1Y);LOC112444847(LOC112444847);APOBEC3Z1(APOBEC3Z1);OAS1X(OAS1X);OAS1Z(OAS1Z)	8/857	20/19190	0.4
GO:0002703	BP	regulation of leukocyte mediated immunity	3	13	16	87	1.31552e-06	3.45567e-05	LOC507917(LOC507917);SUSD4(SUSD4);ULBP17(ULBP17)	CD1E(CD1E);BOLA(BOLA);CD1D(CD1D);BOLA-NC1(BOLA-NC1);CD40(CD40);CD226(CD226);SYK(SYK);LOC788175(LOC788175);TYROBP(TYROBP);LOC515418(LOC515418);CD1B(CD1B);KLRD1(KLRD1);KLRK1(KLRK1)	16/857	87/19190	0.183908
GO:0004713	MF	protein tyrosine kinase activity	3	14	17	98	1.45146e-06	3.78097e-05	EPHA6(EPHA6);NTRK3(NTRK3);NTRK2(NTRK2)	FGR(FGR);JAK3(JAK3);HCK(HCK);PTK2B(PTK2B);CSF1R(CSF1R);AXL(AXL);SYK(SYK);BTK(BTK);ITK(ITK);ZAP70(ZAP70);ERBB4(ERBB4);LCK(LCK);TEC(TEC);RET(RET)	17/857	98/19190	0.173469
GO:0001909	BP	leukocyte mediated cytotoxicity	2	12	14	68	1.46834e-06	3.78097e-05	LOC507917(LOC507917);ULBP17(ULBP17)	CD1E(CD1E);BOLA(BOLA);CD1D(CD1D);BOLA-NC1(BOLA-NC1);CD226(CD226);LOC788175(LOC788175);TYROBP(TYROBP);LOC515418(LOC515418);PRF1(PRF1);CD1B(CD1B);KLRD1(KLRD1);KLRK1(KLRK1)	14/857	68/19190	0.205882
GO:0031343	BP	positive regulation of cell killing	2	12	14	68	1.46834e-06	3.78097e-05	LOC507917(LOC507917);ULBP17(ULBP17)	CD1E(CD1E);BOLA(BOLA);CD1D(CD1D);CLEC7A(CLEC7A);BOLA-NC1(BOLA-NC1);CD226(CD226);LOC788175(LOC788175);TYROBP(TYROBP);LOC515418(LOC515418);CD1B(CD1B);KLRD1(KLRD1);KLRK1(KLRK1)	14/857	68/19190	0.205882
GO:0010033	BP	response to organic substance	10	52	62	743	1.64363e-06	4.20468e-05	FST(FST);ASIP(ASIP);CALR(CALR);HYOU1(HYOU1);P2RX6(P2RX6);HSP90B1(HSP90B1);HSPA5(HSPA5);NTRK3(NTRK3);NTRK2(NTRK2);ESR2(ESR2)	CXCL10(CXCL10);CXCL9(CXCL9);CD274(CD274);CD180(CD180);CD86(CD86);CD74(CD74);IFI16(IFI16);JAK3(JAK3);IL15RA(IL15RA);PTGER4(PTGER4);LOC100852077(LOC100852077);IL12RB1(IL12RB1);LOC112442414(LOC112442414);LOC100336476(LOC100336476);LOC112441494(LOC112441494);SELL(SELL);P2RY6(P2RY6);CSF1R(CSF1R);IFITM1(IFITM1);CCL4(CCL4);CLEC7A(CLEC7A);LOC510185(LOC510185);CD40(CD40);LOC504773(LOC504773);IL21R(IL21R);…	62/857	743/19190	0.0834455
GO:0050839	MF	cell adhesion molecule binding	5	18	23	168	1.71484e-06	4.35837e-05	CDH17(CDH17);ITGA8(ITGA8);TENM2(TENM2);CDH19(CDH19);CDH3(CDH3)	ITGB2(ITGB2);ITGAL(ITGAL);GPNMB(GPNMB);ICAM1(ICAM1);LOC132342121(LOC132342121);ITGAM(ITGAM);ITGB7(ITGB7);FERMT3(FERMT3);LOC101904063(LOC101904063);VCAM1(VCAM1);ITGAD(ITGAD);PTPRJ(PTPRJ);ITGA4(ITGA4);JAML(JAML);CDH5(CDH5);LOC616254(LOC616254);NRCAM(NRCAM);CDH10(CDH10)	23/857	168/19190	0.136905
GO:0097367	MF	carbohydrate derivative binding	13	100	113	1635	1.72635e-06	4.35931e-05	GMPPB(GMPPB);ATP4A(ATP4A);HYOU1(HYOU1);P2RX6(P2RX6);HSP90B1(HSP90B1);CNGA2(CNGA2);EPHA6(EPHA6);HSPA5(HSPA5);NTRK3(NTRK3);DNAH7(DNAH7);NTRK2(NTRK2);AK4(AK4);MYO3B(MYO3B)	NAIP(NAIP);LOC783920(LOC783920);LOC100300478(LOC100300478);GBP1(GBP1);MX2(MX2);LRRK1(LRRK1);HRG(HRG);GBP4(GBP4);MYO1G(MYO1G);MYO9A(MYO9A);PRKCB(PRKCB);LOC512863(LOC512863);TAP2(TAP2);TAP1(TAP1);CD44(CD44);LOC101903126(LOC101903126);FGR(FGR);LOC507055(LOC507055);JAK3(JAK3);LOC132342100(LOC132342100);MAP4K1(MAP4K1);CIITA(CIITA);HCK(HCK);LOC101902555(LOC101902555);OBSCN(OBSCN);HK3(HK3);LOC511531(LOC…	113/857	1635/19190	0.0691131
GO:0031341	BP	regulation of cell killing	2	12	14	69	1.76721e-06	4.43388e-05	LOC507917(LOC507917);ULBP17(ULBP17)	CD1E(CD1E);BOLA(BOLA);CD1D(CD1D);CLEC7A(CLEC7A);BOLA-NC1(BOLA-NC1);CD226(CD226);LOC788175(LOC788175);TYROBP(TYROBP);LOC515418(LOC515418);CD1B(CD1B);KLRD1(KLRD1);KLRK1(KLRK1)	14/857	69/19190	0.202899
GO:1903900	BP	regulation of viral life cycle	0	8	8	21	1.85459e-06	4.62348e-05	-	ISG20(ISG20);OAS2(OAS2);IFITM1(IFITM1);OAS1Y(OAS1Y);LOC112444847(LOC112444847);APOBEC3Z1(APOBEC3Z1);OAS1X(OAS1X);OAS1Z(OAS1Z)	8/857	21/19190	0.380952
GO:0002824	BP	positive regulation of adaptive immune response based on somatic recombination of immune receptors built from immunoglobulin superfamily domains	3	9	12	52	2.30846e-06	5.71854e-05	LOC507917(LOC507917);IL23A(IL23A);ULBP17(ULBP17)	CD1E(CD1E);BOLA(BOLA);CD1D(CD1D);BOLA-NC1(BOLA-NC1);CD40(CD40);CD226(CD226);LOC788175(LOC788175);LOC515418(LOC515418);CD1B(CD1B)	12/857	52/19190	0.230769
GO:0070887	BP	cellular response to chemical stimulus	7	55	62	754	2.65854e-06	6.54435e-05	FST(FST);ASIP(ASIP);HYOU1(HYOU1);HSPA5(HSPA5);NTRK3(NTRK3);NTRK2(NTRK2);ESR2(ESR2)	CXCL10(CXCL10);CXCL9(CXCL9);CD274(CD274);CD180(CD180);LGALS3(LGALS3);CD86(CD86);CD74(CD74);IFI16(IFI16);JAK3(JAK3);IL15RA(IL15RA);PTGER4(PTGER4);LOC100852077(LOC100852077);IL12RB1(IL12RB1);LOC112442414(LOC112442414);LOC100336476(LOC100336476);LOC112441494(LOC112441494);P2RY6(P2RY6);CSF1R(CSF1R);GSTA2(GSTA2);IFITM1(IFITM1);CCL4(CCL4);LOC510185(LOC510185);CD40(CD40);CCR1(CCR1);CMKLR1(CMKLR1);LOC504…	62/857	754/19190	0.0822281
GO:0032393	MF	MHC class I receptor activity	0	7	7	16	2.77585e-06	6.70658e-05	-	LOC100852077(LOC100852077);LOC112442414(LOC112442414);LOC112441494(LOC112441494);LOC100336589(LOC100336589);LOC132342123(LOC132342123);LOC510520(LOC510520);LOC618416(LOC618416)	7/857	16/19190	0.4375
GO:0032396	MF	inhibitory MHC class I receptor activity	0	7	7	16	2.77585e-06	6.70658e-05	-	LOC100852077(LOC100852077);LOC112442414(LOC112442414);LOC112441494(LOC112441494);LOC100336589(LOC100336589);LOC132342123(LOC132342123);LOC510520(LOC510520);LOC618416(LOC618416)	7/857	16/19190	0.4375
GO:0050871	BP	positive regulation of B cell activation	0	7	7	16	2.77585e-06	6.70658e-05	-	CD38(CD38);CD40(CD40);SASH3(SASH3);SYK(SYK);LOC101907622(LOC101907622);CD27(CD27);LOC100300716(LOC100300716)	7/857	16/19190	0.4375
GO:0051239	BP	regulation of multicellular organismal process	4	35	39	394	2.99801e-06	7.19889e-05	IL23A(IL23A);SLITRK6(SLITRK6);FKBP1B(FKBP1B);KCNH2(KCNH2)	PLAU(PLAU);HRG(HRG);CD74(CD74);SRGN(SRGN);VASH1(VASH1);SEMA4A(SEMA4A);TLR8(TLR8);SPP1(SPP1);LGALS9(LGALS9);VSIG4(VSIG4);CLEC7A(CLEC7A);CD40(CD40);CD84(CD84);EVI2B(EVI2B);SLAMF6(SLAMF6);TLR7(TLR7);CD226(CD226);PLXNC1(PLXNC1);SYK(SYK);LOC786065(LOC786065);VSIR(VSIR);DHX58(DHX58);ADM(ADM);IFIH1(IFIH1);NFAM1(NFAM1);CD27(CD27);TYROBP(TYROBP);LOC615223(LOC615223);STING1(STING1);CST7(CST7);SMTNL2(SMTNL2…	39/857	394/19190	0.0989848
GO:0002822	BP	regulation of adaptive immune response based on somatic recombination of immune receptors built from immunoglobulin superfamily domains	4	9	13	64	4.07008e-06	9.7136e-05	LOC507917(LOC507917);IL23A(IL23A);SUSD4(SUSD4);ULBP17(ULBP17)	CD1E(CD1E);BOLA(BOLA);CD1D(CD1D);BOLA-NC1(BOLA-NC1);CD40(CD40);CD226(CD226);LOC788175(LOC788175);LOC515418(LOC515418);CD1B(CD1B)	13/857	64/19190	0.203125
GO:0050792	BP	regulation of viral process	0	8	8	23	4.1262e-06	9.78785e-05	-	ISG20(ISG20);OAS2(OAS2);IFITM1(IFITM1);OAS1Y(OAS1Y);LOC112444847(LOC112444847);APOBEC3Z1(APOBEC3Z1);OAS1X(OAS1X);OAS1Z(OAS1Z)	8/857	23/19190	0.347826
GO:0004715	MF	non-membrane spanning protein tyrosine kinase activity	0	9	9	30	4.1532e-06	9.79254e-05	-	FGR(FGR);JAK3(JAK3);HCK(HCK);SYK(SYK);BTK(BTK);ITK(ITK);ZAP70(ZAP70);LCK(LCK);TEC(TEC)	9/857	30/19190	0.3
GO:0002705	BP	positive regulation of leukocyte mediated immunity	2	12	14	74	4.23615e-06	9.92831e-05	LOC507917(LOC507917);ULBP17(ULBP17)	CD1E(CD1E);BOLA(BOLA);CD1D(CD1D);BOLA-NC1(BOLA-NC1);CD40(CD40);CD226(CD226);LOC788175(LOC788175);TYROBP(TYROBP);LOC515418(LOC515418);CD1B(CD1B);KLRD1(KLRD1);KLRK1(KLRK1)	14/857	74/19190	0.189189
GO:0060326	BP	cell chemotaxis	0	16	16	95	4.38903e-06	0.000102254	-	CXCL10(CXCL10);CXCL9(CXCL9);LGALS3(LGALS3);CCL4(CCL4);CCR1(CCR1);CMKLR1(CMKLR1);LOC504773(LOC504773);CXCR2(CXCR2);CCL3(CCL3);CXCL11(CXCL11);S100A8(S100A8);CCL5(CCL5);JAML(JAML);SLAMF8(SLAMF8);CXCR1(CXCR1);CCL22(CCL22)	16/857	95/19190	0.168421
GO:0071674	BP	mononuclear cell migration	0	11	11	47	5.25966e-06	0.000121812	-	LGALS3(LGALS3);SPN(SPN);CCL4(CCL4);CCR1(CCR1);CMKLR1(CMKLR1);LOC504773(LOC504773);CCL3(CCL3);CCL5(CCL5);TBX21(TBX21);JAML(JAML);CCL22(CCL22)	11/857	47/19190	0.234043
GO:0019058	BP	viral life cycle	0	9	9	31	5.62133e-06	0.000129423	-	ISG20(ISG20);ATG16L2(ATG16L2);OAS2(OAS2);IFITM1(IFITM1);OAS1Y(OAS1Y);LOC112444847(LOC112444847);APOBEC3Z1(APOBEC3Z1);OAS1X(OAS1X);OAS1Z(OAS1Z)	9/857	31/19190	0.290323
GO:0001910	BP	regulation of leukocyte mediated cytotoxicity	2	11	13	66	5.83342e-06	0.000132072	LOC507917(LOC507917);ULBP17(ULBP17)	CD1E(CD1E);BOLA(BOLA);CD1D(CD1D);BOLA-NC1(BOLA-NC1);CD226(CD226);LOC788175(LOC788175);TYROBP(TYROBP);LOC515418(LOC515418);CD1B(CD1B);KLRD1(KLRD1);KLRK1(KLRK1)	13/857	66/19190	0.19697
GO:0001912	BP	positive regulation of leukocyte mediated cytotoxicity	2	11	13	66	5.83342e-06	0.000132072	LOC507917(LOC507917);ULBP17(ULBP17)	CD1E(CD1E);BOLA(BOLA);CD1D(CD1D);BOLA-NC1(BOLA-NC1);CD226(CD226);LOC788175(LOC788175);TYROBP(TYROBP);LOC515418(LOC515418);CD1B(CD1B);KLRD1(KLRD1);KLRK1(KLRK1)	13/857	66/19190	0.19697
GO:0065009	BP	regulation of molecular function	4	51	55	657	5.83762e-06	0.000132072	SERPINA14(SERPINA14);IL23A(IL23A);NTRK3(NTRK3);NTRK2(NTRK2)	NAIP(NAIP);DOCK10(DOCK10);HRG(HRG);PTPRC(PTPRC);MYO9A(MYO9A);ARHGAP25(ARHGAP25);CD74(CD74);OAS2(OAS2);ARHGAP27(ARHGAP27);ARAP2(ARAP2);GMIP(GMIP);CSF1R(CSF1R);TRIM31(TRIM31);CCL4(CCL4);SH3BP1(SH3BP1);CD40(CD40);PKIB(PKIB);VAV1(VAV1);NEDD4(NEDD4);LOC504773(LOC504773);GALR3(GALR3);OAS1Y(OAS1Y);AXL(AXL);CCL3(CCL3);FXYD5(FXYD5);PLXNC1(PLXNC1);P2RY13(P2RY13);CCND2(CCND2);CYFIP2(CYFIP2);CAMKK1(CAMKK1);C…	55/857	657/19190	0.0837139
GO:0043168	MF	anion binding	13	106	119	1796	6.88214e-06	0.000154809	GMPPB(GMPPB);ATP4A(ATP4A);HYOU1(HYOU1);P2RX6(P2RX6);HSP90B1(HSP90B1);CNGA2(CNGA2);EPHA6(EPHA6);HSPA5(HSPA5);NTRK3(NTRK3);DNAH7(DNAH7);NTRK2(NTRK2);AK4(AK4);MYO3B(MYO3B)	NAIP(NAIP);LOC783920(LOC783920);LOC100300478(LOC100300478);GBP1(GBP1);MX2(MX2);LRRK1(LRRK1);PLTP(PLTP);GBP4(GBP4);MYO1G(MYO1G);MYO9A(MYO9A);PRKCB(PRKCB);LOC512863(LOC512863);TAP2(TAP2);TAP1(TAP1);LOC101903126(LOC101903126);FGR(FGR);FMO1(FMO1);LOC507055(LOC507055);JAK3(JAK3);LOC132342100(LOC132342100);MAP4K1(MAP4K1);FMO5(FMO5);CIITA(CIITA);HCK(HCK);LOC101902555(LOC101902555);OBSCN(OBSCN);HK3(HK3);…	119/857	1796/19190	0.0662584
GO:0032555	MF	purine ribonucleotide binding	13	90	103	1508	8.7076e-06	0.000194752	GMPPB(GMPPB);ATP4A(ATP4A);HYOU1(HYOU1);P2RX6(P2RX6);HSP90B1(HSP90B1);CNGA2(CNGA2);EPHA6(EPHA6);HSPA5(HSPA5);NTRK3(NTRK3);DNAH7(DNAH7);NTRK2(NTRK2);AK4(AK4);MYO3B(MYO3B)	NAIP(NAIP);LOC783920(LOC783920);GBP1(GBP1);MX2(MX2);LRRK1(LRRK1);GBP4(GBP4);MYO1G(MYO1G);MYO9A(MYO9A);PRKCB(PRKCB);TAP2(TAP2);TAP1(TAP1);LOC101903126(LOC101903126);FGR(FGR);LOC507055(LOC507055);JAK3(JAK3);LOC132342100(LOC132342100);MAP4K1(MAP4K1);CIITA(CIITA);HCK(HCK);LOC101902555(LOC101902555);OBSCN(OBSCN);HK3(HK3);LOC511531(LOC511531);LOC781710(LOC781710);PTK2B(PTK2B);CSF1R(CSF1R);ALPK1(ALPK1);…	103/857	1508/19190	0.0683024
GO:0032609	BP	interferon-gamma production	0	5	5	8	8.78593e-06	0.000195387	-	LGALS9(LGALS9);SPN(SPN);SLAMF6(SLAMF6);CD226(CD226);CD2(CD2)	5/857	8/19190	0.625
GO:0002706	BP	regulation of lymphocyte mediated immunity	3	11	14	79	9.3958e-06	0.000207769	LOC507917(LOC507917);SUSD4(SUSD4);ULBP17(ULBP17)	CD1E(CD1E);BOLA(BOLA);CD1D(CD1D);BOLA-NC1(BOLA-NC1);CD40(CD40);CD226(CD226);LOC788175(LOC788175);LOC515418(LOC515418);CD1B(CD1B);KLRD1(KLRD1);KLRK1(KLRK1)	14/857	79/19190	0.177215
GO:0034341	BP	response to interferon-gamma	0	10	10	41	9.50418e-06	0.000208985	-	IFITM1(IFITM1);CCL4(CCL4);CD40(CD40);LOC504773(LOC504773);UBD(UBD);CCL3(CCL3);LOC112444847(LOC112444847);LOC786987(LOC786987);CCL5(CCL5);CCL22(CCL22)	10/857	41/19190	0.243902
GO:0071310	BP	cellular response to organic substance	7	44	51	605	1.05478e-05	0.000230638	FST(FST);ASIP(ASIP);HYOU1(HYOU1);HSPA5(HSPA5);NTRK3(NTRK3);NTRK2(NTRK2);ESR2(ESR2)	CXCL10(CXCL10);CXCL9(CXCL9);CD274(CD274);CD180(CD180);CD86(CD86);CD74(CD74);IFI16(IFI16);JAK3(JAK3);IL15RA(IL15RA);PTGER4(PTGER4);LOC100852077(LOC100852077);IL12RB1(IL12RB1);LOC112442414(LOC112442414);LOC100336476(LOC100336476);LOC112441494(LOC112441494);P2RY6(P2RY6);CSF1R(CSF1R);IFITM1(IFITM1);CCL4(CCL4);LOC510185(LOC510185);CD40(CD40);LOC504773(LOC504773);IL21R(IL21R);CCL3(CCL3);CD4(CD4);CXCL11…	51/857	605/19190	0.0842975
GO:0051336	BP	regulation of hydrolase activity	1	30	31	297	1.07168e-05	0.000233031	SERPINA14(SERPINA14)	NAIP(NAIP);DOCK10(DOCK10);HRG(HRG);MYO9A(MYO9A);ARHGAP25(ARHGAP25);OAS2(OAS2);ARHGAP27(ARHGAP27);ARAP2(ARAP2);GMIP(GMIP);CCL4(CCL4);SH3BP1(SH3BP1);VAV1(VAV1);LOC504773(LOC504773);OAS1Y(OAS1Y);CCL3(CCL3);PLXNC1(PLXNC1);CYFIP2(CYFIP2);RAPGEF4(RAPGEF4);TIMP2(TIMP2);TFPI2(TFPI2);NLRP3(NLRP3);CCL5(CCL5);RASAL3(RASAL3);OAS1X(OAS1X);OAS1Z(OAS1Z);CST7(CST7);LOC404051(LOC404051);IFI6(IFI6);NLRP1(NLRP1);CC…	31/857	297/19190	0.104377
GO:0002708	BP	positive regulation of lymphocyte mediated immunity	2	11	13	70	1.14808e-05	0.000248264	LOC507917(LOC507917);ULBP17(ULBP17)	CD1E(CD1E);BOLA(BOLA);CD1D(CD1D);BOLA-NC1(BOLA-NC1);CD40(CD40);CD226(CD226);LOC788175(LOC788175);LOC515418(LOC515418);CD1B(CD1B);KLRD1(KLRD1);KLRK1(KLRK1)	13/857	70/19190	0.185714
GO:0032553	MF	ribonucleotide binding	13	90	103	1519	1.18423e-05	0.000254675	GMPPB(GMPPB);ATP4A(ATP4A);HYOU1(HYOU1);P2RX6(P2RX6);HSP90B1(HSP90B1);CNGA2(CNGA2);EPHA6(EPHA6);HSPA5(HSPA5);NTRK3(NTRK3);DNAH7(DNAH7);NTRK2(NTRK2);AK4(AK4);MYO3B(MYO3B)	NAIP(NAIP);LOC783920(LOC783920);GBP1(GBP1);MX2(MX2);LRRK1(LRRK1);GBP4(GBP4);MYO1G(MYO1G);MYO9A(MYO9A);PRKCB(PRKCB);TAP2(TAP2);TAP1(TAP1);LOC101903126(LOC101903126);FGR(FGR);LOC507055(LOC507055);JAK3(JAK3);LOC132342100(LOC132342100);MAP4K1(MAP4K1);CIITA(CIITA);HCK(HCK);LOC101902555(LOC101902555);OBSCN(OBSCN);HK3(HK3);LOC511531(LOC511531);LOC781710(LOC781710);PTK2B(PTK2B);CSF1R(CSF1R);ALPK1(ALPK1);…	103/857	1519/19190	0.0678078
GO:0017076	MF	purine nucleotide binding	13	90	103	1524	1.35919e-05	0.000289386	GMPPB(GMPPB);ATP4A(ATP4A);HYOU1(HYOU1);P2RX6(P2RX6);HSP90B1(HSP90B1);CNGA2(CNGA2);EPHA6(EPHA6);HSPA5(HSPA5);NTRK3(NTRK3);DNAH7(DNAH7);NTRK2(NTRK2);AK4(AK4);MYO3B(MYO3B)	NAIP(NAIP);LOC783920(LOC783920);GBP1(GBP1);MX2(MX2);LRRK1(LRRK1);GBP4(GBP4);MYO1G(MYO1G);MYO9A(MYO9A);PRKCB(PRKCB);TAP2(TAP2);TAP1(TAP1);LOC101903126(LOC101903126);FGR(FGR);LOC507055(LOC507055);JAK3(JAK3);LOC132342100(LOC132342100);MAP4K1(MAP4K1);CIITA(CIITA);HCK(HCK);LOC101902555(LOC101902555);OBSCN(OBSCN);HK3(HK3);LOC511531(LOC511531);LOC781710(LOC781710);PTK2B(PTK2B);CSF1R(CSF1R);ALPK1(ALPK1);…	103/857	1524/19190	0.0675853
GO:0002521	BP	leukocyte differentiation	1	16	17	115	1.36043e-05	0.000289386	IL23A(IL23A)	CSF1R(CSF1R);EVI2B(EVI2B);SLAMF6(SLAMF6);CD3D(CD3D);AXL(AXL);SYK(SYK);VSIR(VSIR);CD3E(CD3E);NFAM1(NFAM1);CD27(CD27);ITK(ITK);TNFSF8(TNFSF8);LCK(LCK);CD3G(CD3G);SLAMF8(SLAMF8);CD79A(CD79A)	17/857	115/19190	0.147826
GO:0032943	BP	mononuclear cell proliferation	1	15	16	104	1.45036e-05	0.000303567	IL23A(IL23A)	CD274(CD274);CD180(CD180);CD86(CD86);CD38(CD38);LGALS9(LGALS9);VSIG4(VSIG4);CD40(CD40);MZB1(MZB1);CD19(CD19);SASH3(SASH3);SYK(SYK);VSIR(VSIR);LOC101907622(LOC101907622);TYROBP(TYROBP);PDCD1LG2(PDCD1LG2)	16/857	104/19190	0.153846
GO:0046651	BP	lymphocyte proliferation	1	15	16	104	1.45036e-05	0.000303567	IL23A(IL23A)	CD274(CD274);CD180(CD180);CD86(CD86);CD38(CD38);LGALS9(LGALS9);VSIG4(VSIG4);CD40(CD40);MZB1(MZB1);CD19(CD19);SASH3(SASH3);SYK(SYK);VSIR(VSIR);LOC101907622(LOC101907622);TYROBP(TYROBP);PDCD1LG2(PDCD1LG2)	16/857	104/19190	0.153846
GO:0070661	BP	leukocyte proliferation	1	15	16	104	1.45036e-05	0.000303567	IL23A(IL23A)	CD274(CD274);CD180(CD180);CD86(CD86);CD38(CD38);LGALS9(LGALS9);VSIG4(VSIG4);CD40(CD40);MZB1(MZB1);CD19(CD19);SASH3(SASH3);SYK(SYK);VSIR(VSIR);LOC101907622(LOC101907622);TYROBP(TYROBP);PDCD1LG2(PDCD1LG2)	16/857	104/19190	0.153846
GO:0032102	BP	negative regulation of response to external stimulus	1	10	11	52	1.48728e-05	0.000309639	SUSD4(SUSD4)	PLAU(PLAU);HRG(HRG);SEMA4A(SEMA4A);PTGER4(PTGER4);VSIG4(VSIG4);AOAH(AOAH);NLRP3(NLRP3);SEC14L1(SEC14L1);CST7(CST7);SEMA5B(SEMA5B)	11/857	52/19190	0.211538
GO:0019955	MF	cytokine binding	0	10	10	43	1.49886e-05	0.0003104	-	CD74(CD74);CSF1R(CSF1R);CCR1(CCR1);CXCR2(CXCR2);CXCR4(CXCR4);CCR7(CCR7);IL18BP(IL18BP);CCR5(CCR5);CXCR1(CXCR1);NBL1(NBL1)	10/857	43/19190	0.232558
GO:0008305	CC	integrin complex	1	7	8	27	1.5933e-05	0.000325992	ITGA8(ITGA8)	ITGB2(ITGB2);ITGAL(ITGAL);ITGAM(ITGAM);ITGB7(ITGB7);LOC101904063(LOC101904063);ITGAD(ITGAD);ITGA4(ITGA4)	8/857	27/19190	0.296296
GO:0032945	BP	negative regulation of mononuclear cell proliferation	0	7	7	20	1.60747e-05	0.000325992	-	CD274(CD274);CD86(CD86);LGALS9(LGALS9);VSIG4(VSIG4);VSIR(VSIR);TYROBP(TYROBP);PDCD1LG2(PDCD1LG2)	7/857	20/19190	0.35
GO:0050672	BP	negative regulation of lymphocyte proliferation	0	7	7	20	1.60747e-05	0.000325992	-	CD274(CD274);CD86(CD86);LGALS9(LGALS9);VSIG4(VSIG4);VSIR(VSIR);TYROBP(TYROBP);PDCD1LG2(PDCD1LG2)	7/857	20/19190	0.35
GO:0070664	BP	negative regulation of leukocyte proliferation	0	7	7	20	1.60747e-05	0.000325992	-	CD274(CD274);CD86(CD86);LGALS9(LGALS9);VSIG4(VSIG4);VSIR(VSIR);TYROBP(TYROBP);PDCD1LG2(PDCD1LG2)	7/857	20/19190	0.35
GO:0043235	CC	receptor complex	3	20	23	192	1.64849e-05	0.000332586	ITGA8(ITGA8);NTRK3(NTRK3);NTRK2(NTRK2)	ITGB2(ITGB2);ITGAL(ITGAL);CD44(CD44);ITGAM(ITGAM);ITGB7(ITGB7);CSF1R(CSF1R);LOC101904063(LOC101904063);CD40(CD40);GRIK4(GRIK4);ITGAD(ITGAD);CD3D(CD3D);AXL(AXL);PLXNC1(PLXNC1);CD3E(CD3E);ITGA4(ITGA4);ERBB4(ERBB4);CD3G(CD3G);CD79A(CD79A);OLR1(OLR1);RET(RET)	23/857	192/19190	0.119792
GO:0002695	BP	negative regulation of leukocyte activation	0	9	9	35	1.67627e-05	0.000334742	-	CD274(CD274);CD86(CD86);LGALS9(LGALS9);VSIG4(VSIG4);VSIR(VSIR);TYROBP(TYROBP);BANK1(BANK1);CST7(CST7);PDCD1LG2(PDCD1LG2)	9/857	35/19190	0.257143
GO:0050866	BP	negative regulation of cell activation	0	9	9	35	1.67627e-05	0.000334742	-	CD274(CD274);CD86(CD86);LGALS9(LGALS9);VSIG4(VSIG4);VSIR(VSIR);TYROBP(TYROBP);BANK1(BANK1);CST7(CST7);PDCD1LG2(PDCD1LG2)	9/857	35/19190	0.257143
GO:0042113	BP	B cell activation	0	15	15	94	1.70436e-05	0.000338623	-	CD180(CD180);CD38(CD38);CD40(CD40);MZB1(MZB1);CD19(CD19);SASH3(SASH3);SYK(SYK);LOC101907622(LOC101907622);NFAM1(NFAM1);CD27(CD27);TYROBP(TYROBP);BANK1(BANK1);LOC100300716(LOC100300716);SLAMF8(SLAMF8);CD79A(CD79A)	15/857	94/19190	0.159574
GO:0035639	MF	purine ribonucleoside triphosphate binding	12	88	100	1478	1.75732e-05	0.000347382	GMPPB(GMPPB);ATP4A(ATP4A);HYOU1(HYOU1);P2RX6(P2RX6);HSP90B1(HSP90B1);EPHA6(EPHA6);HSPA5(HSPA5);NTRK3(NTRK3);DNAH7(DNAH7);NTRK2(NTRK2);AK4(AK4);MYO3B(MYO3B)	NAIP(NAIP);LOC783920(LOC783920);GBP1(GBP1);MX2(MX2);LRRK1(LRRK1);GBP4(GBP4);MYO1G(MYO1G);MYO9A(MYO9A);PRKCB(PRKCB);TAP2(TAP2);TAP1(TAP1);LOC101903126(LOC101903126);FGR(FGR);LOC507055(LOC507055);JAK3(JAK3);LOC132342100(LOC132342100);MAP4K1(MAP4K1);CIITA(CIITA);HCK(HCK);LOC101902555(LOC101902555);OBSCN(OBSCN);HK3(HK3);LOC511531(LOC511531);LOC781710(LOC781710);PTK2B(PTK2B);CSF1R(CSF1R);ALPK1(ALPK1);…	100/857	1478/19190	0.067659
GO:0001730	MF	2'-5'-oligoadenylate synthetase activity	0	4	4	5	1.90527e-05	0.000371006	-	OAS2(OAS2);OAS1Y(OAS1Y);OAS1X(OAS1X);OAS1Z(OAS1Z)	4/857	5/19190	0.8
GO:0016494	MF	C-X-C chemokine receptor activity	0	4	4	5	1.90527e-05	0.000371006	-	CXCR3(CXCR3);CXCR2(CXCR2);CXCR6(CXCR6);CXCR1(CXCR1)	4/857	5/19190	0.8
GO:0045577	BP	regulation of B cell differentiation	0	4	4	5	1.90527e-05	0.000371006	-	SYK(SYK);NFAM1(NFAM1);CD27(CD27);SLAMF8(SLAMF8)	4/857	5/19190	0.8
GO:0098636	CC	protein complex involved in cell adhesion	1	7	8	28	2.14369e-05	0.000415366	ITGA8(ITGA8)	ITGB2(ITGB2);ITGAL(ITGAL);ITGAM(ITGAM);ITGB7(ITGB7);LOC101904063(LOC101904063);ITGAD(ITGAD);ITGA4(ITGA4)	8/857	28/19190	0.285714
GO:0098802	CC	plasma membrane signaling receptor complex	1	13	14	86	2.56534e-05	0.000494617	ITGA8(ITGA8)	ITGB2(ITGB2);ITGAL(ITGAL);ITGAM(ITGAM);ITGB7(ITGB7);LOC101904063(LOC101904063);CD40(CD40);GRIK4(GRIK4);ITGAD(ITGAD);CD3D(CD3D);CD3E(CD3E);ITGA4(ITGA4);CD3G(CD3G);CD79A(CD79A)	14/857	86/19190	0.162791
GO:0045619	BP	regulation of lymphocyte differentiation	1	5	6	15	2.75762e-05	0.000526503	IL23A(IL23A)	SYK(SYK);VSIR(VSIR);NFAM1(NFAM1);CD27(CD27);SLAMF8(SLAMF8)	6/857	15/19190	0.4
GO:0071723	MF	lipopeptide binding	0	6	6	15	2.75762e-05	0.000526503	-	CD1E(CD1E);CD1D(CD1D);TLR2(TLR2);LOC788175(LOC788175);LOC515418(LOC515418);CD1B(CD1B)	6/857	15/19190	0.4
GO:0002831	BP	regulation of response to biotic stimulus	1	9	10	46	2.82214e-05	0.000533616	SUSD4(SUSD4)	CD180(CD180);IFI16(IFI16);VSIG4(VSIG4);CD226(CD226);LY86(LY86);STING1(STING1);SEC14L1(SEC14L1);KLRD1(KLRD1);KLRK1(KLRK1)	10/857	46/19190	0.217391
GO:0019883	BP	antigen processing and presentation of endogenous antigen	2	8	10	46	2.82214e-05	0.000533616	LOC507917(LOC507917);ULBP17(ULBP17)	TAP2(TAP2);CD1E(CD1E);BOLA(BOLA);CD1D(CD1D);BOLA-NC1(BOLA-NC1);LOC788175(LOC788175);LOC515418(LOC515418);CD1B(CD1B)	10/857	46/19190	0.217391
GO:0030098	BP	lymphocyte differentiation	1	14	15	98	2.83791e-05	0.000534018	IL23A(IL23A)	SLAMF6(SLAMF6);CD3D(CD3D);AXL(AXL);SYK(SYK);VSIR(VSIR);CD3E(CD3E);NFAM1(NFAM1);CD27(CD27);ITK(ITK);TNFSF8(TNFSF8);LCK(LCK);CD3G(CD3G);SLAMF8(SLAMF8);CD79A(CD79A)	15/857	98/19190	0.153061
GO:0032561	MF	guanyl ribonucleotide binding	2	31	33	345	3.4109e-05	0.000638768	GMPPB(GMPPB);CNGA2(CNGA2)	LOC783920(LOC783920);GBP1(GBP1);MX2(MX2);GBP4(GBP4);LOC101903126(LOC101903126);LOC507055(LOC507055);LOC132342100(LOC132342100);LOC511531(LOC511531);LOC781710(LOC781710);MX1(MX1);GBP5(GBP5);ARL4C(ARL4C);GIMAP4(GIMAP4);TUBB2B(TUBB2B);LOC530077(LOC530077);RHOQ(RHOQ);GIMAP1(GIMAP1);RAC2(RAC2);GIMAP6(GIMAP6);ARL11(ARL11);LOC530031(LOC530031);LOC510382(LOC510382);STING1(STING1);LOC511617(LOC511617);LOC…	33/857	345/19190	0.0956522
GO:0051716	BP	cellular response to stimulus	29	220	249	4472	4.03469e-05	0.000751989	IGFBP1(IGFBP1);NDRG4(NDRG4);FST(FST);RRP8(RRP8);ASIP(ASIP);ERCC8(ERCC8);CALR(CALR);HYOU1(HYOU1);IL23A(IL23A);HSP90B1(HSP90B1);MRGPRF(MRGPRF);IRAG1(IRAG1);SCUBE3(SCUBE3);EPHA6(EPHA6);ITGA8(ITGA8);BMP8A(BMP8A);FKBP1B(FKBP1B);HSPA5(HSPA5);PDIA6(PDIA6);NTRK3(NTRK3);TENM2(TENM2);NTRK2(NTRK2);DHH(DHH);ESR2(ESR2);ANGPT4(ANGPT4);TACR1(TACR1);GPR85(GPR85);WNT8B(WNT8B);RGS6(RGS6)	CXCL10(CXCL10);CXCL9(CXCL9);ITGB2(ITGB2);CD274(CD274);DOCK10(DOCK10);PLEK(PLEK);ITGAL(ITGAL);ADCY7(ADCY7);PTPRC(PTPRC);MYO9A(MYO9A);CD180(CD180);PTAFR(PTAFR);ARHGAP25(ARHGAP25);LGALS3(LGALS3);GLDN(GLDN);GPR31(GPR31);CYTH4(CYTH4);CD86(CD86);C3AR1(C3AR1);CD74(CD74);GNGT2(GNGT2);CD44(CD44);FGR(FGR);ARHGAP4(ARHGAP4);IFI16(IFI16);JAK3(JAK3);SEMA4A(SEMA4A);LOC518134(LOC518134);IL15RA(IL15RA);PTGER4(PTG…	249/857	4472/19190	0.0556798
GO:1903131	BP	mononuclear cell differentiation	1	14	15	101	4.08067e-05	0.000756954	IL23A(IL23A)	SLAMF6(SLAMF6);CD3D(CD3D);AXL(AXL);SYK(SYK);VSIR(VSIR);CD3E(CD3E);NFAM1(NFAM1);CD27(CD27);ITK(ITK);TNFSF8(TNFSF8);LCK(LCK);CD3G(CD3G);SLAMF8(SLAMF8);CD79A(CD79A)	15/857	101/19190	0.148515
GO:0071216	BP	cellular response to biotic stimulus	0	10	10	48	4.17633e-05	0.000771045	-	CXCL10(CXCL10);CXCL9(CXCL9);CD274(CD274);CD180(CD180);CD86(CD86);CLEC7A(CLEC7A);CXCL11(CXCL11);LY86(LY86);KLRD1(KLRD1);PDCD1LG2(PDCD1LG2)	10/857	48/19190	0.208333
GO:0031348	BP	negative regulation of defense response	1	6	7	23	4.51974e-05	0.000830529	SUSD4(SUSD4)	PTGER4(PTGER4);VSIG4(VSIG4);AOAH(AOAH);NLRP3(NLRP3);SEC14L1(SEC14L1);CST7(CST7)	7/857	23/19190	0.304348
GO:0048522	BP	positive regulation of cellular process	10	86	96	1441	4.75618e-05	0.000869892	NDRG4(NDRG4);HABP4(HABP4);ASIP(ASIP);LOC507917(LOC507917);IL23A(IL23A);SLITRK6(SLITRK6);NTRK3(NTRK3);NTRK2(NTRK2);TACR1(TACR1);ULBP17(ULBP17)	PLAC8A(PLAC8A);LOC789205(LOC789205);CD274(CD274);PTPRC(PTPRC);CD180(CD180);LOC112441499(LOC112441499);CD86(CD86);CD74(CD74);CD44(CD44);SEMA4A(SEMA4A);PLAC8B(PLAC8B);CIITA(CIITA);CD1E(CD1E);CD38(CD38);BOLA-DRA(BOLA-DRA);BOLA(BOLA);BOLA-DMB(BOLA-DMB);CDC25B(CDC25B);CD1D(CD1D);BOLA-DRB3(BOLA-DRB3);CSF1R(CSF1R);CARD11(CARD11);CCL4(CCL4);BOLA-DMA(BOLA-DMA);CLEC7A(CLEC7A);BOLA-NC1(BOLA-NC1);CD40(CD40);…	96/857	1441/19190	0.0666204
GO:0019001	MF	guanyl nucleotide binding	2	31	33	351	4.80114e-05	0.00087403	GMPPB(GMPPB);CNGA2(CNGA2)	LOC783920(LOC783920);GBP1(GBP1);MX2(MX2);GBP4(GBP4);LOC101903126(LOC101903126);LOC507055(LOC507055);LOC132342100(LOC132342100);LOC511531(LOC511531);LOC781710(LOC781710);MX1(MX1);GBP5(GBP5);ARL4C(ARL4C);GIMAP4(GIMAP4);TUBB2B(TUBB2B);LOC530077(LOC530077);RHOQ(RHOQ);GIMAP1(GIMAP1);RAC2(RAC2);GIMAP6(GIMAP6);ARL11(ARL11);LOC530031(LOC530031);LOC510382(LOC510382);STING1(STING1);LOC511617(LOC511617);LOC…	33/857	351/19190	0.0940171
GO:0051250	BP	negative regulation of lymphocyte activation	0	8	8	31	4.82992e-05	0.0008752	-	CD274(CD274);CD86(CD86);LGALS9(LGALS9);VSIG4(VSIG4);VSIR(VSIR);TYROBP(TYROBP);BANK1(BANK1);PDCD1LG2(PDCD1LG2)	8/857	31/19190	0.258065
GO:0007160	BP	cell-matrix adhesion	1	9	10	49	5.03928e-05	0.000908928	ITGA8(ITGA8)	ITGB2(ITGB2);ITGAL(ITGAL);ITGAM(ITGAM);ITGB7(ITGB7);FERMT3(FERMT3);LOC101904063(LOC101904063);ITGAD(ITGAD);ITGA4(ITGA4);MUC4(MUC4)	10/857	49/19190	0.204082
GO:0042742	BP	defense response to bacterium	0	16	16	115	5.18029e-05	0.000930076	-	NAIP(NAIP);GBP4(GBP4);LOC507055(LOC507055);LOC132342100(LOC132342100);RNASE6(RNASE6);LYZ(LYZ);MPEG1(MPEG1);LOC781710(LOC781710);SPN(SPN);LOC510382(LOC510382);LOC100336669(LOC100336669);GNLY(GNLY);LOC100300716(LOC100300716);WFDC18(WFDC18);LOC104968634(LOC104968634);LOC112445995(LOC112445995)	16/857	115/19190	0.13913
GO:0030890	BP	positive regulation of B cell proliferation	0	4	4	6	5.51281e-05	0.000985258	-	CD38(CD38);CD40(CD40);SASH3(SASH3);LOC101907622(LOC101907622)	4/857	6/19190	0.666667
GO:1902105	BP	regulation of leukocyte differentiation	1	6	7	24	6.13591e-05	0.00109163	IL23A(IL23A)	EVI2B(EVI2B);SYK(SYK);VSIR(VSIR);NFAM1(NFAM1);CD27(CD27);SLAMF8(SLAMF8)	7/857	24/19190	0.291667
GO:0033218	MF	amide binding	3	16	19	155	6.39297e-05	0.00113222	KPNA7(KPNA7);LOC507917(LOC507917);TRHDE(TRHDE)	ITGB2(ITGB2);PLTP(PLTP);CD1E(CD1E);BOLA(BOLA);CD1D(CD1D);BOLA-NC1(BOLA-NC1);TLR2(TLR2);LOC788175(LOC788175);APBA1(APBA1);ITM2C(ITM2C);SSTR3(SSTR3);FASN(FASN);DBI(DBI);LOC515418(LOC515418);CD1B(CD1B);ADCYAP1R1(ADCYAP1R1)	19/857	155/19190	0.122581
GO:0019956	MF	chemokine binding	0	5	5	11	6.47625e-05	0.0011418	-	CCR1(CCR1);CXCR2(CXCR2);CCR7(CCR7);CCR5(CCR5);CXCR1(CXCR1)	5/857	11/19190	0.454545
GO:0031347	BP	regulation of defense response	1	12	13	82	6.58391e-05	0.00115558	SUSD4(SUSD4)	IFI16(IFI16);PTGER4(PTGER4);VSIG4(VSIG4);AOAH(AOAH);CD226(CD226);NLRP3(NLRP3);STING1(STING1);SEC14L1(SEC14L1);CST7(CST7);AGER(AGER);KLRD1(KLRD1);KLRK1(KLRK1)	13/857	82/19190	0.158537
GO:0034663	CC	endoplasmic reticulum chaperone complex	2	1	3	3	8.87695e-05	0.00153059	HYOU1(HYOU1);HSPA5(HSPA5)	MZB1(MZB1)	3/857	3/19190	1
GO:0042105	CC	alpha-beta T cell receptor complex	0	3	3	3	8.87695e-05	0.00153059	-	CD3D(CD3D);CD3E(CD3E);CD3G(CD3G)	3/857	3/19190	1
GO:0045059	BP	positive thymic T cell selection	0	3	3	3	8.87695e-05	0.00153059	-	CD3D(CD3D);CD3E(CD3E);CD3G(CD3G)	3/857	3/19190	1
GO:0045061	BP	thymic T cell selection	0	3	3	3	8.87695e-05	0.00153059	-	CD3D(CD3D);CD3E(CD3E);CD3G(CD3G)	3/857	3/19190	1
GO:0000166	MF	nucleotide binding	13	94	107	1675	9.3535e-05	0.00159867	GMPPB(GMPPB);ATP4A(ATP4A);HYOU1(HYOU1);P2RX6(P2RX6);HSP90B1(HSP90B1);CNGA2(CNGA2);EPHA6(EPHA6);HSPA5(HSPA5);NTRK3(NTRK3);DNAH7(DNAH7);NTRK2(NTRK2);AK4(AK4);MYO3B(MYO3B)	NAIP(NAIP);LOC783920(LOC783920);GBP1(GBP1);MX2(MX2);LRRK1(LRRK1);GBP4(GBP4);MYO1G(MYO1G);MYO9A(MYO9A);PRKCB(PRKCB);TAP2(TAP2);TAP1(TAP1);LOC101903126(LOC101903126);FGR(FGR);FMO1(FMO1);LOC507055(LOC507055);JAK3(JAK3);LOC132342100(LOC132342100);MAP4K1(MAP4K1);FMO5(FMO5);CIITA(CIITA);HCK(HCK);LOC101902555(LOC101902555);OBSCN(OBSCN);HK3(HK3);LOC511531(LOC511531);LOC781710(LOC781710);PTK2B(PTK2B);CSF1…	107/857	1675/19190	0.0638806
GO:1901265	MF	nucleoside phosphate binding	13	94	107	1675	9.3535e-05	0.00159867	GMPPB(GMPPB);ATP4A(ATP4A);HYOU1(HYOU1);P2RX6(P2RX6);HSP90B1(HSP90B1);CNGA2(CNGA2);EPHA6(EPHA6);HSPA5(HSPA5);NTRK3(NTRK3);DNAH7(DNAH7);NTRK2(NTRK2);AK4(AK4);MYO3B(MYO3B)	NAIP(NAIP);LOC783920(LOC783920);GBP1(GBP1);MX2(MX2);LRRK1(LRRK1);GBP4(GBP4);MYO1G(MYO1G);MYO9A(MYO9A);PRKCB(PRKCB);TAP2(TAP2);TAP1(TAP1);LOC101903126(LOC101903126);FGR(FGR);FMO1(FMO1);LOC507055(LOC507055);JAK3(JAK3);LOC132342100(LOC132342100);MAP4K1(MAP4K1);FMO5(FMO5);CIITA(CIITA);HCK(HCK);LOC101902555(LOC101902555);OBSCN(OBSCN);HK3(HK3);LOC511531(LOC511531);LOC781710(LOC781710);PTK2B(PTK2B);CSF1…	107/857	1675/19190	0.0638806
GO:0002475	BP	antigen processing and presentation via MHC class Ib	2	7	9	43	9.71395e-05	0.00165306	LOC507917(LOC507917);ULBP17(ULBP17)	CD1E(CD1E);BOLA(BOLA);CD1D(CD1D);BOLA-NC1(BOLA-NC1);LOC788175(LOC788175);LOC515418(LOC515418);CD1B(CD1B)	9/857	43/19190	0.209302
GO:0042129	BP	regulation of T cell proliferation	1	7	8	34	9.86991e-05	0.00167233	IL23A(IL23A)	CD274(CD274);CD86(CD86);LGALS9(LGALS9);VSIG4(VSIG4);SYK(SYK);VSIR(VSIR);PDCD1LG2(PDCD1LG2)	8/857	34/19190	0.235294
GO:0030882	MF	lipid antigen binding	0	5	5	12	0.000106939	0.00176608	-	CD1E(CD1E);CD1D(CD1D);LOC788175(LOC788175);LOC515418(LOC515418);CD1B(CD1B)	5/857	12/19190	0.416667
GO:0030883	MF	endogenous lipid antigen binding	0	5	5	12	0.000106939	0.00176608	-	CD1E(CD1E);CD1D(CD1D);LOC788175(LOC788175);LOC515418(LOC515418);CD1B(CD1B)	5/857	12/19190	0.416667
GO:0030884	MF	exogenous lipid antigen binding	0	5	5	12	0.000106939	0.00176608	-	CD1E(CD1E);CD1D(CD1D);LOC788175(LOC788175);LOC515418(LOC515418);CD1B(CD1B)	5/857	12/19190	0.416667
GO:0048003	BP	antigen processing and presentation of lipid antigen via MHC class Ib	0	5	5	12	0.000106939	0.00176608	-	CD1E(CD1E);CD1D(CD1D);LOC788175(LOC788175);LOC515418(LOC515418);CD1B(CD1B)	5/857	12/19190	0.416667
GO:0048006	BP	antigen processing and presentation, endogenous lipid antigen via MHC class Ib	0	5	5	12	0.000106939	0.00176608	-	CD1E(CD1E);CD1D(CD1D);LOC788175(LOC788175);LOC515418(LOC515418);CD1B(CD1B)	5/857	12/19190	0.416667
GO:0048007	BP	antigen processing and presentation, exogenous lipid antigen via MHC class Ib	0	5	5	12	0.000106939	0.00176608	-	CD1E(CD1E);CD1D(CD1D);LOC788175(LOC788175);LOC515418(LOC515418);CD1B(CD1B)	5/857	12/19190	0.416667
GO:0032103	BP	positive regulation of response to external stimulus	0	11	11	64	0.000112335	0.00184739	-	HRG(HRG);CD180(CD180);IFI16(IFI16);CCR1(CCR1);CMKLR1(CMKLR1);CD226(CD226);LY86(LY86);CCL5(CCL5);STING1(STING1);KLRD1(KLRD1);KLRK1(KLRK1)	11/857	64/19190	0.171875
GO:0005525	MF	GTP binding	1	30	31	336	0.000113878	0.00186493	GMPPB(GMPPB)	LOC783920(LOC783920);GBP1(GBP1);MX2(MX2);GBP4(GBP4);LOC101903126(LOC101903126);LOC507055(LOC507055);LOC132342100(LOC132342100);LOC511531(LOC511531);LOC781710(LOC781710);MX1(MX1);GBP5(GBP5);ARL4C(ARL4C);GIMAP4(GIMAP4);TUBB2B(TUBB2B);LOC530077(LOC530077);RHOQ(RHOQ);GIMAP1(GIMAP1);RAC2(RAC2);GIMAP6(GIMAP6);ARL11(ARL11);LOC530031(LOC530031);LOC510382(LOC510382);LOC511617(LOC511617);LOC614871(LOC61487…	31/857	336/19190	0.0922619
GO:0032496	BP	response to lipopolysaccharide	0	9	9	44	0.000117328	0.00191343	-	CXCL10(CXCL10);CXCL9(CXCL9);CD274(CD274);CD180(CD180);CD86(CD86);CXCL11(CXCL11);LY86(LY86);S100A8(S100A8);PDCD1LG2(PDCD1LG2)	9/857	44/19190	0.204545
GO:0002683	BP	negative regulation of immune system process	1	9	10	54	0.000119918	0.00194755	SUSD4(SUSD4)	CD274(CD274);CD86(CD86);LGALS9(LGALS9);VSIG4(VSIG4);VSIR(VSIR);TYROBP(TYROBP);BANK1(BANK1);CST7(CST7);PDCD1LG2(PDCD1LG2)	10/857	54/19190	0.185185
GO:0042098	BP	T cell proliferation	1	7	8	35	0.000122977	0.0019821	IL23A(IL23A)	CD274(CD274);CD86(CD86);LGALS9(LGALS9);VSIG4(VSIG4);SYK(SYK);VSIR(VSIR);PDCD1LG2(PDCD1LG2)	8/857	35/19190	0.228571
GO:0032069	BP	regulation of nuclease activity	0	4	4	7	0.000124071	0.0019821	-	OAS2(OAS2);OAS1Y(OAS1Y);OAS1X(OAS1X);OAS1Z(OAS1Z)	4/857	7/19190	0.571429
GO:0032649	BP	regulation of interferon-gamma production	0	4	4	7	0.000124071	0.0019821	-	LGALS9(LGALS9);SLAMF6(SLAMF6);CD226(CD226);CD2(CD2)	4/857	7/19190	0.571429
GO:0060700	BP	regulation of ribonuclease activity	0	4	4	7	0.000124071	0.0019821	-	OAS2(OAS2);OAS1Y(OAS1Y);OAS1X(OAS1X);OAS1Z(OAS1Z)	4/857	7/19190	0.571429
GO:0042130	BP	negative regulation of T cell proliferation	0	6	6	19	0.00012819	0.00203957	-	CD274(CD274);CD86(CD86);LGALS9(LGALS9);VSIG4(VSIG4);VSIR(VSIR);PDCD1LG2(PDCD1LG2)	6/857	19/19190	0.315789
GO:0008528	MF	G protein-coupled peptide receptor activity	1	14	15	112	0.00013653	0.00216347	TACR1(TACR1)	XCR1(XCR1);CCR1(CCR1);CXCR3(CXCR3);GALR3(GALR3);CXCR2(CXCR2);CXCR6(CXCR6);CXCR4(CXCR4);SSTR3(SSTR3);CCR7(CCR7);CCRL2(CCRL2);CCR10(CCR10);CCR5(CCR5);CXCR1(CXCR1);ADCYAP1R1(ADCYAP1R1)	15/857	112/19190	0.133929
GO:1903706	BP	regulation of hemopoiesis	1	6	7	27	0.000140017	0.00217343	IL23A(IL23A)	EVI2B(EVI2B);SYK(SYK);VSIR(VSIR);NFAM1(NFAM1);CD27(CD27);SLAMF8(SLAMF8)	7/857	27/19190	0.259259
GO:0001913	BP	T cell mediated cytotoxicity	2	7	9	45	0.000140911	0.00217343	LOC507917(LOC507917);ULBP17(ULBP17)	CD1E(CD1E);BOLA(BOLA);CD1D(CD1D);BOLA-NC1(BOLA-NC1);LOC788175(LOC788175);LOC515418(LOC515418);CD1B(CD1B)	9/857	45/19190	0.2
GO:0001914	BP	regulation of T cell mediated cytotoxicity	2	7	9	45	0.000140911	0.00217343	LOC507917(LOC507917);ULBP17(ULBP17)	CD1E(CD1E);BOLA(BOLA);CD1D(CD1D);BOLA-NC1(BOLA-NC1);LOC788175(LOC788175);LOC515418(LOC515418);CD1B(CD1B)	9/857	45/19190	0.2
GO:0001916	BP	positive regulation of T cell mediated cytotoxicity	2	7	9	45	0.000140911	0.00217343	LOC507917(LOC507917);ULBP17(ULBP17)	CD1E(CD1E);BOLA(BOLA);CD1D(CD1D);BOLA-NC1(BOLA-NC1);LOC788175(LOC788175);LOC515418(LOC515418);CD1B(CD1B)	9/857	45/19190	0.2
GO:0002711	BP	positive regulation of T cell mediated immunity	2	7	9	45	0.000140911	0.00217343	LOC507917(LOC507917);ULBP17(ULBP17)	CD1E(CD1E);BOLA(BOLA);CD1D(CD1D);BOLA-NC1(BOLA-NC1);LOC788175(LOC788175);LOC515418(LOC515418);CD1B(CD1B)	9/857	45/19190	0.2
GO:0016032	BP	viral process	0	9	9	45	0.000140911	0.00217343	-	ISG20(ISG20);ATG16L2(ATG16L2);OAS2(OAS2);IFITM1(IFITM1);OAS1Y(OAS1Y);LOC112444847(LOC112444847);APOBEC3Z1(APOBEC3Z1);OAS1X(OAS1X);OAS1Z(OAS1Z)	9/857	45/19190	0.2
GO:0005887	CC	integral component of plasma membrane	3	15	18	151	0.000141601	0.00217343	ITGA8(ITGA8);KCNC4(KCNC4);KCNMB1(KCNMB1)	ITGB2(ITGB2);ITGAL(ITGAL);NCF1(NCF1);NCF2(NCF2);ITGAM(ITGAM);ITGB7(ITGB7);CYBB(CYBB);LOC101904063(LOC101904063);CD40(CD40);GRIK4(GRIK4);ITGAD(ITGAD);SCN11A(SCN11A);ITGA4(ITGA4);KCNAB2(KCNAB2);KCNA3(KCNA3)	18/857	151/19190	0.119205
GO:0031226	CC	intrinsic component of plasma membrane	3	15	18	151	0.000141601	0.00217343	ITGA8(ITGA8);KCNC4(KCNC4);KCNMB1(KCNMB1)	ITGB2(ITGB2);ITGAL(ITGAL);NCF1(NCF1);NCF2(NCF2);ITGAM(ITGAM);ITGB7(ITGB7);CYBB(CYBB);LOC101904063(LOC101904063);CD40(CD40);GRIK4(GRIK4);ITGAD(ITGAD);SCN11A(SCN11A);ITGA4(ITGA4);KCNAB2(KCNAB2);KCNA3(KCNA3)	18/857	151/19190	0.119205
GO:1902107	BP	positive regulation of leukocyte differentiation	1	4	5	13	0.000167394	0.00254367	IL23A(IL23A)	EVI2B(EVI2B);SYK(SYK);VSIR(VSIR);CD27(CD27)	5/857	13/19190	0.384615
GO:1903708	BP	positive regulation of hemopoiesis	1	4	5	13	0.000167394	0.00254367	IL23A(IL23A)	EVI2B(EVI2B);SYK(SYK);VSIR(VSIR);CD27(CD27)	5/857	13/19190	0.384615
GO:0002456	BP	T cell mediated immunity	2	7	9	46	0.000168322	0.00254367	LOC507917(LOC507917);ULBP17(ULBP17)	CD1E(CD1E);BOLA(BOLA);CD1D(CD1D);BOLA-NC1(BOLA-NC1);LOC788175(LOC788175);LOC515418(LOC515418);CD1B(CD1B)	9/857	46/19190	0.195652
GO:0002709	BP	regulation of T cell mediated immunity	2	7	9	46	0.000168322	0.00254367	LOC507917(LOC507917);ULBP17(ULBP17)	CD1E(CD1E);BOLA(BOLA);CD1D(CD1D);BOLA-NC1(BOLA-NC1);LOC788175(LOC788175);LOC515418(LOC515418);CD1B(CD1B)	9/857	46/19190	0.195652
GO:0080134	BP	regulation of response to stress	2	18	20	181	0.000176939	0.00266361	HYOU1(HYOU1);SUSD4(SUSD4)	PLAU(PLAU);HRG(HRG);CD74(CD74);IFI16(IFI16);PTGER4(PTGER4);VSIG4(VSIG4);CLEC7A(CLEC7A);AOAH(AOAH);CD226(CD226);DUSP15(DUSP15);NLRP3(NLRP3);STING1(STING1);SEC14L1(SEC14L1);TEX15(TEX15);CST7(CST7);AGER(AGER);KLRD1(KLRD1);KLRK1(KLRK1)	20/857	181/19190	0.110497
GO:0002237	BP	response to molecule of bacterial origin	0	9	9	47	0.000200034	0.00299974	-	CXCL10(CXCL10);CXCL9(CXCL9);CD274(CD274);CD180(CD180);CD86(CD86);CXCL11(CXCL11);LY86(LY86);S100A8(S100A8);PDCD1LG2(PDCD1LG2)	9/857	47/19190	0.191489
GO:0033993	BP	response to lipid	1	11	12	80	0.000214016	0.00319717	ESR2(ESR2)	CXCL10(CXCL10);CXCL9(CXCL9);CD274(CD274);CD180(CD180);CD86(CD86);PTGER4(PTGER4);SCD(SCD);CXCL11(CXCL11);LY86(LY86);S100A8(S100A8);PDCD1LG2(PDCD1LG2)	12/857	80/19190	0.15
GO:1902531	BP	regulation of intracellular signal transduction	4	30	34	397	0.000227946	0.00339233	NDRG4(NDRG4);HYOU1(HYOU1);NTRK3(NTRK3);NTRK2(NTRK2)	ARHGAP25(ARHGAP25);CYTH4(CYTH4);CD74(CD74);CD44(CD44);CARD11(CARD11);CCL4(CCL4);PSD4(PSD4);SH3BP1(SH3BP1);CD40(CD40);CMKLR1(CMKLR1);TAGAP(TAGAP);LOC504773(LOC504773);DOK2(DOK2);UBD(UBD);AXL(AXL);CCL3(CCL3);CD4(CD4);GPR174(GPR174);LOC786987(LOC786987);DUSP15(DUSP15);DUSP2(DUSP2);NLRP3(NLRP3);CCL5(CCL5);BANK1(BANK1);SEC14L1(SEC14L1);SPRED3(SPRED3);PPEF2(PPEF2);AGER(AGER);GPR35(GPR35);CCL22(CCL22)	34/857	397/19190	0.0856423
GO:0050830	BP	defense response to Gram-positive bacterium	0	9	9	48	0.000236558	0.00350715	-	GBP4(GBP4);LOC507055(LOC507055);LOC132342100(LOC132342100);RNASE6(RNASE6);LYZ(LYZ);LOC781710(LOC781710);LOC510382(LOC510382);LOC100336669(LOC100336669);LOC112445995(LOC112445995)	9/857	48/19190	0.1875
GO:0005615	CC	extracellular space	17	51	68	987	0.000248805	0.00367481	IGFBP1(IGFBP1);SERPINA14(SERPINA14);FST(FST);ASIP(ASIP);MANF(MANF);LOC507917(LOC507917);IL23A(IL23A);C1QTNF3(C1QTNF3);TFF3(TFF3);SCUBE3(SCUBE3);BMP8A(BMP8A);DHH(DHH);ANGPT4(ANGPT4);NUCB2(NUCB2);WNT8B(WNT8B);ULBP17(ULBP17);LOXL4(LOXL4)	CXCL10(CXCL10);CXCL9(CXCL9);PLAU(PLAU);HRG(HRG);PLTP(PLTP);CD180(CD180);LGALS3(LGALS3);GLDN(GLDN);CTSS(CTSS);SEMA4A(SEMA4A);RNASE6(RNASE6);CD1E(CD1E);BOLA(BOLA);SPP1(SPP1);SELL(SELL);CD1D(CD1D);LOC100847119(LOC100847119);PLA2G15(PLA2G15);GSTA2(GSTA2);CPQ(CPQ);CTSH(CTSH);CCL4(CCL4);BOLA-NC1(BOLA-NC1);RNASE2(RNASE2);LOC504773(LOC504773);CCL3(CCL3);CXCL11(CXCL11);LOC788175(LOC788175);S100A11(S100A11…	68/857	987/19190	0.0688956
GO:0042116	BP	macrophage activation	0	5	5	14	0.000250837	0.00369089	-	VSIG4(VSIG4);CD84(CD84);SYK(SYK);TYROBP(TYROBP);CST7(CST7)	5/857	14/19190	0.357143
GO:0042277	MF	peptide binding	3	13	16	132	0.000269047	0.00394401	KPNA7(KPNA7);LOC507917(LOC507917);TRHDE(TRHDE)	ITGB2(ITGB2);CD1E(CD1E);BOLA(BOLA);CD1D(CD1D);BOLA-NC1(BOLA-NC1);TLR2(TLR2);LOC788175(LOC788175);APBA1(APBA1);ITM2C(ITM2C);SSTR3(SSTR3);LOC515418(LOC515418);CD1B(CD1B);ADCYAP1R1(ADCYAP1R1)	16/857	132/19190	0.121212
GO:0005515	MF	protein binding	49	241	290	5468	0.000273597	0.00399574	IGFBP1(IGFBP1);CDH17(CDH17);POU2AF2(POU2AF2);FST(FST);KPNA7(KPNA7);DNAJB11(DNAJB11);BHLHA15(BHLHA15);RRP8(RRP8);ASIP(ASIP);ERCC8(ERCC8);FNDC4(FNDC4);AKAP4(AKAP4);CALR(CALR);LOC507917(LOC507917);NEB(NEB);LRGUK(LRGUK);IL23A(IL23A);HSP90B1(HSP90B1);FHL1(FHL1);ID4(ID4);C1QTNF3(C1QTNF3);MYOM3(MYOM3);SLITRK6(SLITRK6);EPHA6(EPHA6);LOC132344841(LOC132344841);TTC41(TTC41);ITGA8(ITGA8);KCNC4(KCNC4);BMP8A(B…	CXCL10(CXCL10);CXCL9(CXCL9);ITGB2(ITGB2);MX2(MX2);RTP4(RTP4);LRRK1(LRRK1);ITGAL(ITGAL);PTPRC(PTPRC);SAMD9(SAMD9);MYO1G(MYO1G);MYO9A(MYO9A);MKI67(MKI67);CD180(CD180);WDFY4(WDFY4);GPNMB(GPNMB);LGALS3(LGALS3);CD74(CD74);GNGT2(GNGT2);TAP2(TAP2);HCLS1(HCLS1);LCP1(LCP1);COTL1(COTL1);FMNL1(FMNL1);FGR(FGR);ICAM1(ICAM1);ARHGAP4(ARHGAP4);IRF7(IRF7);C2H2orf88(C2H2orf88);JAK3(JAK3);SEMA4A(SEMA4A);MARCHF1(MAR…	290/857	5468/19190	0.0530358
GO:0003725	MF	double-stranded RNA binding	0	7	7	30	0.000285546	0.00415475	-	OAS2(OAS2);OAS1Y(OAS1Y);RIGI(RIGI);DHX58(DHX58);IFIH1(IFIH1);OAS1X(OAS1X);OAS1Z(OAS1Z)	7/857	30/19190	0.233333
GO:0065007	BP	biological regulation	48	365	413	8144	0.000294689	0.00427004	IGFBP1(IGFBP1);SERPINA14(SERPINA14);NDRG4(NDRG4);FST(FST);CRYM(CRYM);HABP4(HABP4);RRP8(RRP8);ASIP(ASIP);SIX1(SIX1);LOC132346108(LOC132346108);FOSB(FOSB);ATP4A(ATP4A);KCNH7(KCNH7);LOC507917(LOC507917);HYOU1(HYOU1);IL23A(IL23A);MRGPRF(MRGPRF);ID4(ID4);TFF3(TFF3);SLITRK6(SLITRK6);IRAG1(IRAG1);SCUBE3(SCUBE3);EPHA6(EPHA6);ITGA8(ITGA8);BMP8A(BMP8A);FKBP1B(FKBP1B);ACTG2(ACTG2);HSPA5(HSPA5);AFF2(AFF2);NT…	PLAC8A(PLAC8A);CXCL10(CXCL10);NAIP(NAIP);CXCL9(CXCL9);MID1IP1(MID1IP1);ITGB2(ITGB2);PLAU(PLAU);LOC789205(LOC789205);CD274(CD274);DOCK10(DOCK10);PLEK(PLEK);HRG(HRG);IRF1(IRF1);ITGAL(ITGAL);PLTP(PLTP);ADCY7(ADCY7);PTPRC(PTPRC);ISG20(ISG20);SPI1(SPI1);MYO9A(MYO9A);MKI67(MKI67);CD180(CD180);PTAFR(PTAFR);ARHGAP25(ARHGAP25);LOC112441499(LOC112441499);LGALS3(LGALS3);GLDN(GLDN);GPR31(GPR31);CYTH4(CYTH4);…	413/857	8144/19190	0.0507122
GO:0001653	MF	peptide receptor activity	1	14	15	120	0.000295652	0.00427004	TACR1(TACR1)	XCR1(XCR1);CCR1(CCR1);CXCR3(CXCR3);GALR3(GALR3);CXCR2(CXCR2);CXCR6(CXCR6);CXCR4(CXCR4);SSTR3(SSTR3);CCR7(CCR7);CCRL2(CCRL2);CCR10(CCR10);CCR5(CCR5);CXCR1(CXCR1);ADCYAP1R1(ADCYAP1R1)	15/857	120/19190	0.125
GO:0001614	MF	purinergic nucleotide receptor activity	1	5	6	22	0.000314247	0.00450536	P2RX6(P2RX6)	PTAFR(PTAFR);P2RY6(P2RY6);P2RY13(P2RY13);GPR34(GPR34);GPR171(GPR171)	6/857	22/19190	0.272727
GO:0016502	MF	nucleotide receptor activity	1	5	6	22	0.000314247	0.00450536	P2RX6(P2RX6)	PTAFR(PTAFR);P2RY6(P2RY6);P2RY13(P2RY13);GPR34(GPR34);GPR171(GPR171)	6/857	22/19190	0.272727
GO:0008285	BP	negative regulation of cell population proliferation	0	9	9	50	0.000326287	0.00462635	-	CD274(CD274);CD86(CD86);LGALS9(LGALS9);VSIG4(VSIG4);VSIR(VSIR);TYROBP(TYROBP);PTGIR(PTGIR);PDCD1LG2(PDCD1LG2);RARRES1(RARRES1)	9/857	50/19190	0.18
GO:0070374	BP	positive regulation of ERK1 and ERK2 cascade	1	8	9	50	0.000326287	0.00462635	NDRG4(NDRG4)	CD74(CD74);CD44(CD44);CCL4(CCL4);LOC504773(LOC504773);CCL3(CCL3);CD4(CD4);CCL5(CCL5);CCL22(CCL22)	9/857	50/19190	0.18
GO:0070098	BP	chemokine-mediated signaling pathway	0	8	8	40	0.000329778	0.00462635	-	CXCL10(CXCL10);CXCL9(CXCL9);CCL4(CCL4);LOC504773(LOC504773);CCL3(CCL3);CXCL11(CXCL11);CCL5(CCL5);CCL22(CCL22)	8/857	40/19190	0.2
GO:0071222	BP	cellular response to lipopolysaccharide	0	8	8	40	0.000329778	0.00462635	-	CXCL10(CXCL10);CXCL9(CXCL9);CD274(CD274);CD180(CD180);CD86(CD86);CXCL11(CXCL11);LY86(LY86);PDCD1LG2(PDCD1LG2)	8/857	40/19190	0.2
GO:1990868	BP	response to chemokine	0	8	8	40	0.000329778	0.00462635	-	CXCL10(CXCL10);CXCL9(CXCL9);CCL4(CCL4);LOC504773(LOC504773);CCL3(CCL3);CXCL11(CXCL11);CCL5(CCL5);CCL22(CCL22)	8/857	40/19190	0.2
GO:1990869	BP	cellular response to chemokine	0	8	8	40	0.000329778	0.00462635	-	CXCL10(CXCL10);CXCL9(CXCL9);CCL4(CCL4);LOC504773(LOC504773);CCL3(CCL3);CXCL11(CXCL11);CCL5(CCL5);CCL22(CCL22)	8/857	40/19190	0.2
GO:0043085	BP	positive regulation of catalytic activity	3	22	25	264	0.000342446	0.00473022	IL23A(IL23A);NTRK3(NTRK3);NTRK2(NTRK2)	DOCK10(DOCK10);MYO9A(MYO9A);ARHGAP25(ARHGAP25);CD74(CD74);ARAP2(ARAP2);GMIP(GMIP);CSF1R(CSF1R);CCL4(CCL4);SH3BP1(SH3BP1);LOC504773(LOC504773);AXL(AXL);CCL3(CCL3);CYFIP2(CYFIP2);CAMKK1(CAMKK1);RAPGEF4(RAPGEF4);NLRP3(NLRP3);CCL5(CCL5);CDC20(CDC20);ERBB4(ERBB4);NLRP1(NLRP1);RET(RET);CCL22(CCL22)	25/857	264/19190	0.094697
GO:0042101	CC	T cell receptor complex	0	3	3	4	0.000343225	0.00473022	-	CD3D(CD3D);CD3E(CD3E);CD3G(CD3G)	3/857	4/19190	0.75
GO:0042289	MF	MHC class II protein binding	0	3	3	4	0.000343225	0.00473022	-	CD74(CD74);LAG3(LAG3);CD4(CD4)	3/857	4/19190	0.75
GO:0046633	BP	alpha-beta T cell proliferation	0	3	3	4	0.000343225	0.00473022	-	LGALS9(LGALS9);SYK(SYK);VSIR(VSIR)	3/857	4/19190	0.75
GO:0046640	BP	regulation of alpha-beta T cell proliferation	0	3	3	4	0.000343225	0.00473022	-	LGALS9(LGALS9);SYK(SYK);VSIR(VSIR)	3/857	4/19190	0.75
GO:0002221	BP	pattern recognition receptor signaling pathway	0	7	7	31	0.000354743	0.00487181	-	TLR8(TLR8);CD40(CD40);TLR2(TLR2);TLR7(TLR7);LOC101905041(LOC101905041);SEC14L1(SEC14L1);TASL(TASL)	7/857	31/19190	0.225806
GO:0045028	MF	G protein-coupled purinergic nucleotide receptor activity	0	5	5	15	0.000362468	0.00496049	-	PTAFR(PTAFR);P2RY6(P2RY6);P2RY13(P2RY13);GPR34(GPR34);GPR171(GPR171)	5/857	15/19190	0.333333
GO:0008009	MF	chemokine activity	0	8	8	41	0.000393874	0.00537151	-	CXCL10(CXCL10);CXCL9(CXCL9);CCL4(CCL4);LOC504773(LOC504773);CCL3(CCL3);CXCL11(CXCL11);CCL5(CCL5);CCL22(CCL22)	8/857	41/19190	0.195122
GO:0043167	MF	ion binding	28	157	185	3300	0.000404987	0.00550388	CDH17(CDH17);CRELD2(CRELD2);GMPPB(GMPPB);CALR(CALR);ATP4A(ATP4A);HYOU1(HYOU1);P2RX6(P2RX6);HSP90B1(HSP90B1);TCHH(TCHH);CNGA2(CNGA2);SCUBE3(SCUBE3);EPHA6(EPHA6);TRHDE(TRHDE);HSPA5(HSPA5);NTRK3(NTRK3);MMRN1(MMRN1);SPOCK1(SPOCK1);CDA(CDA);DNAH7(DNAH7);NTRK2(NTRK2);AK4(AK4);DHH(DHH);MYO3B(MYO3B);ESR2(ESR2);CDH19(CDH19);NUCB2(NUCB2);CDH3(CDH3);LOXL4(LOXL4)	NAIP(NAIP);LOC783920(LOC783920);CA3(CA3);LOC100300478(LOC100300478);GBP1(GBP1);MX2(MX2);LRRK1(LRRK1);HRG(HRG);PLTP(PLTP);GBP4(GBP4);MYO1G(MYO1G);MYO9A(MYO9A);PRKCB(PRKCB);LOC512863(LOC512863);TAP2(TAP2);TAP1(TAP1);LCP1(LCP1);LOC101903126(LOC101903126);FGR(FGR);FMO1(FMO1);LOC507055(LOC507055);JAK3(JAK3);LOC518134(LOC518134);MARCHF1(MARCHF1);LOC132342100(LOC132342100);MAP4K1(MAP4K1);FMO5(FMO5);CIIT…	185/857	3300/19190	0.0560606
GO:0050789	BP	regulation of biological process	42	347	389	7644	0.00041119	0.00556885	IGFBP1(IGFBP1);SERPINA14(SERPINA14);NDRG4(NDRG4);FST(FST);HABP4(HABP4);RRP8(RRP8);ASIP(ASIP);SIX1(SIX1);LOC132346108(LOC132346108);FOSB(FOSB);LOC507917(LOC507917);HYOU1(HYOU1);IL23A(IL23A);MRGPRF(MRGPRF);ID4(ID4);SLITRK6(SLITRK6);IRAG1(IRAG1);SCUBE3(SCUBE3);EPHA6(EPHA6);ITGA8(ITGA8);BMP8A(BMP8A);FKBP1B(FKBP1B);HSPA5(HSPA5);AFF2(AFF2);NTRK3(NTRK3);GRID1(GRID1);TENM2(TENM2);NTRK2(NTRK2);KCNH2(KCNH2…	PLAC8A(PLAC8A);CXCL10(CXCL10);NAIP(NAIP);CXCL9(CXCL9);MID1IP1(MID1IP1);ITGB2(ITGB2);PLAU(PLAU);LOC789205(LOC789205);CD274(CD274);DOCK10(DOCK10);PLEK(PLEK);HRG(HRG);IRF1(IRF1);ITGAL(ITGAL);PLTP(PLTP);ADCY7(ADCY7);PTPRC(PTPRC);ISG20(ISG20);SPI1(SPI1);MYO9A(MYO9A);MKI67(MKI67);CD180(CD180);PTAFR(PTAFR);ARHGAP25(ARHGAP25);LOC112441499(LOC112441499);LGALS3(LGALS3);GLDN(GLDN);GPR31(GPR31);CYTH4(CYTH4);…	389/857	7644/19190	0.0508896
GO:0035710	BP	CD4-positive, alpha-beta T cell activation	1	3	4	9	0.000415609	0.00559002	IL23A(IL23A)	LGALS9(LGALS9);SLAMF6(SLAMF6);VSIR(VSIR)	4/857	9/19190	0.444444
GO:0046634	BP	regulation of alpha-beta T cell activation	1	3	4	9	0.000415609	0.00559002	IL23A(IL23A)	LGALS9(LGALS9);SYK(SYK);VSIR(VSIR)	4/857	9/19190	0.444444
GO:0035556	BP	intracellular signal transduction	7	59	66	970	0.000429928	0.0057628	NDRG4(NDRG4);HYOU1(HYOU1);IRAG1(IRAG1);FKBP1B(FKBP1B);NTRK3(NTRK3);NTRK2(NTRK2);RGS6(RGS6)	DOCK10(DOCK10);PLEK(PLEK);ADCY7(ADCY7);MYO9A(MYO9A);ARHGAP25(ARHGAP25);CYTH4(CYTH4);CD74(CD74);CD44(CD44);JAK3(JAK3);DOCK2(DOCK2);TLR8(TLR8);ARHGAP30(ARHGAP30);PIK3CG(PIK3CG);CARD11(CARD11);CCL4(CCL4);PSD4(PSD4);SH3BP1(SH3BP1);CD40(CD40);CMKLR1(CMKLR1);VAV1(VAV1);TAGAP(TAGAP);ARHGDIB(ARHGDIB);LOC504773(LOC504773);TLR7(TLR7);DOK2(DOK2);UBD(UBD);AXL(AXL);CCL3(CCL3);CD4(CD4);SYK(SYK);BCL2A1(BCL2A1);…	66/857	970/19190	0.0680412
GO:0002548	BP	monocyte chemotaxis	0	7	7	32	0.000436741	0.00583414	-	LGALS3(LGALS3);CCL4(CCL4);CCR1(CCR1);LOC504773(LOC504773);CCL3(CCL3);CCL5(CCL5);CCL22(CCL22)	7/857	32/19190	0.21875
GO:0033691	MF	sialic acid binding	0	5	5	16	0.000507928	0.006762	-	LOC100300478(LOC100300478);LOC512863(LOC512863);SELL(SELL);SIGLEC11(SIGLEC11);LOC618268(LOC618268)	5/857	16/19190	0.3125
GO:0070371	BP	ERK1 and ERK2 cascade	1	8	9	53	0.000512102	0.00677152	NDRG4(NDRG4)	CD74(CD74);CD44(CD44);CCL4(CCL4);LOC504773(LOC504773);CCL3(CCL3);CD4(CD4);CCL5(CCL5);CCL22(CCL22)	9/857	53/19190	0.169811
GO:0070372	BP	regulation of ERK1 and ERK2 cascade	1	8	9	53	0.000512102	0.00677152	NDRG4(NDRG4)	CD74(CD74);CD44(CD44);CCL4(CCL4);LOC504773(LOC504773);CCL3(CCL3);CD4(CD4);CCL5(CCL5);CCL22(CCL22)	9/857	53/19190	0.169811
GO:0018108	BP	peptidyl-tyrosine phosphorylation	1	7	8	43	0.000552449	0.00725599	IL23A(IL23A)	PTPRC(PTPRC);CD74(CD74);JAK3(JAK3);CD40(CD40);BTK(BTK);ITK(ITK);TEC(TEC)	8/857	43/19190	0.186047
GO:0071219	BP	cellular response to molecule of bacterial origin	0	8	8	43	0.000552449	0.00725599	-	CXCL10(CXCL10);CXCL9(CXCL9);CD274(CD274);CD180(CD180);CD86(CD86);CXCL11(CXCL11);LY86(LY86);PDCD1LG2(PDCD1LG2)	8/857	43/19190	0.186047
GO:0010628	BP	positive regulation of gene expression	1	15	16	142	0.000613322	0.00802857	HABP4(HABP4)	CD74(CD74);TLR8(TLR8);LGALS9(LGALS9);CLEC7A(CLEC7A);CD40(CD40);CD84(CD84);SLAMF6(SLAMF6);TLR7(TLR7);CD226(CD226);SASH3(SASH3);DHX58(DHX58);IFIH1(IFIH1);NFAM1(NFAM1);STING1(STING1);CD2(CD2)	16/857	142/19190	0.112676
GO:0001818	BP	negative regulation of cytokine production	0	4	4	10	0.000668232	0.00860349	-	LGALS9(LGALS9);VSIG4(VSIG4);CD84(CD84);TYROBP(TYROBP)	4/857	10/19190	0.4
GO:0009620	BP	response to fungus	0	4	4	10	0.000668232	0.00860349	-	CLEC7A(CLEC7A);CLEC6A(CLEC6A);CLEC4E(CLEC4E);KLRD1(KLRD1)	4/857	10/19190	0.4
GO:0031295	BP	T cell costimulation	0	4	4	10	0.000668232	0.00860349	-	CD274(CD274);CD86(CD86);CD5(CD5);PDCD1LG2(PDCD1LG2)	4/857	10/19190	0.4
GO:0045621	BP	positive regulation of lymphocyte differentiation	1	3	4	10	0.000668232	0.00860349	IL23A(IL23A)	SYK(SYK);VSIR(VSIR);CD27(CD27)	4/857	10/19190	0.4
GO:0046632	BP	alpha-beta T cell differentiation	1	3	4	10	0.000668232	0.00860349	IL23A(IL23A)	SLAMF6(SLAMF6);ITK(ITK);TNFSF8(TNFSF8)	4/857	10/19190	0.4
GO:0071396	BP	cellular response to lipid	1	9	10	67	0.000736678	0.00945363	ESR2(ESR2)	CXCL10(CXCL10);CXCL9(CXCL9);CD274(CD274);CD180(CD180);CD86(CD86);PTGER4(PTGER4);CXCL11(CXCL11);LY86(LY86);PDCD1LG2(PDCD1LG2)	10/857	67/19190	0.149254
GO:0018212	BP	peptidyl-tyrosine modification	1	7	8	45	0.00075903	0.00970864	IL23A(IL23A)	PTPRC(PTPRC);CD74(CD74);JAK3(JAK3);CD40(CD40);BTK(BTK);ITK(ITK);TEC(TEC)	8/857	45/19190	0.177778
GO:0005576	CC	extracellular region	19	58	77	1197	0.000770252	0.00982009	IGFBP1(IGFBP1);SERPINA14(SERPINA14);SAA4(SAA4);FST(FST);ASIP(ASIP);MANF(MANF);LOC507917(LOC507917);LOC104968478(LOC104968478);IL23A(IL23A);C1QTNF3(C1QTNF3);TFF3(TFF3);SCUBE3(SCUBE3);BMP8A(BMP8A);DHH(DHH);ANGPT4(ANGPT4);NUCB2(NUCB2);WNT8B(WNT8B);ULBP17(ULBP17);LOXL4(LOXL4)	CXCL10(CXCL10);CXCL9(CXCL9);PLAU(PLAU);HRG(HRG);PLTP(PLTP);CD180(CD180);LGALS3(LGALS3);GLDN(GLDN);CTSS(CTSS);SEMA4A(SEMA4A);RNASE6(RNASE6);CD1E(CD1E);BOLA(BOLA);SPP1(SPP1);SELL(SELL);CD1D(CD1D);LOC100847119(LOC100847119);PLA2G15(PLA2G15);GSTA2(GSTA2);CPQ(CPQ);CTSH(CTSH);CCL4(CCL4);BOLA-NC1(BOLA-NC1);MZB1(MZB1);RNASE2(RNASE2);LOC504773(LOC504773);CCL3(CCL3);CXCL11(CXCL11);LOC788334(LOC788334);LOC7…	77/857	1197/19190	0.0643275
GO:0002833	BP	positive regulation of response to biotic stimulus	0	7	7	35	0.00077654	0.00983617	-	CD180(CD180);IFI16(IFI16);CD226(CD226);LY86(LY86);STING1(STING1);KLRD1(KLRD1);KLRK1(KLRK1)	7/857	35/19190	0.2
GO:0045088	BP	regulation of innate immune response	1	6	7	35	0.00077654	0.00983617	SUSD4(SUSD4)	IFI16(IFI16);VSIG4(VSIG4);CD226(CD226);STING1(STING1);KLRD1(KLRD1);KLRK1(KLRK1)	7/857	35/19190	0.2
GO:0002832	BP	negative regulation of response to biotic stimulus	1	2	3	5	0.000829483	0.0101806	SUSD4(SUSD4)	VSIG4(VSIG4);SEC14L1(SEC14L1)	3/857	5/19190	0.6
GO:0004340	MF	glucokinase activity	0	3	3	5	0.000829483	0.0101806	-	HK3(HK3);HK2(HK2);GCK(GCK)	3/857	5/19190	0.6
GO:0004396	MF	hexokinase activity	0	3	3	5	0.000829483	0.0101806	-	HK3(HK3);HK2(HK2);GCK(GCK)	3/857	5/19190	0.6
GO:0005536	MF	glucose binding	0	3	3	5	0.000829483	0.0101806	-	HK3(HK3);HK2(HK2);GCK(GCK)	3/857	5/19190	0.6
GO:0008865	MF	fructokinase activity	0	3	3	5	0.000829483	0.0101806	-	HK3(HK3);HK2(HK2);GCK(GCK)	3/857	5/19190	0.6
GO:0019158	MF	mannokinase activity	0	3	3	5	0.000829483	0.0101806	-	HK3(HK3);HK2(HK2);GCK(GCK)	3/857	5/19190	0.6
GO:0019957	MF	C-C chemokine binding	0	3	3	5	0.000829483	0.0101806	-	CCR1(CCR1);CCR7(CCR7);CCR5(CCR5)	3/857	5/19190	0.6
GO:0033077	BP	T cell differentiation in thymus	0	3	3	5	0.000829483	0.0101806	-	CD3D(CD3D);CD3E(CD3E);CD3G(CD3G)	3/857	5/19190	0.6
GO:0033628	BP	regulation of cell adhesion mediated by integrin	0	3	3	5	0.000829483	0.0101806	-	PLAU(PLAU);FERMT3(FERMT3);SYK(SYK)	3/857	5/19190	0.6
GO:0031589	BP	cell-substrate adhesion	1	9	10	68	0.000829745	0.0101806	ITGA8(ITGA8)	ITGB2(ITGB2);ITGAL(ITGAL);ITGAM(ITGAM);ITGB7(ITGB7);FERMT3(FERMT3);LOC101904063(LOC101904063);ITGAD(ITGAD);ITGA4(ITGA4);MUC4(MUC4)	10/857	68/19190	0.147059
GO:0008219	BP	cell death	2	29	31	378	0.000872137	0.0106673	LOC132346108(LOC132346108);HYOU1(HYOU1)	NAIP(NAIP);LGALS3(LGALS3);CD74(CD74);STPG1(STPG1);CASP4(CASP4);PLEKHO2(PLEKHO2);CARD11(CARD11);CLEC7A(CLEC7A);CD40(CD40);UBD(UBD);CASP1(CASP1);AXL(AXL);PYCARD(PYCARD);XAF1(XAF1);BCL2A1(BCL2A1);IFI27(IFI27);CYFIP2(CYFIP2);PML(PML);LOC786987(LOC786987);CD27(CD27);RELT(RELT);BCL2L14(BCL2L14);TOP2A(TOP2A);IFI6(IFI6);OLR1(OLR1);SPHK1(SPHK1);NLRP1(NLRP1);LOC112445390(LOC112445390);LOC104968444(LOC10496…	31/857	378/19190	0.0820106
GO:0042102	BP	positive regulation of T cell proliferation	1	4	5	18	0.000924839	0.0112715	IL23A(IL23A)	CD274(CD274);CD86(CD86);SYK(SYK);PDCD1LG2(PDCD1LG2)	5/857	18/19190	0.277778
GO:0072676	BP	lymphocyte migration	0	7	7	36	0.000927296	0.0112715	-	SPN(SPN);CCL4(CCL4);LOC504773(LOC504773);CCL3(CCL3);CCL5(CCL5);TBX21(TBX21);CCL22(CCL22)	7/857	36/19190	0.194444
GO:0031294	BP	lymphocyte costimulation	0	4	4	11	0.00101307	0.012276	-	CD274(CD274);CD86(CD86);CD5(CD5);PDCD1LG2(PDCD1LG2)	4/857	11/19190	0.363636
GO:0036094	MF	small molecule binding	14	97	111	1867	0.0010269	0.0124052	GMPPB(GMPPB);ATP4A(ATP4A);HYOU1(HYOU1);P2RX6(P2RX6);HSP90B1(HSP90B1);APOD(APOD);CNGA2(CNGA2);EPHA6(EPHA6);HSPA5(HSPA5);NTRK3(NTRK3);DNAH7(DNAH7);NTRK2(NTRK2);AK4(AK4);MYO3B(MYO3B)	NAIP(NAIP);LOC783920(LOC783920);GBP1(GBP1);MX2(MX2);LRRK1(LRRK1);GBP4(GBP4);MYO1G(MYO1G);MYO9A(MYO9A);PRKCB(PRKCB);TAP2(TAP2);TAP1(TAP1);LOC101903126(LOC101903126);FGR(FGR);FMO1(FMO1);LOC507055(LOC507055);JAK3(JAK3);LOC132342100(LOC132342100);MAP4K1(MAP4K1);FMO5(FMO5);CIITA(CIITA);HCK(HCK);LOC101902555(LOC101902555);OBSCN(OBSCN);HK3(HK3);LOC511531(LOC511531);LOC781710(LOC781710);PTK2B(PTK2B);CSF1…	111/857	1867/19190	0.0594537
GO:0006909	BP	phagocytosis	0	8	8	48	0.00118097	0.0142225	-	ARHGAP25(ARHGAP25);NCF2(NCF2);CLEC7A(CLEC7A);BIN2(BIN2);AXL(AXL);SIRPB1(SIRPB1);LOC104973826(LOC104973826);LOC100300716(LOC100300716)	8/857	48/19190	0.166667
GO:0009966	BP	regulation of signal transduction	8	46	54	788	0.00119798	0.0143831	IGFBP1(IGFBP1);NDRG4(NDRG4);FST(FST);HYOU1(HYOU1);IL23A(IL23A);NTRK3(NTRK3);NTRK2(NTRK2);RGS6(RGS6)	CD180(CD180);ARHGAP25(ARHGAP25);LGALS3(LGALS3);CYTH4(CYTH4);CD74(CD74);CD44(CD44);PTK2B(PTK2B);CARD11(CARD11);CCL4(CCL4);LOC509283(LOC509283);PSD4(PSD4);ADA(ADA);SH3BP1(SH3BP1);CD40(CD40);CMKLR1(CMKLR1);TAGAP(TAGAP);LOC504773(LOC504773);DOK2(DOK2);UBD(UBD);CD226(CD226);RGS10(RGS10);AXL(AXL);LFNG(LFNG);CCL3(CCL3);NEURL1(NEURL1);CD4(CD4);GPR174(GPR174);LY86(LY86);KCTD12(KCTD12);LOC786987(LOC786987)…	54/857	788/19190	0.0685279
GO:0002224	BP	toll-like receptor signaling pathway	0	6	6	28	0.00126205	0.0150142	-	TLR8(TLR8);CD40(CD40);TLR2(TLR2);TLR7(TLR7);LOC101905041(LOC101905041);TASL(TASL)	6/857	28/19190	0.214286
GO:0002274	BP	myeloid leukocyte activation	0	6	6	28	0.00126205	0.0150142	-	VSIG4(VSIG4);CD84(CD84);CD226(CD226);SYK(SYK);TYROBP(TYROBP);CST7(CST7)	6/857	28/19190	0.214286
GO:0004364	MF	glutathione transferase activity	0	6	6	28	0.00126205	0.0150142	-	GSTM2(GSTM2);GSTA2(GSTA2);GSTM3(GSTM3);GSTA3(GSTA3);LTC4S(LTC4S);LOC100295687(LOC100295687)	6/857	28/19190	0.214286
GO:0005884	CC	actin filament	0	8	8	49	0.00135707	0.0160956	-	HCLS1(HCLS1);LCP1(LCP1);COTL1(COTL1);PSTPIP2(PSTPIP2);AIF1(AIF1);PSTPIP1(PSTPIP1);SMTNL2(SMTNL2);GAS2L3(GAS2L3)	8/857	49/19190	0.163265
GO:0043087	BP	regulation of GTPase activity	0	16	16	153	0.00137209	0.0162246	-	DOCK10(DOCK10);MYO9A(MYO9A);ARHGAP25(ARHGAP25);ARHGAP27(ARHGAP27);ARAP2(ARAP2);GMIP(GMIP);CCL4(CCL4);SH3BP1(SH3BP1);VAV1(VAV1);LOC504773(LOC504773);CCL3(CCL3);PLXNC1(PLXNC1);RAPGEF4(RAPGEF4);CCL5(CCL5);RASAL3(RASAL3);CCL22(CCL22)	16/857	153/19190	0.104575
GO:0019897	CC	extrinsic component of plasma membrane	3	9	12	98	0.00138801	0.0163634	CDH17(CDH17);CDH19(CDH19);CDH3(CDH3)	GNGT2(GNGT2);FGR(FGR);HCK(HCK);SYK(SYK);ZAP70(ZAP70);KCNAB2(KCNAB2);LCK(LCK);CDH5(CDH5);CDH10(CDH10)	12/857	98/19190	0.122449
GO:0008191	MF	metalloendopeptidase inhibitor activity	0	4	4	12	0.00146614	0.017181	-	LOC618737(LOC618737);LOC112441507(LOC112441507);TIMP2(TIMP2);RARRES1(RARRES1)	4/857	12/19190	0.333333
GO:0016493	MF	C-C chemokine receptor activity	0	4	4	12	0.00146614	0.017181	-	CCR1(CCR1);CCR7(CCR7);CCR10(CCR10);CCR5(CCR5)	4/857	12/19190	0.333333
GO:0044093	BP	positive regulation of molecular function	3	24	27	325	0.00151361	0.0176844	IL23A(IL23A);NTRK3(NTRK3);NTRK2(NTRK2)	DOCK10(DOCK10);MYO9A(MYO9A);ARHGAP25(ARHGAP25);CD74(CD74);ARAP2(ARAP2);GMIP(GMIP);CSF1R(CSF1R);TRIM31(TRIM31);CCL4(CCL4);SH3BP1(SH3BP1);CD40(CD40);LOC504773(LOC504773);AXL(AXL);CCL3(CCL3);CYFIP2(CYFIP2);CAMKK1(CAMKK1);RAPGEF4(RAPGEF4);NLRP3(NLRP3);CCL5(CCL5);CDC20(CDC20);ERBB4(ERBB4);NLRP1(NLRP1);RET(RET);CCL22(CCL22)	27/857	325/19190	0.0830769
GO:0050868	BP	negative regulation of T cell activation	0	6	6	29	0.00153191	0.0177919	-	CD274(CD274);CD86(CD86);LGALS9(LGALS9);VSIG4(VSIG4);VSIR(VSIR);PDCD1LG2(PDCD1LG2)	6/857	29/19190	0.206897
GO:1903038	BP	negative regulation of leukocyte cell-cell adhesion	0	6	6	29	0.00153191	0.0177919	-	CD274(CD274);CD86(CD86);LGALS9(LGALS9);VSIG4(VSIG4);VSIR(VSIR);PDCD1LG2(PDCD1LG2)	6/857	29/19190	0.206897
GO:0010543	BP	regulation of platelet activation	0	3	3	6	0.00160384	0.0183015	-	HRG(HRG);SYK(SYK);TEC(TEC)	3/857	6/19190	0.5
GO:0030228	MF	lipoprotein particle receptor activity	0	3	3	6	0.00160384	0.0183015	-	CD36(CD36);APOBR(APOBR);OLR1(OLR1)	3/857	6/19190	0.5
GO:0031640	BP	killing of cells of another organism	0	3	3	6	0.00160384	0.0183015	-	CLEC7A(CLEC7A);GNLY(GNLY);LOC104968634(LOC104968634)	3/857	6/19190	0.5
GO:0032729	BP	positive regulation of interferon-gamma production	0	3	3	6	0.00160384	0.0183015	-	SLAMF6(SLAMF6);CD226(CD226);CD2(CD2)	3/857	6/19190	0.5
GO:0038083	BP	peptidyl-tyrosine autophosphorylation	0	3	3	6	0.00160384	0.0183015	-	BTK(BTK);ITK(ITK);TEC(TEC)	3/857	6/19190	0.5
GO:0061702	CC	inflammasome complex	0	3	3	6	0.00160384	0.0183015	-	NAIP(NAIP);NLRP3(NLRP3);NLRP1(NLRP1)	3/857	6/19190	0.5
GO:0012501	BP	programmed cell death	2	28	30	377	0.00167566	0.0190655	LOC132346108(LOC132346108);HYOU1(HYOU1)	NAIP(NAIP);LGALS3(LGALS3);CD74(CD74);STPG1(STPG1);CASP4(CASP4);PLEKHO2(PLEKHO2);CARD11(CARD11);CLEC7A(CLEC7A);CD40(CD40);UBD(UBD);CASP1(CASP1);AXL(AXL);PYCARD(PYCARD);XAF1(XAF1);BCL2A1(BCL2A1);IFI27(IFI27);CYFIP2(CYFIP2);PML(PML);LOC786987(LOC786987);CD27(CD27);RELT(RELT);BCL2L14(BCL2L14);TOP2A(TOP2A);IFI6(IFI6);SPHK1(SPHK1);NLRP1(NLRP1);LOC112445390(LOC112445390);LOC104968444(LOC104968444)	30/857	377/19190	0.0795756
GO:0005764	CC	lysosome	0	16	16	156	0.00168136	0.0190749	-	HRG(HRG);LAPTM5(LAPTM5);SLC15A3(SLC15A3);CTSS(CTSS);MARCHF1(MARCHF1);BOLA-DMB(BOLA-DMB);BOLA-DRB3(BOLA-DRB3);PLA2G15(PLA2G15);IFI30(IFI30);CTSH(CTSH);DRAM1(DRAM1);NAAA(NAAA);CTSL(CTSL);CST7(CST7);GNLY(GNLY);LOC104968634(LOC104968634)	16/857	156/19190	0.102564
GO:0043408	BP	regulation of MAPK cascade	1	14	15	142	0.00172897	0.0195583	NDRG4(NDRG4)	CD74(CD74);CD44(CD44);CCL4(CCL4);LOC504773(LOC504773);DOK2(DOK2);CCL3(CCL3);CD4(CD4);DUSP15(DUSP15);DUSP2(DUSP2);CCL5(CCL5);SPRED3(SPRED3);PPEF2(PPEF2);AGER(AGER);CCL22(CCL22)	15/857	142/19190	0.105634
GO:0033559	BP	unsaturated fatty acid metabolic process	0	7	7	40	0.00177383	0.020008	-	PTGS1(PTGS1);SCD(SCD);LOC782922(LOC782922);PTGS2(PTGS2);LOC132342089(LOC132342089);LOC785762(LOC785762);ALOX5(ALOX5)	7/857	40/19190	0.175
GO:0000323	CC	lytic vacuole	0	16	16	157	0.00179663	0.0202069	-	HRG(HRG);LAPTM5(LAPTM5);SLC15A3(SLC15A3);CTSS(CTSS);MARCHF1(MARCHF1);BOLA-DMB(BOLA-DMB);BOLA-DRB3(BOLA-DRB3);PLA2G15(PLA2G15);IFI30(IFI30);CTSH(CTSH);DRAM1(DRAM1);NAAA(NAAA);CTSL(CTSL);CST7(CST7);GNLY(GNLY);LOC104968634(LOC104968634)	16/857	157/19190	0.101911
GO:0001772	CC	immunological synapse	0	2	2	2	0.00199217	0.0213043	-	SCIMP(SCIMP);LGALS3(LGALS3)	2/857	2/19190	1
GO:0002322	BP	B cell proliferation involved in immune response	0	2	2	2	0.00199217	0.0213043	-	CD180(CD180);CD19(CD19)	2/857	2/19190	1
GO:0004666	MF	prostaglandin-endoperoxide synthase activity	0	2	2	2	0.00199217	0.0213043	-	PTGS1(PTGS1);PTGS2(PTGS2)	2/857	2/19190	1
GO:0006957	BP	complement activation, alternative pathway	1	1	2	2	0.00199217	0.0213043	SUSD4(SUSD4)	VSIG4(VSIG4)	2/857	2/19190	1
GO:0019371	BP	cyclooxygenase pathway	0	2	2	2	0.00199217	0.0213043	-	PTGS1(PTGS1);PTGS2(PTGS2)	2/857	2/19190	1
GO:0019958	MF	C-X-C chemokine binding	0	2	2	2	0.00199217	0.0213043	-	CXCR2(CXCR2);CXCR1(CXCR1)	2/857	2/19190	1
GO:0019959	MF	interleukin-8 binding	0	2	2	2	0.00199217	0.0213043	-	CXCR2(CXCR2);CXCR1(CXCR1)	2/857	2/19190	1
GO:0030020	MF	extracellular matrix structural constituent conferring tensile strength	0	2	2	2	0.00199217	0.0213043	-	COL6A5(COL6A5);COL6A6(COL6A6)	2/857	2/19190	1
GO:0030451	BP	regulation of complement activation, alternative pathway	1	1	2	2	0.00199217	0.0213043	SUSD4(SUSD4)	VSIG4(VSIG4)	2/857	2/19190	1
GO:0032608	BP	interferon-beta production	0	2	2	2	0.00199217	0.0213043	-	DHX58(DHX58);IFIH1(IFIH1)	2/857	2/19190	1
GO:0032648	BP	regulation of interferon-beta production	0	2	2	2	0.00199217	0.0213043	-	DHX58(DHX58);IFIH1(IFIH1)	2/857	2/19190	1
GO:0032728	BP	positive regulation of interferon-beta production	0	2	2	2	0.00199217	0.0213043	-	DHX58(DHX58);IFIH1(IFIH1)	2/857	2/19190	1
GO:0033754	MF	indoleamine 2,3-dioxygenase activity	0	2	2	2	0.00199217	0.0213043	-	IDO1(IDO1);IDO2(IDO2)	2/857	2/19190	1
GO:0035739	BP	CD4-positive, alpha-beta T cell proliferation	0	2	2	2	0.00199217	0.0213043	-	LGALS9(LGALS9);VSIR(VSIR)	2/857	2/19190	1
GO:0045957	BP	negative regulation of complement activation, alternative pathway	1	1	2	2	0.00199217	0.0213043	SUSD4(SUSD4)	VSIG4(VSIG4)	2/857	2/19190	1
GO:0046642	BP	negative regulation of alpha-beta T cell proliferation	0	2	2	2	0.00199217	0.0213043	-	LGALS9(LGALS9);VSIR(VSIR)	2/857	2/19190	1
GO:2000561	BP	regulation of CD4-positive, alpha-beta T cell proliferation	0	2	2	2	0.00199217	0.0213043	-	LGALS9(LGALS9);VSIR(VSIR)	2/857	2/19190	1
GO:2000562	BP	negative regulation of CD4-positive, alpha-beta T cell proliferation	0	2	2	2	0.00199217	0.0213043	-	LGALS9(LGALS9);VSIR(VSIR)	2/857	2/19190	1
GO:0003777	MF	microtubule motor activity	1	8	9	64	0.00205636	0.0219308	DNAH7(DNAH7)	KIF18B(KIF18B);KIFC1(KIFC1);KIF26B(KIF26B);KIF20A(KIF20A);KIF4A(KIF4A);KIF2C(KIF2C);KIF11(KIF11);KIF22(KIF22)	9/857	64/19190	0.140625
GO:0006915	BP	apoptotic process	2	27	29	366	0.00211428	0.0224872	LOC132346108(LOC132346108);HYOU1(HYOU1)	NAIP(NAIP);LGALS3(LGALS3);CD74(CD74);STPG1(STPG1);CASP4(CASP4);PLEKHO2(PLEKHO2);CARD11(CARD11);CD40(CD40);UBD(UBD);CASP1(CASP1);AXL(AXL);PYCARD(PYCARD);XAF1(XAF1);BCL2A1(BCL2A1);IFI27(IFI27);CYFIP2(CYFIP2);PML(PML);LOC786987(LOC786987);CD27(CD27);RELT(RELT);BCL2L14(BCL2L14);TOP2A(TOP2A);IFI6(IFI6);SPHK1(SPHK1);NLRP1(NLRP1);LOC112445390(LOC112445390);LOC104968444(LOC104968444)	29/857	366/19190	0.079235
GO:0003774	MF	cytoskeletal motor activity	2	10	12	103	0.00213396	0.022635	DNAH7(DNAH7);MYO3B(MYO3B)	MYO1G(MYO1G);MYO9A(MYO9A);KIF18B(KIF18B);KIFC1(KIFC1);KIF26B(KIF26B);KIF20A(KIF20A);KIF4A(KIF4A);KIF2C(KIF2C);KIF11(KIF11);KIF22(KIF22)	12/857	103/19190	0.116505
GO:0007204	BP	positive regulation of cytosolic calcium ion concentration	0	6	6	31	0.0022008	0.0232809	-	C3AR1(C3AR1);PTGER4(PTGER4);C5AR1(C5AR1);CMKLR1(CMKLR1);CD52(CD52);PTGIR(PTGIR)	6/857	31/19190	0.193548
GO:0009967	BP	positive regulation of signal transduction	2	22	24	285	0.0022559	0.0237995	NDRG4(NDRG4);IL23A(IL23A)	CD180(CD180);CD74(CD74);CD44(CD44);CARD11(CARD11);CCL4(CCL4);CD40(CD40);LOC504773(LOC504773);DOK2(DOK2);UBD(UBD);CD226(CD226);AXL(AXL);CCL3(CCL3);CD4(CD4);GPR174(GPR174);LY86(LY86);LOC786987(LOC786987);NFAM1(NFAM1);DUSP15(DUSP15);CCL5(CCL5);IL7R(IL7R);GPR35(GPR35);CCL22(CCL22)	24/857	285/19190	0.0842105
GO:0034612	BP	response to tumor necrosis factor	0	8	8	53	0.00228012	0.0239903	-	CCL4(CCL4);CD40(CD40);LOC504773(LOC504773);UBD(UBD);CCL3(CCL3);LOC786987(LOC786987);CCL5(CCL5);CCL22(CCL22)	8/857	53/19190	0.150943
GO:0051015	MF	actin filament binding	1	15	16	161	0.00232604	0.0244079	NEB(NEB)	MYO1G(MYO1G);HCLS1(HCLS1);LCP1(LCP1);COTL1(COTL1);FMNL1(FMNL1);CAPG(CAPG);CORO1A(CORO1A);PSTPIP2(PSTPIP2);AIF1(AIF1);PSTPIP1(PSTPIP1);ABLIM2(ABLIM2);SCIN(SCIN);LIMD2(LIMD2);TULP1(TULP1);GAS2L3(GAS2L3)	16/857	161/19190	0.0993789
GO:0051345	BP	positive regulation of hydrolase activity	0	15	15	147	0.00243156	0.0253791	-	DOCK10(DOCK10);MYO9A(MYO9A);ARHGAP25(ARHGAP25);ARAP2(ARAP2);GMIP(GMIP);CCL4(CCL4);SH3BP1(SH3BP1);LOC504773(LOC504773);CCL3(CCL3);CYFIP2(CYFIP2);RAPGEF4(RAPGEF4);NLRP3(NLRP3);CCL5(CCL5);NLRP1(NLRP1);CCL22(CCL22)	15/857	147/19190	0.102041
GO:2000145	BP	regulation of cell motility	1	14	15	147	0.00243156	0.0253791	TACR1(TACR1)	DOCK10(DOCK10);ARHGAP4(ARHGAP4);SEMA4A(SEMA4A);SPN(SPN);CLEC7A(CLEC7A);CD40(CD40);CCR1(CCR1);CMKLR1(CMKLR1);ABI3(ABI3);CXCR3(CXCR3);PLXNC1(PLXNC1);ARHGEF39(ARHGEF39);CCL5(CCL5);SEMA5B(SEMA5B)	15/857	147/19190	0.102041
GO:0007275	BP	multicellular organism development	18	54	72	1153	0.0024446	0.025442	CDH17(CDH17);NDRG4(NDRG4);FST(FST);MANF(MANF);NEB(NEB);IL23A(IL23A);APOD(APOD);SLITRK6(SLITRK6);EPHA6(EPHA6);MYOCD(MYOCD);NTRK3(NTRK3);TENM2(TENM2);NTRK2(NTRK2);DHH(DHH);CDH19(CDH19);CDH3(CDH3);WNT8B(WNT8B);IGF2BP1(IGF2BP1)	SELPLG(SELPLG);DOCK10(DOCK10);SRGN(SRGN);VASH1(VASH1);JAK3(JAK3);SEMA4A(SEMA4A);NCKAP1L(NCKAP1L);CSF1R(CSF1R);LOC509283(LOC509283);CD40(CD40);ASTN1(ASTN1);EVI2B(EVI2B);NEDD4(NEDD4);ACSL4(ACSL4);SLAMF6(SLAMF6);CD3D(CD3D);PHOSPHO1(PHOSPHO1);TUBB2B(TUBB2B);AXL(AXL);LFNG(LFNG);NEURL1(NEURL1);PLXNC1(PLXNC1);SYK(SYK);ALAS1(ALAS1);PTPRJ(PTPRJ);CYFIP2(CYFIP2);IGF2BP3(IGF2BP3);VSIR(VSIR);CD3E(CD3E);RUNX3(…	72/857	1153/19190	0.0624458
GO:0030168	BP	platelet activation	0	5	5	22	0.0024506	0.025442	-	HRG(HRG);FERMT3(FERMT3);AXL(AXL);SYK(SYK);TEC(TEC)	5/857	22/19190	0.227273
GO:0042060	BP	wound healing	0	9	9	66	0.00255349	0.0264401	-	PLAU(PLAU);MYOF(MYOF);HRG(HRG);FERMT3(FERMT3);CLEC7A(CLEC7A);AXL(AXL);SYK(SYK);F13A1(F13A1);TEC(TEC)	9/857	66/19190	0.136364
GO:0022408	BP	negative regulation of cell-cell adhesion	0	6	6	32	0.00260789	0.0267907	-	CD274(CD274);CD86(CD86);LGALS9(LGALS9);VSIG4(VSIG4);VSIR(VSIR);PDCD1LG2(PDCD1LG2)	6/857	32/19190	0.1875
GO:0071347	BP	cellular response to interleukin-1	0	6	6	32	0.00260789	0.0267907	-	CCL4(CCL4);CD40(CD40);LOC504773(LOC504773);CCL3(CCL3);CCL5(CCL5);CCL22(CCL22)	6/857	32/19190	0.1875
GO:2000116	BP	regulation of cysteine-type endopeptidase activity	0	6	6	32	0.00260789	0.0267907	-	NAIP(NAIP);CYFIP2(CYFIP2);NLRP3(NLRP3);CST7(CST7);IFI6(IFI6);NLRP1(NLRP1)	6/857	32/19190	0.1875
GO:0004065	MF	arylsulfatase activity	0	3	3	7	0.00271366	0.0274452	-	LOC516494(LOC516494);STS(STS);ARSL(ARSL)	3/857	7/19190	0.428571
GO:0004499	MF	N,N-dimethylaniline monooxygenase activity	0	3	3	7	0.00271366	0.0274452	-	FMO1(FMO1);FMO5(FMO5);FMO2(FMO2)	3/857	7/19190	0.428571
GO:0032481	BP	positive regulation of type I interferon production	0	3	3	7	0.00271366	0.0274452	-	DHX58(DHX58);IFIH1(IFIH1);STING1(STING1)	3/857	7/19190	0.428571
GO:0032635	BP	interleukin-6 production	0	3	3	7	0.00271366	0.0274452	-	TLR8(TLR8);CD84(CD84);TLR7(TLR7)	3/857	7/19190	0.428571
GO:0032675	BP	regulation of interleukin-6 production	0	3	3	7	0.00271366	0.0274452	-	TLR8(TLR8);CD84(CD84);TLR7(TLR7)	3/857	7/19190	0.428571
GO:2000514	BP	regulation of CD4-positive, alpha-beta T cell activation	1	2	3	7	0.00271366	0.0274452	IL23A(IL23A)	LGALS9(LGALS9);VSIR(VSIR)	3/857	7/19190	0.428571
GO:0002702	BP	positive regulation of production of molecular mediator of immune response	0	4	4	14	0.00276037	0.0278455	-	CD74(CD74);CD40(CD40);CD226(CD226);SASH3(SASH3)	4/857	14/19190	0.285714
GO:0051338	BP	regulation of transferase activity	3	14	17	179	0.00279267	0.028099	IL23A(IL23A);NTRK3(NTRK3);NTRK2(NTRK2)	PTPRC(PTPRC);CD74(CD74);CSF1R(CSF1R);PKIB(PKIB);AXL(AXL);CCND2(CCND2);CAMKK1(CAMKK1);CCNB1(CCNB1);CDC20(CDC20);ERBB4(ERBB4);CCNA2(CCNA2);CCNB2(CCNB2);CCNE1(CCNE1);RET(RET)	17/857	179/19190	0.0949721
GO:0007189	BP	adenylate cyclase-activating G protein-coupled receptor signaling pathway	0	11	11	93	0.00285444	0.0286468	-	ADCY7(ADCY7);LOC518134(LOC518134);PTGER4(PTGER4);LOC508459(LOC508459);LOC100337081(LOC100337081);ADRB3(ADRB3);ADM(ADM);ADORA2A(ADORA2A);LOC100337213(LOC100337213);PTGIR(PTGIR);GPR157(GPR157)	11/857	93/19190	0.11828
GO:0008017	MF	microtubule binding	0	17	17	180	0.00295939	0.0296242	-	MX2(MX2);KIF18B(KIF18B);MX1(MX1);KIFC1(KIFC1);CENPF(CENPF);CCDC88B(CCDC88B);KIF26B(KIF26B);KIF20A(KIF20A);JAKMIP1(JAKMIP1);KIF4A(KIF4A);KIF2C(KIF2C);KIF11(KIF11);DLGAP5(DLGAP5);GTSE1(GTSE1);GAS2L3(GAS2L3);KIF22(KIF22);CCDC69(CCDC69)	17/857	180/19190	0.0944444
GO:0043549	BP	regulation of kinase activity	3	13	16	165	0.00297934	0.0296975	IL23A(IL23A);NTRK3(NTRK3);NTRK2(NTRK2)	PTPRC(PTPRC);CD74(CD74);CSF1R(CSF1R);PKIB(PKIB);AXL(AXL);CCND2(CCND2);CAMKK1(CAMKK1);CCNB1(CCNB1);ERBB4(ERBB4);CCNA2(CCNA2);CCNB2(CCNB2);CCNE1(CCNE1);RET(RET)	16/857	165/19190	0.0969697
GO:0005773	CC	vacuole	0	19	19	211	0.00298189	0.0296975	-	HRG(HRG);LAPTM5(LAPTM5);SLC15A3(SLC15A3);CTSS(CTSS);MARCHF1(MARCHF1);ATG16L2(ATG16L2);BOLA-DMB(BOLA-DMB);BOLA-DRB3(BOLA-DRB3);PLA2G15(PLA2G15);IFI30(IFI30);CTSH(CTSH);DRAM1(DRAM1);NAAA(NAAA);CTSL(CTSL);STING1(STING1);CST7(CST7);RUBCNL(RUBCNL);GNLY(GNLY);LOC104968634(LOC104968634)	19/857	211/19190	0.0900474
GO:0007162	BP	negative regulation of cell adhesion	0	7	7	44	0.00312433	0.0310372	-	CD274(CD274);CD86(CD86);LGALS9(LGALS9);VSIG4(VSIG4);PLXNC1(PLXNC1);VSIR(VSIR);PDCD1LG2(PDCD1LG2)	7/857	44/19190	0.159091
GO:0040012	BP	regulation of locomotion	1	14	15	151	0.00315084	0.0312212	TACR1(TACR1)	DOCK10(DOCK10);ARHGAP4(ARHGAP4);SEMA4A(SEMA4A);SPN(SPN);CLEC7A(CLEC7A);CD40(CD40);CCR1(CCR1);CMKLR1(CMKLR1);ABI3(ABI3);CXCR3(CXCR3);PLXNC1(PLXNC1);ARHGEF39(ARHGEF39);CCL5(CCL5);SEMA5B(SEMA5B)	15/857	151/19190	0.0993377
GO:0048585	BP	negative regulation of response to stimulus	3	22	25	311	0.00343172	0.0339186	FST(FST);HYOU1(HYOU1);SUSD4(SUSD4)	PLAU(PLAU);HRG(HRG);ARHGAP25(ARHGAP25);LGALS3(LGALS3);CD74(CD74);SEMA4A(SEMA4A);PTGER4(PTGER4);VSIG4(VSIG4);LOC509283(LOC509283);ADA(ADA);AOAH(AOAH);NEURL1(NEURL1);DUSP2(DUSP2);NLRP3(NLRP3);BANK1(BANK1);SEC14L1(SEC14L1);CST7(CST7);IFI6(IFI6);SPRED3(SPRED3);PPEF2(PPEF2);SEMA5B(SEMA5B);NBL1(NBL1)	25/857	311/19190	0.0803859
GO:0010646	BP	regulation of cell communication	9	48	57	884	0.00344847	0.0339983	IGFBP1(IGFBP1);NDRG4(NDRG4);FST(FST);HYOU1(HYOU1);IL23A(IL23A);NTRK3(NTRK3);GRID1(GRID1);NTRK2(NTRK2);RGS6(RGS6)	CD180(CD180);ARHGAP25(ARHGAP25);LGALS3(LGALS3);CYTH4(CYTH4);CD74(CD74);CD44(CD44);PTK2B(PTK2B);CARD11(CARD11);CCL4(CCL4);LOC509283(LOC509283);PSD4(PSD4);ADA(ADA);SH3BP1(SH3BP1);CD40(CD40);CMKLR1(CMKLR1);GRIK4(GRIK4);TAGAP(TAGAP);LOC504773(LOC504773);DOK2(DOK2);UBD(UBD);CD226(CD226);RGS10(RGS10);AXL(AXL);LFNG(LFNG);CCL3(CCL3);NEURL1(NEURL1);CD4(CD4);GPR174(GPR174);LY86(LY86);KCTD12(KCTD12);LOC7869…	57/857	884/19190	0.0644796
GO:0030334	BP	regulation of cell migration	0	14	14	138	0.00352073	0.0346234	-	DOCK10(DOCK10);ARHGAP4(ARHGAP4);SEMA4A(SEMA4A);SPN(SPN);CLEC7A(CLEC7A);CD40(CD40);CCR1(CCR1);CMKLR1(CMKLR1);ABI3(ABI3);CXCR3(CXCR3);PLXNC1(PLXNC1);ARHGEF39(ARHGEF39);CCL5(CCL5);SEMA5B(SEMA5B)	14/857	138/19190	0.101449
GO:0007596	BP	blood coagulation	0	7	7	45	0.00356005	0.0348351	-	PLAU(PLAU);HRG(HRG);FERMT3(FERMT3);AXL(AXL);SYK(SYK);F13A1(F13A1);TEC(TEC)	7/857	45/19190	0.155556
GO:0007599	BP	hemostasis	0	7	7	45	0.00356005	0.0348351	-	PLAU(PLAU);HRG(HRG);FERMT3(FERMT3);AXL(AXL);SYK(SYK);F13A1(F13A1);TEC(TEC)	7/857	45/19190	0.155556
GO:0016709	MF	oxidoreductase activity, acting on paired donors, with incorporation or reduction of molecular oxygen, NAD(P)H as one donor, and incorporation of one atom of oxygen	0	6	6	34	0.00358817	0.0350227	-	FMO1(FMO1);FMO5(FMO5);FMO2(FMO2);LOC782922(LOC782922);LOC132342089(LOC132342089);LOC785762(LOC785762)	6/857	34/19190	0.176471
GO:0032501	BP	multicellular organismal process	25	92	117	2060	0.00360841	0.0351327	CDH17(CDH17);NDRG4(NDRG4);FST(FST);MANF(MANF);NEB(NEB);IL23A(IL23A);ID4(ID4);APOD(APOD);TOPAZ1(TOPAZ1);TFF3(TFF3);SLITRK6(SLITRK6);EPHA6(EPHA6);MYOCD(MYOCD);FKBP1B(FKBP1B);ACTG2(ACTG2);EQTN(EQTN);NTRK3(NTRK3);TENM2(TENM2);NTRK2(NTRK2);KCNH2(KCNH2);DHH(DHH);CDH19(CDH19);CDH3(CDH3);WNT8B(WNT8B);IGF2BP1(IGF2BP1)	SELPLG(SELPLG);PLAU(PLAU);DOCK10(DOCK10);RTP4(RTP4);HRG(HRG);PLTP(PLTP);CD74(CD74);SRGN(SRGN);VASH1(VASH1);JAK3(JAK3);SEMA4A(SEMA4A);TLR8(TLR8);SPP1(SPP1);NCKAP1L(NCKAP1L);ID1(ID1);FERMT3(FERMT3);LGALS9(LGALS9);CSF1R(CSF1R);SPN(SPN);VSIG4(VSIG4);LOC509283(LOC509283);CLEC7A(CLEC7A);CD40(CD40);CD84(CD84);ASTN1(ASTN1);EVI2B(EVI2B);NEDD4(NEDD4);ACSL4(ACSL4);SLAMF6(SLAMF6);CD3D(CD3D);TLR7(TLR7);ACP5(A…	117/857	2060/19190	0.0567961
GO:0002700	BP	regulation of production of molecular mediator of immune response	0	4	4	15	0.00363233	0.0352778	-	CD74(CD74);CD40(CD40);CD226(CD226);SASH3(SASH3)	4/857	15/19190	0.266667
GO:0007188	BP	adenylate cyclase-modulating G protein-coupled receptor signaling pathway	0	13	13	124	0.00364289	0.0352928	-	ADCY7(ADCY7);LOC518134(LOC518134);PTGER4(PTGER4);LOC508459(LOC508459);LOC100337081(LOC100337081);GALR3(GALR3);ADRB3(ADRB3);ADM(ADM);ADORA2A(ADORA2A);LOC100337213(LOC100337213);PTGIR(PTGIR);ADCYAP1R1(ADCYAP1R1);GPR157(GPR157)	13/857	124/19190	0.104839
GO:0016702	MF	oxidoreductase activity, acting on single donors with incorporation of molecular oxygen, incorporation of two atoms of oxygen	0	5	5	24	0.00367357	0.0355021	-	IDO1(IDO1);PTGS1(PTGS1);PTGS2(PTGS2);IDO2(IDO2);ALOX5(ALOX5)	5/857	24/19190	0.208333
GO:0023051	BP	regulation of signaling	9	48	57	887	0.00370422	0.0357102	IGFBP1(IGFBP1);NDRG4(NDRG4);FST(FST);HYOU1(HYOU1);IL23A(IL23A);NTRK3(NTRK3);GRID1(GRID1);NTRK2(NTRK2);RGS6(RGS6)	CD180(CD180);ARHGAP25(ARHGAP25);LGALS3(LGALS3);CYTH4(CYTH4);CD74(CD74);CD44(CD44);PTK2B(PTK2B);CARD11(CARD11);CCL4(CCL4);LOC509283(LOC509283);PSD4(PSD4);ADA(ADA);SH3BP1(SH3BP1);CD40(CD40);CMKLR1(CMKLR1);GRIK4(GRIK4);TAGAP(TAGAP);LOC504773(LOC504773);DOK2(DOK2);UBD(UBD);CD226(CD226);RGS10(RGS10);AXL(AXL);LFNG(LFNG);CCL3(CCL3);NEURL1(NEURL1);CD4(CD4);GPR174(GPR174);LY86(LY86);KCTD12(KCTD12);LOC7869…	57/857	887/19190	0.0642616
GO:0016485	BP	protein processing	3	6	9	70	0.00383092	0.0368408	SPCS3(SPCS3);DHH(DHH);ECEL1(ECEL1)	PLAU(PLAU);LGMN(LGMN);CYFIP2(CYFIP2);MMP14(MMP14);CST7(CST7);PHEX(PHEX)	9/857	70/19190	0.128571
GO:0070555	BP	response to interleukin-1	0	6	6	35	0.00416988	0.0398833	-	CCL4(CCL4);CD40(CD40);LOC504773(LOC504773);CCL3(CCL3);CCL5(CCL5);CCL22(CCL22)	6/857	35/19190	0.171429
GO:0006636	BP	unsaturated fatty acid biosynthetic process	0	3	3	8	0.00419825	0.0398833	-	PTGS1(PTGS1);SCD(SCD);PTGS2(PTGS2)	3/857	8/19190	0.375
GO:0032479	BP	regulation of type I interferon production	0	3	3	8	0.00419825	0.0398833	-	DHX58(DHX58);IFIH1(IFIH1);STING1(STING1)	3/857	8/19190	0.375
GO:0032606	BP	type I interferon production	0	3	3	8	0.00419825	0.0398833	-	DHX58(DHX58);IFIH1(IFIH1);STING1(STING1)	3/857	8/19190	0.375
GO:0045582	BP	positive regulation of T cell differentiation	1	2	3	8	0.00419825	0.0398833	IL23A(IL23A)	VSIR(VSIR);CD27(CD27)	3/857	8/19190	0.375
GO:0009611	BP	response to wounding	0	9	9	71	0.0042174	0.0399683	-	PLAU(PLAU);MYOF(MYOF);HRG(HRG);FERMT3(FERMT3);CLEC7A(CLEC7A);AXL(AXL);SYK(SYK);F13A1(F13A1);TEC(TEC)	9/857	71/19190	0.126761
GO:0043410	BP	positive regulation of MAPK cascade	1	10	11	98	0.00429305	0.040587	NDRG4(NDRG4)	CD74(CD74);CD44(CD44);CCL4(CCL4);LOC504773(LOC504773);DOK2(DOK2);CCL3(CCL3);CD4(CD4);DUSP15(DUSP15);CCL5(CCL5);CCL22(CCL22)	11/857	98/19190	0.112245
GO:0016339	BP	calcium-dependent cell-cell adhesion via plasma membrane cell adhesion molecules	3	2	5	25	0.00442568	0.0416397	CDH17(CDH17);CDH19(CDH19);CDH3(CDH3)	CDH5(CDH5);CDH10(CDH10)	5/857	25/19190	0.2
GO:0016701	MF	oxidoreductase activity, acting on single donors with incorporation of molecular oxygen	0	5	5	25	0.00442568	0.0416397	-	IDO1(IDO1);PTGS1(PTGS1);PTGS2(PTGS2);IDO2(IDO2);ALOX5(ALOX5)	5/857	25/19190	0.2
GO:0050817	BP	coagulation	0	7	7	47	0.00456843	0.0428797	-	PLAU(PLAU);HRG(HRG);FERMT3(FERMT3);AXL(AXL);SYK(SYK);F13A1(F13A1);TEC(TEC)	7/857	47/19190	0.148936
GO:0030029	BP	actin filament-based process	1	25	26	336	0.00476707	0.0446371	NEB(NEB)	PLEK(PLEK);MYO1G(MYO1G);ARHGAP25(ARHGAP25);HCLS1(HCLS1);LCP1(LCP1);COTL1(COTL1);FMNL1(FMNL1);DOCK2(DOCK2);NCKAP1L(NCKAP1L);EPB41L3(EPB41L3);CAPG(CAPG);CORO1A(CORO1A);PSTPIP2(PSTPIP2);SH3BP1(SH3BP1);AIF1(AIF1);LIMK1(LIMK1);IQANK1(IQANK1);CYFIP2(CYFIP2);RHOQ(RHOQ);ABRACL(ABRACL);PSTPIP1(PSTPIP1);SCIN(SCIN);LIMD2(LIMD2);SMTNL2(SMTNL2);GAS2L3(GAS2L3)	26/857	336/19190	0.077381
GO:0032559	MF	adenyl ribonucleotide binding	11	60	71	1166	0.0047916	0.0447597	ATP4A(ATP4A);HYOU1(HYOU1);P2RX6(P2RX6);HSP90B1(HSP90B1);EPHA6(EPHA6);HSPA5(HSPA5);NTRK3(NTRK3);DNAH7(DNAH7);NTRK2(NTRK2);AK4(AK4);MYO3B(MYO3B)	NAIP(NAIP);LRRK1(LRRK1);MYO1G(MYO1G);MYO9A(MYO9A);PRKCB(PRKCB);TAP2(TAP2);TAP1(TAP1);FGR(FGR);JAK3(JAK3);MAP4K1(MAP4K1);CIITA(CIITA);HCK(HCK);LOC101902555(LOC101902555);OBSCN(OBSCN);HK3(HK3);PTK2B(PTK2B);CSF1R(CSF1R);ALPK1(ALPK1);KIF18B(KIF18B);MLKL(MLKL);ATP2A3(ATP2A3);LIMK1(LIMK1);AXL(AXL);LOC100337053(LOC100337053);SYK(SYK);RIGI(RIGI);KIFC1(KIFC1);BTK(BTK);CAMKK1(CAMKK1);ABCA7(ABCA7);DHX58(DHX…	71/857	1166/19190	0.0608919
GO:0006690	BP	icosanoid metabolic process	0	6	6	36	0.0048184	0.0448689	-	PTGS1(PTGS1);LOC782922(LOC782922);PTGS2(PTGS2);LOC132342089(LOC132342089);LOC785762(LOC785762);LTC4S(LTC4S)	6/857	36/19190	0.166667
GO:0000165	BP	MAPK cascade	1	14	15	158	0.00482622	0.0448689	NDRG4(NDRG4)	CD74(CD74);CD44(CD44);CCL4(CCL4);LOC504773(LOC504773);DOK2(DOK2);CCL3(CCL3);CD4(CD4);DUSP15(DUSP15);DUSP2(DUSP2);CCL5(CCL5);SPRED3(SPRED3);PPEF2(PPEF2);AGER(AGER);CCL22(CCL22)	15/857	158/19190	0.0949367
GO:0062023	CC	collagen-containing extracellular matrix	2	8	10	86	0.00492637	0.0455973	ADAMDEC1(ADAMDEC1);ANGPT4(ANGPT4)	COL6A5(COL6A5);LGALS3(LGALS3);ADAM19(ADAM19);COL6A6(COL6A6);ADAMTS2(ADAMTS2);F13A1(F13A1);FCN1(FCN1);ADAMTS5(ADAMTS5)	10/857	86/19190	0.116279
GO:1902533	BP	positive regulation of intracellular signal transduction	1	17	18	205	0.00492786	0.0455973	NDRG4(NDRG4)	CD74(CD74);CD44(CD44);CARD11(CARD11);CCL4(CCL4);CD40(CD40);LOC504773(LOC504773);DOK2(DOK2);UBD(UBD);AXL(AXL);CCL3(CCL3);CD4(CD4);GPR174(GPR174);LOC786987(LOC786987);DUSP15(DUSP15);CCL5(CCL5);GPR35(GPR35);CCL22(CCL22)	18/857	205/19190	0.0878049
GO:0050794	BP	regulation of cellular process	38	323	361	7269	0.00506705	0.0467746	IGFBP1(IGFBP1);NDRG4(NDRG4);FST(FST);HABP4(HABP4);RRP8(RRP8);ASIP(ASIP);SIX1(SIX1);LOC132346108(LOC132346108);FOSB(FOSB);LOC507917(LOC507917);HYOU1(HYOU1);IL23A(IL23A);MRGPRF(MRGPRF);ID4(ID4);SLITRK6(SLITRK6);IRAG1(IRAG1);SCUBE3(SCUBE3);EPHA6(EPHA6);ITGA8(ITGA8);BMP8A(BMP8A);FKBP1B(FKBP1B);HSPA5(HSPA5);AFF2(AFF2);NTRK3(NTRK3);GRID1(GRID1);TENM2(TENM2);NTRK2(NTRK2);DRC1(DRC1);DHH(DHH);ESR2(ESR2);A…	PLAC8A(PLAC8A);CXCL10(CXCL10);NAIP(NAIP);CXCL9(CXCL9);ITGB2(ITGB2);PLAU(PLAU);LOC789205(LOC789205);CD274(CD274);DOCK10(DOCK10);PLEK(PLEK);HRG(HRG);IRF1(IRF1);ITGAL(ITGAL);ADCY7(ADCY7);PTPRC(PTPRC);SPI1(SPI1);MYO9A(MYO9A);MKI67(MKI67);CD180(CD180);PTAFR(PTAFR);ARHGAP25(ARHGAP25);LOC112441499(LOC112441499);LGALS3(LGALS3);GLDN(GLDN);GPR31(GPR31);CYTH4(CYTH4);CD86(CD86);C3AR1(C3AR1);CD74(CD74);GNGT2(…	361/857	7269/19190	0.049663
GO:0005164	MF	tumor necrosis factor receptor binding	0	5	5	26	0.00528125	0.048523	-	TNFSF10(TNFSF10);LTB(LTB);TNFSF14(TNFSF14);TNFSF13B(TNFSF13B);TNFSF8(TNFSF8)	5/857	26/19190	0.192308
GO:0019748	BP	secondary metabolic process	1	4	5	26	0.00528125	0.048523	ASIP(ASIP)	CYP2A13(CYP2A13);LOC782922(LOC782922);LOC132342089(LOC132342089);LOC785762(LOC785762)	5/857	26/19190	0.192308
GO:0030036	BP	actin cytoskeleton organization	1	24	25	323	0.00555912	0.0490221	NEB(NEB)	PLEK(PLEK);MYO1G(MYO1G);ARHGAP25(ARHGAP25);HCLS1(HCLS1);LCP1(LCP1);COTL1(COTL1);FMNL1(FMNL1);DOCK2(DOCK2);NCKAP1L(NCKAP1L);EPB41L3(EPB41L3);CAPG(CAPG);CORO1A(CORO1A);PSTPIP2(PSTPIP2);SH3BP1(SH3BP1);AIF1(AIF1);LIMK1(LIMK1);IQANK1(IQANK1);CYFIP2(CYFIP2);RHOQ(RHOQ);PSTPIP1(PSTPIP1);SCIN(SCIN);LIMD2(LIMD2);SMTNL2(SMTNL2);GAS2L3(GAS2L3)	25/857	323/19190	0.0773994
GO:0042127	BP	regulation of cell population proliferation	1	19	20	240	0.00563786	0.0490221	IL23A(IL23A)	CD274(CD274);CD86(CD86);CD38(CD38);LGALS9(LGALS9);VSIG4(VSIG4);CLEC7A(CLEC7A);CD40(CD40);MZB1(MZB1);SASH3(SASH3);SYK(SYK);S100A11(S100A11);VSIR(VSIR);LOC101907622(LOC101907622);DUSP15(DUSP15);TYROBP(TYROBP);ERBB4(ERBB4);PTGIR(PTGIR);PDCD1LG2(PDCD1LG2);RARRES1(RARRES1)	20/857	240/19190	0.0833333
GO:0043547	BP	positive regulation of GTPase activity	0	12	12	116	0.00568092	0.0490221	-	DOCK10(DOCK10);MYO9A(MYO9A);ARHGAP25(ARHGAP25);ARAP2(ARAP2);GMIP(GMIP);CCL4(CCL4);SH3BP1(SH3BP1);LOC504773(LOC504773);CCL3(CCL3);RAPGEF4(RAPGEF4);CCL5(CCL5);CCL22(CCL22)	12/857	116/19190	0.103448
GO:0030554	MF	adenyl nucleotide binding	11	60	71	1175	0.00572738	0.0490221	ATP4A(ATP4A);HYOU1(HYOU1);P2RX6(P2RX6);HSP90B1(HSP90B1);EPHA6(EPHA6);HSPA5(HSPA5);NTRK3(NTRK3);DNAH7(DNAH7);NTRK2(NTRK2);AK4(AK4);MYO3B(MYO3B)	NAIP(NAIP);LRRK1(LRRK1);MYO1G(MYO1G);MYO9A(MYO9A);PRKCB(PRKCB);TAP2(TAP2);TAP1(TAP1);FGR(FGR);JAK3(JAK3);MAP4K1(MAP4K1);CIITA(CIITA);HCK(HCK);LOC101902555(LOC101902555);OBSCN(OBSCN);HK3(HK3);PTK2B(PTK2B);CSF1R(CSF1R);ALPK1(ALPK1);KIF18B(KIF18B);MLKL(MLKL);ATP2A3(ATP2A3);LIMK1(LIMK1);AXL(AXL);LOC100337053(LOC100337053);SYK(SYK);RIGI(RIGI);KIFC1(KIFC1);BTK(BTK);CAMKK1(CAMKK1);ABCA7(ABCA7);DHX58(DHX…	71/857	1175/19190	0.0604255
GO:0001847	MF	opsonin receptor activity	0	2	2	3	0.00579898	0.0490221	-	C3AR1(C3AR1);C5AR1(C5AR1)	2/857	3/19190	0.666667
GO:0001872	MF	(1->3)-beta-D-glucan binding	0	2	2	3	0.00579898	0.0490221	-	CLEC7A(CLEC7A);KLRD1(KLRD1)	2/857	3/19190	0.666667
GO:0001891	CC	phagocytic cup	0	2	2	3	0.00579898	0.0490221	-	ARHGAP25(ARHGAP25);BIN2(BIN2)	2/857	3/19190	0.666667
GO:0002227	BP	innate immune response in mucosa	0	2	2	3	0.00579898	0.0490221	-	RNASE2(RNASE2);LOC112448555(LOC112448555)	2/857	3/19190	0.666667
GO:0002238	BP	response to molecule of fungal origin	0	2	2	3	0.00579898	0.0490221	-	CLEC7A(CLEC7A);KLRD1(KLRD1)	2/857	3/19190	0.666667
GO:0002251	BP	organ or tissue specific immune response	0	2	2	3	0.00579898	0.0490221	-	RNASE2(RNASE2);LOC112448555(LOC112448555)	2/857	3/19190	0.666667
GO:0002295	BP	T-helper cell lineage commitment	1	1	2	3	0.00579898	0.0490221	IL23A(IL23A)	SLAMF6(SLAMF6)	2/857	3/19190	0.666667
GO:0002360	BP	T cell lineage commitment	1	1	2	3	0.00579898	0.0490221	IL23A(IL23A)	SLAMF6(SLAMF6)	2/857	3/19190	0.666667
GO:0002363	BP	alpha-beta T cell lineage commitment	1	1	2	3	0.00579898	0.0490221	IL23A(IL23A)	SLAMF6(SLAMF6)	2/857	3/19190	0.666667
GO:0002385	BP	mucosal immune response	0	2	2	3	0.00579898	0.0490221	-	RNASE2(RNASE2);LOC112448555(LOC112448555)	2/857	3/19190	0.666667
GO:0002523	BP	leukocyte migration involved in inflammatory response	0	2	2	3	0.00579898	0.0490221	-	S100A8(S100A8);SLAMF8(SLAMF8)	2/857	3/19190	0.666667
GO:0004833	MF	tryptophan 2,3-dioxygenase activity	0	2	2	3	0.00579898	0.0490221	-	IDO1(IDO1);IDO2(IDO2)	2/857	3/19190	0.666667
GO:0004878	MF	complement component C5a receptor activity	0	2	2	3	0.00579898	0.0490221	-	C3AR1(C3AR1);C5AR1(C5AR1)	2/857	3/19190	0.666667
GO:0005030	MF	neurotrophin receptor activity	2	0	2	3	0.00579898	0.0490221	NTRK3(NTRK3);NTRK2(NTRK2)	-	2/857	3/19190	0.666667
GO:0005174	MF	CD40 receptor binding	0	2	2	3	0.00579898	0.0490221	-	TNFSF10(TNFSF10);LTB(LTB)	2/857	3/19190	0.666667
GO:0031664	BP	regulation of lipopolysaccharide-mediated signaling pathway	0	2	2	3	0.00579898	0.0490221	-	CD180(CD180);LY86(LY86)	2/857	3/19190	0.666667
GO:0031666	BP	positive regulation of lipopolysaccharide-mediated signaling pathway	0	2	2	3	0.00579898	0.0490221	-	CD180(CD180);LY86(LY86)	2/857	3/19190	0.666667
GO:0034354	BP	'de novo' NAD biosynthetic process from tryptophan	0	2	2	3	0.00579898	0.0490221	-	IDO1(IDO1);IDO2(IDO2)	2/857	3/19190	0.666667
GO:0034627	BP	'de novo' NAD biosynthetic process	0	2	2	3	0.00579898	0.0490221	-	IDO1(IDO1);IDO2(IDO2)	2/857	3/19190	0.666667
GO:0035723	BP	interleukin-15-mediated signaling pathway	0	2	2	3	0.00579898	0.0490221	-	IL15RA(IL15RA);CD4(CD4)	2/857	3/19190	0.666667
GO:0043369	BP	CD4-positive or CD8-positive, alpha-beta T cell lineage commitment	1	1	2	3	0.00579898	0.0490221	IL23A(IL23A)	SLAMF6(SLAMF6)	2/857	3/19190	0.666667
GO:0043373	BP	CD4-positive, alpha-beta T cell lineage commitment	1	1	2	3	0.00579898	0.0490221	IL23A(IL23A)	SLAMF6(SLAMF6)	2/857	3/19190	0.666667
GO:0045579	BP	positive regulation of B cell differentiation	0	2	2	3	0.00579898	0.0490221	-	SYK(SYK);CD27(CD27)	2/857	3/19190	0.666667
GO:0045730	BP	respiratory burst	0	2	2	3	0.00579898	0.0490221	-	NCF1(NCF1);NCF2(NCF2)	2/857	3/19190	0.666667
GO:0045824	BP	negative regulation of innate immune response	1	1	2	3	0.00579898	0.0490221	SUSD4(SUSD4)	VSIG4(VSIG4)	2/857	3/19190	0.666667
GO:0050869	BP	negative regulation of B cell activation	0	2	2	3	0.00579898	0.0490221	-	TYROBP(TYROBP);BANK1(BANK1)	2/857	3/19190	0.666667
GO:0061760	BP	antifungal innate immune response	0	2	2	3	0.00579898	0.0490221	-	CLEC6A(CLEC6A);CLEC4E(CLEC4E)	2/857	3/19190	0.666667
GO:0070672	BP	response to interleukin-15	0	2	2	3	0.00579898	0.0490221	-	IL15RA(IL15RA);CD4(CD4)	2/857	3/19190	0.666667
GO:0071226	BP	cellular response to molecule of fungal origin	0	2	2	3	0.00579898	0.0490221	-	CLEC7A(CLEC7A);KLRD1(KLRD1)	2/857	3/19190	0.666667
GO:0071350	BP	cellular response to interleukin-15	0	2	2	3	0.00579898	0.0490221	-	IL15RA(IL15RA);CD4(CD4)	2/857	3/19190	0.666667
GO:0071791	MF	chemokine (C-C motif) ligand 5 binding	0	2	2	3	0.00579898	0.0490221	-	CCR1(CCR1);CCR5(CCR5)	2/857	3/19190	0.666667
GO:0072540	BP	T-helper 17 cell lineage commitment	1	1	2	3	0.00579898	0.0490221	IL23A(IL23A)	SLAMF6(SLAMF6)	2/857	3/19190	0.666667
GO:0089720	MF	caspase binding	0	2	2	3	0.00579898	0.0490221	-	CASP4(CASP4);CASP1(CASP1)	2/857	3/19190	0.666667
GO:0008092	MF	cytoskeletal protein binding	1	36	37	536	0.0059643	0.0503109	NEB(NEB)	MX2(MX2);MYO1G(MYO1G);HCLS1(HCLS1);LCP1(LCP1);COTL1(COTL1);FMNL1(FMNL1);WIPF1(WIPF1);EPB41L3(EPB41L3);CAPG(CAPG);CORO1A(CORO1A);PSTPIP2(PSTPIP2);KIF18B(KIF18B);AIF1(AIF1);MX1(MX1);KIFC1(KIFC1);CENPF(CENPF);LSP1(LSP1);CCDC88B(CCDC88B);KIF26B(KIF26B);KIF20A(KIF20A);PSTPIP1(PSTPIP1);ABLIM2(ABLIM2);JAKMIP1(JAKMIP1);SCIN(SCIN);KIF4A(KIF4A);KIF2C(KIF2C);LIMD2(LIMD2);SMTNL2(SMTNL2);KIF11(KIF11);DLGAP5(D…	37/857	536/19190	0.0690299
GO:0002312	BP	B cell activation involved in immune response	0	3	3	9	0.00608956	0.0507118	-	CD180(CD180);CD40(CD40);CD19(CD19)	3/857	9/19190	0.333333
GO:0002430	BP	complement receptor mediated signaling pathway	0	3	3	9	0.00608956	0.0507118	-	C3AR1(C3AR1);C5AR1(C5AR1);CMKLR1(CMKLR1)	3/857	9/19190	0.333333
GO:0004875	MF	complement receptor activity	0	3	3	9	0.00608956	0.0507118	-	C3AR1(C3AR1);C5AR1(C5AR1);CMKLR1(CMKLR1)	3/857	9/19190	0.333333
GO:0035673	MF	oligopeptide transmembrane transporter activity	0	3	3	9	0.00608956	0.0507118	-	TAP2(TAP2);TAP1(TAP1);LOC516421(LOC516421)	3/857	9/19190	0.333333
GO:0038187	MF	pattern recognition receptor activity	0	3	3	9	0.00608956	0.0507118	-	TLR8(TLR8);CLEC7A(CLEC7A);TLR7(TLR7)	3/857	9/19190	0.333333
GO:1904680	MF	peptide transmembrane transporter activity	0	3	3	9	0.00608956	0.0507118	-	TAP2(TAP2);TAP1(TAP1);LOC516421(LOC516421)	3/857	9/19190	0.333333
GO:0030312	CC	external encapsulating structure	3	13	16	178	0.00622471	0.0515542	ADAMDEC1(ADAMDEC1);ANGPT4(ANGPT4);ADAMTSL3(ADAMTSL3)	COL6A5(COL6A5);CD180(CD180);LGALS3(LGALS3);ADAM19(ADAM19);MMP19(MMP19);COL6A6(COL6A6);ADAMTS2(ADAMTS2);TIMP2(TIMP2);F13A1(F13A1);FCN1(FCN1);MMP14(MMP14);ADAMTS5(ADAMTS5);MMP12(MMP12)	16/857	178/19190	0.0898876
GO:0031012	CC	extracellular matrix	3	13	16	178	0.00622471	0.0515542	ADAMDEC1(ADAMDEC1);ANGPT4(ANGPT4);ADAMTSL3(ADAMTSL3)	COL6A5(COL6A5);CD180(CD180);LGALS3(LGALS3);ADAM19(ADAM19);MMP19(MMP19);COL6A6(COL6A6);ADAMTS2(ADAMTS2);TIMP2(TIMP2);F13A1(F13A1);FCN1(FCN1);MMP14(MMP14);ADAMTS5(ADAMTS5);MMP12(MMP12)	16/857	178/19190	0.0898876
GO:0048247	BP	lymphocyte chemotaxis	0	5	5	27	0.00624743	0.0515542	-	CCL4(CCL4);LOC504773(LOC504773);CCL3(CCL3);CCL5(CCL5);CCL22(CCL22)	5/857	27/19190	0.185185
GO:0071346	BP	cellular response to interferon-gamma	0	5	5	27	0.00624743	0.0515542	-	CCL4(CCL4);LOC504773(LOC504773);CCL3(CCL3);CCL5(CCL5);CCL22(CCL22)	5/857	27/19190	0.185185
GO:0052547	BP	regulation of peptidase activity	1	10	11	103	0.00625658	0.0515542	SERPINA14(SERPINA14)	NAIP(NAIP);HRG(HRG);CYFIP2(CYFIP2);TIMP2(TIMP2);TFPI2(TFPI2);NLRP3(NLRP3);CST7(CST7);LOC404051(LOC404051);IFI6(IFI6);NLRP1(NLRP1)	11/857	103/19190	0.106796
GO:2000147	BP	positive regulation of cell motility	1	8	9	76	0.00662653	0.0544879	TACR1(TACR1)	SEMA4A(SEMA4A);CLEC7A(CLEC7A);CD40(CD40);CCR1(CCR1);CMKLR1(CMKLR1);ARHGEF39(ARHGEF39);CCL5(CCL5);SEMA5B(SEMA5B)	9/857	76/19190	0.118421
GO:0005524	MF	ATP binding	11	58	69	1144	0.00667694	0.0547873	ATP4A(ATP4A);HYOU1(HYOU1);P2RX6(P2RX6);HSP90B1(HSP90B1);EPHA6(EPHA6);HSPA5(HSPA5);NTRK3(NTRK3);DNAH7(DNAH7);NTRK2(NTRK2);AK4(AK4);MYO3B(MYO3B)	NAIP(NAIP);LRRK1(LRRK1);MYO1G(MYO1G);MYO9A(MYO9A);PRKCB(PRKCB);TAP2(TAP2);TAP1(TAP1);FGR(FGR);JAK3(JAK3);MAP4K1(MAP4K1);CIITA(CIITA);HCK(HCK);LOC101902555(LOC101902555);OBSCN(OBSCN);HK3(HK3);PTK2B(PTK2B);CSF1R(CSF1R);ALPK1(ALPK1);KIF18B(KIF18B);MLKL(MLKL);ATP2A3(ATP2A3);LIMK1(LIMK1);AXL(AXL);LOC100337053(LOC100337053);SYK(SYK);RIGI(RIGI);KIFC1(KIFC1);BTK(BTK);CAMKK1(CAMKK1);ABCA7(ABCA7);DHX58(DHX…	69/857	1144/19190	0.0603147
GO:0009132	BP	nucleoside diphosphate metabolic process	0	6	6	39	0.00720811	0.0588283	-	HK3(HK3);CMPK2(CMPK2);ENTPD1(ENTPD1);HK2(HK2);ALDOC(ALDOC);GCK(GCK)	6/857	39/19190	0.153846
GO:0061844	BP	antimicrobial humoral immune response mediated by antimicrobial peptide	0	6	6	39	0.00720811	0.0588283	-	CXCL10(CXCL10);CXCL9(CXCL9);RNASE6(RNASE6);CXCL11(CXCL11);GNLY(GNLY);LOC104968634(LOC104968634)	6/857	39/19190	0.153846
GO:0040017	BP	positive regulation of locomotion	1	8	9	77	0.0072145	0.0588283	TACR1(TACR1)	SEMA4A(SEMA4A);CLEC7A(CLEC7A);CD40(CD40);CCR1(CCR1);CMKLR1(CMKLR1);ARHGEF39(ARHGEF39);CCL5(CCL5);SEMA5B(SEMA5B)	9/857	77/19190	0.116883
GO:0050728	BP	negative regulation of inflammatory response	0	4	4	18	0.00731965	0.0594085	-	PTGER4(PTGER4);AOAH(AOAH);NLRP3(NLRP3);CST7(CST7)	4/857	18/19190	0.222222
GO:0006692	BP	prostanoid metabolic process	0	5	5	28	0.0073312	0.0594085	-	PTGS1(PTGS1);LOC782922(LOC782922);PTGS2(PTGS2);LOC132342089(LOC132342089);LOC785762(LOC785762)	5/857	28/19190	0.178571
GO:0006693	BP	prostaglandin metabolic process	0	5	5	28	0.0073312	0.0594085	-	PTGS1(PTGS1);LOC782922(LOC782922);PTGS2(PTGS2);LOC132342089(LOC132342089);LOC785762(LOC785762)	5/857	28/19190	0.178571
GO:0042379	MF	chemokine receptor binding	0	8	8	65	0.00813406	0.0657175	-	CXCL10(CXCL10);CXCL9(CXCL9);CCL4(CCL4);LOC504773(LOC504773);CCL3(CCL3);CXCL11(CXCL11);CCL5(CCL5);CCL22(CCL22)	8/857	65/19190	0.123077
GO:0010941	BP	regulation of cell death	2	20	22	282	0.00816892	0.0657175	LOC132346108(LOC132346108);HYOU1(HYOU1)	NAIP(NAIP);LGALS3(LGALS3);CD74(CD74);CASP4(CASP4);CARD11(CARD11);CLEC7A(CLEC7A);CD40(CD40);UBD(UBD);CASP1(CASP1);AXL(AXL);PYCARD(PYCARD);BCL2A1(BCL2A1);LOC786987(LOC786987);CD27(CD27);BCL2L14(BCL2L14);IFI6(IFI6);SPHK1(SPHK1);NLRP1(NLRP1);LOC112445390(LOC112445390);LOC104968444(LOC104968444)	22/857	282/19190	0.0780142
GO:0043067	BP	regulation of programmed cell death	2	20	22	282	0.00816892	0.0657175	LOC132346108(LOC132346108);HYOU1(HYOU1)	NAIP(NAIP);LGALS3(LGALS3);CD74(CD74);CASP4(CASP4);CARD11(CARD11);CLEC7A(CLEC7A);CD40(CD40);UBD(UBD);CASP1(CASP1);AXL(AXL);PYCARD(PYCARD);BCL2A1(BCL2A1);LOC786987(LOC786987);CD27(CD27);BCL2L14(BCL2L14);IFI6(IFI6);SPHK1(SPHK1);NLRP1(NLRP1);LOC112445390(LOC112445390);LOC104968444(LOC104968444)	22/857	282/19190	0.0780142
GO:0098796	CC	membrane protein complex	11	39	50	789	0.00817691	0.0657175	SEC61G(SEC61G);CDH17(CDH17);TMEM258(TMEM258);SPCS3(SPCS3);CACNA1C(CACNA1C);CNGA2(CNGA2);ITGA8(ITGA8);KCNC4(KCNC4);CDH19(CDH19);CDH3(CDH3);KCNMB1(KCNMB1)	ITGB2(ITGB2);LOC789205(LOC789205);ITGAL(ITGAL);LOC112441499(LOC112441499);GNGT2(GNGT2);TAP2(TAP2);NCF1(NCF1);NCF2(NCF2);BOLA-DRA(BOLA-DRA);BOLA-DMB(BOLA-DMB);ITGAM(ITGAM);ITGB7(ITGB7);CYBB(CYBB);BOLA-DRB3(BOLA-DRB3);PIK3CG(PIK3CG);LOC101904063(LOC101904063);BOLA-DMA(BOLA-DMA);CD40(CD40);LOC100297192(LOC100297192);GRIK4(GRIK4);ITGAD(ITGAD);LOC112441987(LOC112441987);CD3D(CD3D);LOC783680(LOC783680)…	50/857	789/19190	0.0633714
GO:0051604	BP	protein maturation	4	7	11	107	0.00828497	0.0664496	SPCS3(SPCS3);DNAJB11(DNAJB11);DHH(DHH);ECEL1(ECEL1)	PLAU(PLAU);LGMN(LGMN);CYFIP2(CYFIP2);F13A1(F13A1);MMP14(MMP14);CST7(CST7);PHEX(PHEX)	11/857	107/19190	0.102804
GO:0016717	MF	oxidoreductase activity, acting on paired donors, with oxidation of a pair of donors resulting in the reduction of molecular oxygen to two molecules of water	0	3	3	10	0.00841299	0.0670641	-	FADS2(FADS2);SCD(SCD);FADS1(FADS1)	3/857	10/19190	0.3
GO:0043030	BP	regulation of macrophage activation	0	3	3	10	0.00841299	0.0670641	-	VSIG4(VSIG4);CD84(CD84);CST7(CST7)	3/857	10/19190	0.3
GO:0050766	BP	positive regulation of phagocytosis	0	3	3	10	0.00841299	0.0670641	-	CLEC7A(CLEC7A);SIRPB1(SIRPB1);LOC104973826(LOC104973826)	3/857	10/19190	0.3
GO:0038023	MF	signaling receptor activity	9	103	112	2016	0.00852397	0.0676731	P2RX6(P2RX6);MRGPRF(MRGPRF);EPHA6(EPHA6);NTRK3(NTRK3);GRID1(GRID1);NTRK2(NTRK2);ESR2(ESR2);TACR1(TACR1);GPR85(GPR85)	CD300LF(CD300LF);PTAFR(PTAFR);GPR31(GPR31);C3AR1(C3AR1);CD74(CD74);CD44(CD44);LY75(LY75);LOC518134(LOC518134);IL15RA(IL15RA);TREML2(TREML2);PTGER4(PTGER4);FCGR3A(FCGR3A);LOC100852077(LOC100852077);IL12RB1(IL12RB1);TLR8(TLR8);LOC112442414(LOC112442414);LOC100336476(LOC100336476);C5AR1(C5AR1);LOC112441494(LOC112441494);LAG3(LAG3);CD300H(CD300H);P2RY6(P2RY6);CSF1R(CSF1R);SPN(SPN);GPBAR1(GPBAR1);XCR1…	112/857	2016/19190	0.0555556
GO:0060089	MF	molecular transducer activity	9	103	112	2016	0.00852397	0.0676731	P2RX6(P2RX6);MRGPRF(MRGPRF);EPHA6(EPHA6);NTRK3(NTRK3);GRID1(GRID1);NTRK2(NTRK2);ESR2(ESR2);TACR1(TACR1);GPR85(GPR85)	CD300LF(CD300LF);PTAFR(PTAFR);GPR31(GPR31);C3AR1(C3AR1);CD74(CD74);CD44(CD44);LY75(LY75);LOC518134(LOC518134);IL15RA(IL15RA);TREML2(TREML2);PTGER4(PTGER4);FCGR3A(FCGR3A);LOC100852077(LOC100852077);IL12RB1(IL12RB1);TLR8(TLR8);LOC112442414(LOC112442414);LOC100336476(LOC100336476);C5AR1(C5AR1);LOC112441494(LOC112441494);LAG3(LAG3);CD300H(CD300H);P2RY6(P2RY6);CSF1R(CSF1R);SPN(SPN);GPBAR1(GPBAR1);XCR1…	112/857	2016/19190	0.0555556
GO:0030866	BP	cortical actin cytoskeleton organization	0	4	4	19	0.00894906	0.0707608	-	FMNL1(FMNL1);NCKAP1L(NCKAP1L);EPB41L3(EPB41L3);RHOQ(RHOQ)	4/857	19/19190	0.210526
GO:0071675	BP	regulation of mononuclear cell migration	0	4	4	19	0.00894906	0.0707608	-	SPN(SPN);CCR1(CCR1);CMKLR1(CMKLR1);CCL5(CCL5)	4/857	19/19190	0.210526
GO:0030234	MF	enzyme regulator activity	2	44	46	718	0.00906422	0.0715269	SERPINA14(SERPINA14);RGS6(RGS6)	NAIP(NAIP);DOCK10(DOCK10);HRG(HRG);MYO9A(MYO9A);ARHGAP25(ARHGAP25);CYTH4(CYTH4);NCF1(NCF1);NCF2(NCF2);DOCK2(DOCK2);OBSCN(OBSCN);LOC514170(LOC514170);ARHGAP30(ARHGAP30);ARAP2(ARAP2);GMIP(GMIP);PSD4(PSD4);SH3BP1(SH3BP1);PKIB(PKIB);VAV1(VAV1);FGD2(FGD2);TAGAP(TAGAP);ARHGDIB(ARHGDIB);GM2A(GM2A);RGS10(RGS10);CCND2(CCND2);LOC618737(LOC618737);LOC112441507(LOC112441507);CCNB1(CCNB1);RAPGEF4(RAPGEF4);TIM…	46/857	718/19190	0.0640669
GO:0010647	BP	positive regulation of cell communication	2	22	24	320	0.00943241	0.0741334	NDRG4(NDRG4);IL23A(IL23A)	CD180(CD180);CD74(CD74);CD44(CD44);CARD11(CARD11);CCL4(CCL4);CD40(CD40);LOC504773(LOC504773);DOK2(DOK2);UBD(UBD);CD226(CD226);AXL(AXL);CCL3(CCL3);CD4(CD4);GPR174(GPR174);LY86(LY86);LOC786987(LOC786987);NFAM1(NFAM1);DUSP15(DUSP15);CCL5(CCL5);IL7R(IL7R);GPR35(GPR35);CCL22(CCL22)	24/857	320/19190	0.075
GO:0023056	BP	positive regulation of signaling	2	22	24	320	0.00943241	0.0741334	NDRG4(NDRG4);IL23A(IL23A)	CD180(CD180);CD74(CD74);CD44(CD44);CARD11(CARD11);CCL4(CCL4);CD40(CD40);LOC504773(LOC504773);DOK2(DOK2);UBD(UBD);CD226(CD226);AXL(AXL);CCL3(CCL3);CD4(CD4);GPR174(GPR174);LY86(LY86);LOC786987(LOC786987);NFAM1(NFAM1);DUSP15(DUSP15);CCL5(CCL5);IL7R(IL7R);GPR35(GPR35);CCL22(CCL22)	24/857	320/19190	0.075
GO:0004714	MF	transmembrane receptor protein tyrosine kinase activity	3	4	7	54	0.00983719	0.0771599	EPHA6(EPHA6);NTRK3(NTRK3);NTRK2(NTRK2)	CSF1R(CSF1R);AXL(AXL);ERBB4(ERBB4);RET(RET)	7/857	54/19190	0.12963
GO:0045089	BP	positive regulation of innate immune response	0	5	5	30	0.00987857	0.0773294	-	IFI16(IFI16);CD226(CD226);STING1(STING1);KLRD1(KLRD1);KLRK1(KLRK1)	5/857	30/19190	0.166667
GO:0016021	CC	integral component of membrane	5	17	22	287	0.0099204	0.0775019	CACNA1C(CACNA1C);CNGA2(CNGA2);ITGA8(ITGA8);KCNC4(KCNC4);KCNMB1(KCNMB1)	ITGB2(ITGB2);ITGAL(ITGAL);TAP2(TAP2);NCF1(NCF1);NCF2(NCF2);ITGAM(ITGAM);ITGB7(ITGB7);CYBB(CYBB);LOC101904063(LOC101904063);CD40(CD40);GRIK4(GRIK4);ITGAD(ITGAD);SCN11A(SCN11A);RYR1(RYR1);ITGA4(ITGA4);KCNAB2(KCNAB2);KCNA3(KCNA3)	22/857	287/19190	0.0766551
GO:0042886	BP	amide transport	0	6	6	42	0.0103541	0.0807292	-	PLTP(PLTP);SLC15A3(SLC15A3);TAP2(TAP2);TAP1(TAP1);LOC516421(LOC516421);GCK(GCK)	6/857	42/19190	0.142857
GO:0042887	MF	amide transmembrane transporter activity	0	4	4	20	0.0107979	0.0837473	-	TAP2(TAP2);TAP1(TAP1);LOC516421(LOC516421);AQP3(AQP3)	4/857	20/19190	0.2
GO:0050731	BP	positive regulation of peptidyl-tyrosine phosphorylation	1	3	4	20	0.0107979	0.0837473	IL23A(IL23A)	PTPRC(PTPRC);CD74(CD74);CD40(CD40)	4/857	20/19190	0.2
GO:0001678	BP	cellular glucose homeostasis	0	3	3	11	0.011188	0.0837473	-	HK3(HK3);HK2(HK2);GCK(GCK)	3/857	11/19190	0.272727
GO:0008484	MF	sulfuric ester hydrolase activity	0	3	3	11	0.011188	0.0837473	-	LOC516494(LOC516494);STS(STS);ARSL(ARSL)	3/857	11/19190	0.272727
GO:0035456	BP	response to interferon-beta	0	3	3	11	0.011188	0.0837473	-	IFI16(IFI16);IFITM1(IFITM1);LOC112444847(LOC112444847)	3/857	11/19190	0.272727
GO:0042605	MF	peptide antigen binding	1	2	3	11	0.011188	0.0837473	LOC507917(LOC507917)	BOLA(BOLA);BOLA-NC1(BOLA-NC1)	3/857	11/19190	0.272727
GO:0043020	CC	NADPH oxidase complex	0	3	3	11	0.011188	0.0837473	-	NCF1(NCF1);NCF2(NCF2);CYBB(CYBB)	3/857	11/19190	0.272727
GO:0045123	BP	cellular extravasation	0	3	3	11	0.011188	0.0837473	-	SELPLG(SELPLG);SELL(SELL);JAML(JAML)	3/857	11/19190	0.272727
GO:0045580	BP	regulation of T cell differentiation	1	2	3	11	0.011188	0.0837473	IL23A(IL23A)	VSIR(VSIR);CD27(CD27)	3/857	11/19190	0.272727
GO:0046456	BP	icosanoid biosynthetic process	0	3	3	11	0.011188	0.0837473	-	PTGS1(PTGS1);PTGS2(PTGS2);LTC4S(LTC4S)	3/857	11/19190	0.272727
GO:2000117	BP	negative regulation of cysteine-type endopeptidase activity	0	3	3	11	0.011188	0.0837473	-	NAIP(NAIP);CST7(CST7);IFI6(IFI6)	3/857	11/19190	0.272727
GO:0001774	BP	microglial cell activation	0	2	2	4	0.0112547	0.0837473	-	TYROBP(TYROBP);CST7(CST7)	2/857	4/19190	0.5
GO:0002269	BP	leukocyte activation involved in inflammatory response	0	2	2	4	0.0112547	0.0837473	-	TYROBP(TYROBP);CST7(CST7)	2/857	4/19190	0.5
GO:0002283	BP	neutrophil activation involved in immune response	0	2	2	4	0.0112547	0.0837473	-	SYK(SYK);TYROBP(TYROBP)	2/857	4/19190	0.5
GO:0003953	MF	NAD+ nucleosidase activity	0	2	2	4	0.0112547	0.0837473	-	CD38(CD38);LOC101907622(LOC101907622)	2/857	4/19190	0.5
GO:0005041	MF	low-density lipoprotein particle receptor activity	0	2	2	4	0.0112547	0.0837473	-	CD36(CD36);OLR1(OLR1)	2/857	4/19190	0.5
GO:0032755	BP	positive regulation of interleukin-6 production	0	2	2	4	0.0112547	0.0837473	-	TLR8(TLR8);TLR7(TLR7)	2/857	4/19190	0.5
GO:0042288	MF	MHC class I protein binding	0	2	2	4	0.0112547	0.0837473	-	PILRA(PILRA);LOC617785(LOC617785)	2/857	4/19190	0.5
GO:0044194	CC	cytolytic granule	0	2	2	4	0.0112547	0.0837473	-	GNLY(GNLY);LOC104968634(LOC104968634)	2/857	4/19190	0.5
GO:0045569	MF	TRAIL binding	0	2	2	4	0.0112547	0.0837473	-	LOC112445390(LOC112445390);LOC104968444(LOC104968444)	2/857	4/19190	0.5
GO:0070974	MF	POU domain binding	1	1	2	4	0.0112547	0.0837473	POU2AF2(POU2AF2)	POU2AF1(POU2AF1)	2/857	4/19190	0.5
GO:0072538	BP	T-helper 17 type immune response	1	1	2	4	0.0112547	0.0837473	IL23A(IL23A)	SLAMF6(SLAMF6)	2/857	4/19190	0.5
GO:0072539	BP	T-helper 17 cell differentiation	1	1	2	4	0.0112547	0.0837473	IL23A(IL23A)	SLAMF6(SLAMF6)	2/857	4/19190	0.5
GO:2000650	BP	negative regulation of sodium ion transmembrane transporter activity	0	2	2	4	0.0112547	0.0837473	-	NEDD4(NEDD4);HECW1(HECW1)	2/857	4/19190	0.5
GO:0002685	BP	regulation of leukocyte migration	0	5	5	31	0.0113551	0.0840146	-	SPN(SPN);CCR1(CCR1);CMKLR1(CMKLR1);CXCR3(CXCR3);CCL5(CCL5)	5/857	31/19190	0.16129
GO:0015833	BP	peptide transport	0	5	5	31	0.0113551	0.0840146	-	SLC15A3(SLC15A3);TAP2(TAP2);TAP1(TAP1);LOC516421(LOC516421);GCK(GCK)	5/857	31/19190	0.16129
GO:0034332	BP	adherens junction organization	3	2	5	31	0.0113551	0.0840146	CDH17(CDH17);CDH19(CDH19);CDH3(CDH3)	CDH5(CDH5);CDH10(CDH10)	5/857	31/19190	0.16129
GO:0004197	MF	cysteine-type endopeptidase activity	0	8	8	69	0.01154	0.0852218	-	LGMN(LGMN);CTSS(CTSS);CASP4(CASP4);USP18(USP18);CTSH(CTSH);CASP1(CASP1);CTSL(CTSL);ESPL1(ESPL1)	8/857	69/19190	0.115942
GO:0019730	BP	antimicrobial humoral response	0	7	7	56	0.011935	0.0879729	-	CXCL10(CXCL10);CXCL9(CXCL9);RNASE6(RNASE6);CXCL11(CXCL11);GNLY(GNLY);WFDC18(WFDC18);LOC104968634(LOC104968634)	7/857	56/19190	0.125
GO:0051241	BP	negative regulation of multicellular organismal process	0	9	9	84	0.0125139	0.0920467	-	PLAU(PLAU);HRG(HRG);SRGN(SRGN);SEMA4A(SEMA4A);LGALS9(LGALS9);VSIG4(VSIG4);CD84(CD84);TYROBP(TYROBP);SEMA5B(SEMA5B)	9/857	84/19190	0.107143
GO:0042100	BP	B cell proliferation	0	8	8	70	0.0125347	0.0920467	-	CD180(CD180);CD38(CD38);CD40(CD40);MZB1(MZB1);CD19(CD19);SASH3(SASH3);LOC101907622(LOC101907622);TYROBP(TYROBP)	8/857	70/19190	0.114286
GO:2000026	BP	regulation of multicellular organismal development	2	13	15	176	0.0125728	0.0921534	IL23A(IL23A);SLITRK6(SLITRK6)	SRGN(SRGN);VASH1(VASH1);SEMA4A(SEMA4A);CD40(CD40);EVI2B(EVI2B);PLXNC1(PLXNC1);SYK(SYK);VSIR(VSIR);NFAM1(NFAM1);CD27(CD27);CST7(CST7);SLAMF8(SLAMF8);SEMA5B(SEMA5B)	15/857	176/19190	0.0852273
GO:0001676	BP	long-chain fatty acid metabolic process	0	4	4	21	0.0128762	0.0942008	-	ACSL4(ACSL4);PTGS1(PTGS1);PTGS2(PTGS2);ALOX5(ALOX5)	4/857	21/19190	0.190476
GO:0051347	BP	positive regulation of transferase activity	3	7	10	99	0.0129555	0.0946044	IL23A(IL23A);NTRK3(NTRK3);NTRK2(NTRK2)	CD74(CD74);CSF1R(CSF1R);AXL(AXL);CAMKK1(CAMKK1);CDC20(CDC20);ERBB4(ERBB4);RET(RET)	10/857	99/19190	0.10101
GO:0031234	CC	extrinsic component of cytoplasmic side of plasma membrane	0	7	7	57	0.0130969	0.0954587	-	GNGT2(GNGT2);FGR(FGR);HCK(HCK);SYK(SYK);ZAP70(ZAP70);KCNAB2(KCNAB2);LCK(LCK)	7/857	57/19190	0.122807
GO:0042981	BP	regulation of apoptotic process	2	19	21	278	0.0134778	0.0980519	LOC132346108(LOC132346108);HYOU1(HYOU1)	NAIP(NAIP);LGALS3(LGALS3);CD74(CD74);CASP4(CASP4);CARD11(CARD11);CD40(CD40);UBD(UBD);CASP1(CASP1);AXL(AXL);PYCARD(PYCARD);BCL2A1(BCL2A1);LOC786987(LOC786987);CD27(CD27);BCL2L14(BCL2L14);IFI6(IFI6);SPHK1(SPHK1);NLRP1(NLRP1);LOC112445390(LOC112445390);LOC104968444(LOC104968444)	21/857	278/19190	0.0755396
GO:0030335	BP	positive regulation of cell migration	0	8	8	71	0.0135909	0.0986915	-	SEMA4A(SEMA4A);CLEC7A(CLEC7A);CD40(CD40);CCR1(CCR1);CMKLR1(CMKLR1);ARHGEF39(ARHGEF39);CCL5(CCL5);SEMA5B(SEMA5B)	8/857	71/19190	0.112676
GO:0031224	CC	intrinsic component of membrane	5	17	22	296	0.0138295	0.100118	CACNA1C(CACNA1C);CNGA2(CNGA2);ITGA8(ITGA8);KCNC4(KCNC4);KCNMB1(KCNMB1)	ITGB2(ITGB2);ITGAL(ITGAL);TAP2(TAP2);NCF1(NCF1);NCF2(NCF2);ITGAM(ITGAM);ITGB7(ITGB7);CYBB(CYBB);LOC101904063(LOC101904063);CD40(CD40);GRIK4(GRIK4);ITGAD(ITGAD);SCN11A(SCN11A);RYR1(RYR1);ITGA4(ITGA4);KCNAB2(KCNAB2);KCNA3(KCNA3)	22/857	296/19190	0.0743243
GO:0052548	BP	regulation of endopeptidase activity	1	9	10	100	0.0138385	0.100118	SERPINA14(SERPINA14)	NAIP(NAIP);HRG(HRG);CYFIP2(CYFIP2);TIMP2(TIMP2);NLRP3(NLRP3);CST7(CST7);LOC404051(LOC404051);IFI6(IFI6);NLRP1(NLRP1)	10/857	100/19190	0.1
GO:0004601	MF	peroxidase activity	1	5	6	45	0.0143682	0.103759	GPX2(GPX2)	CAT(CAT);PTGS1(PTGS1);PTGS2(PTGS2);LTC4S(LTC4S);HBB(HBB)	6/857	45/19190	0.133333
GO:0050764	BP	regulation of phagocytosis	0	3	3	12	0.0144286	0.104003	-	CLEC7A(CLEC7A);SIRPB1(SIRPB1);LOC104973826(LOC104973826)	3/857	12/19190	0.25
GO:0000307	CC	cyclin-dependent protein kinase holoenzyme complex	0	5	5	33	0.0147438	0.105885	-	CCND2(CCND2);CCNB1(CCNB1);CCNA2(CCNA2);CCNB2(CCNB2);CCNE1(CCNE1)	5/857	33/19190	0.151515
GO:0032813	MF	tumor necrosis factor receptor superfamily binding	0	5	5	33	0.0147438	0.105885	-	TNFSF10(TNFSF10);LTB(LTB);TNFSF14(TNFSF14);TNFSF13B(TNFSF13B);TNFSF8(TNFSF8)	5/857	33/19190	0.151515
GO:0019898	CC	extrinsic component of membrane	3	10	13	148	0.0153768	0.110228	CDH17(CDH17);CDH19(CDH19);CDH3(CDH3)	GNGT2(GNGT2);FGR(FGR);HCK(HCK);PIK3CG(PIK3CG);SYK(SYK);ZAP70(ZAP70);KCNAB2(KCNAB2);LCK(LCK);CDH5(CDH5);CDH10(CDH10)	13/857	148/19190	0.0878378
GO:0033674	BP	positive regulation of kinase activity	3	6	9	87	0.0155076	0.110963	IL23A(IL23A);NTRK3(NTRK3);NTRK2(NTRK2)	CD74(CD74);CSF1R(CSF1R);AXL(AXL);CAMKK1(CAMKK1);ERBB4(ERBB4);RET(RET)	9/857	87/19190	0.103448
GO:0043086	BP	negative regulation of catalytic activity	1	12	13	149	0.0161835	0.115588	SERPINA14(SERPINA14)	NAIP(NAIP);HRG(HRG);PTPRC(PTPRC);GMIP(GMIP);PKIB(PKIB);GALR3(GALR3);P2RY13(P2RY13);TIMP2(TIMP2);TFPI2(TFPI2);CST7(CST7);LOC404051(LOC404051);IFI6(IFI6)	13/857	149/19190	0.0872483
GO:0048731	BP	system development	11	46	57	958	0.0166642	0.117754	NDRG4(NDRG4);MANF(MANF);NEB(NEB);IL23A(IL23A);APOD(APOD);SLITRK6(SLITRK6);EPHA6(EPHA6);MYOCD(MYOCD);TENM2(TENM2);WNT8B(WNT8B);IGF2BP1(IGF2BP1)	SELPLG(SELPLG);DOCK10(DOCK10);VASH1(VASH1);JAK3(JAK3);SEMA4A(SEMA4A);NCKAP1L(NCKAP1L);CSF1R(CSF1R);LOC509283(LOC509283);CD40(CD40);ASTN1(ASTN1);EVI2B(EVI2B);NEDD4(NEDD4);ACSL4(ACSL4);SLAMF6(SLAMF6);CD3D(CD3D);PHOSPHO1(PHOSPHO1);TUBB2B(TUBB2B);AXL(AXL);NEURL1(NEURL1);PLXNC1(PLXNC1);SYK(SYK);ALAS1(ALAS1);PTPRJ(PTPRJ);CYFIP2(CYFIP2);IGF2BP3(IGF2BP3);VSIR(VSIR);CD3E(CD3E);RUNX3(RUNX3);NFAM1(NFAM1);CD…	57/857	958/19190	0.059499
GO:0002483	BP	antigen processing and presentation of endogenous peptide antigen	2	3	5	34	0.0166672	0.117754	LOC507917(LOC507917);ULBP17(ULBP17)	TAP2(TAP2);BOLA(BOLA);BOLA-NC1(BOLA-NC1)	5/857	34/19190	0.147059
GO:0005201	MF	extracellular matrix structural constituent	1	4	5	34	0.0166672	0.117754	MMRN1(MMRN1)	COL6A5(COL6A5);COL6A6(COL6A6);COL11A2(COL11A2);COL1A1(COL1A1)	5/857	34/19190	0.147059
GO:0016342	CC	catenin complex	3	2	5	34	0.0166672	0.117754	CDH17(CDH17);CDH19(CDH19);CDH3(CDH3)	CDH5(CDH5);CDH10(CDH10)	5/857	34/19190	0.147059
GO:0019885	BP	antigen processing and presentation of endogenous peptide antigen via MHC class I	2	3	5	34	0.0166672	0.117754	LOC507917(LOC507917);ULBP17(ULBP17)	TAP2(TAP2);BOLA(BOLA);BOLA-NC1(BOLA-NC1)	5/857	34/19190	0.147059
GO:0043491	BP	protein kinase B signaling	2	3	5	34	0.0166672	0.117754	NTRK3(NTRK3);NTRK2(NTRK2)	PIK3CG(PIK3CG);AXL(AXL);BANK1(BANK1)	5/857	34/19190	0.147059
GO:1903047	BP	mitotic cell cycle process	0	19	19	250	0.0171189	0.120653	-	MKI67(MKI67);CDC25B(CDC25B);CCND2(CCND2);CENPF(CENPF);BUB1(BUB1);CCNB1(CCNB1);STIL(STIL);KIF20A(KIF20A);GPR132(GPR132);NDC80(NDC80);CCNA2(CCNA2);CCNB2(CCNB2);KIF4A(KIF4A);CCNE1(CCNE1);KIF11(KIF11);FOXM1(FOXM1);NCAPG(NCAPG);DLGAP5(DLGAP5);KIF22(KIF22)	19/857	250/19190	0.076
GO:0032787	BP	monocarboxylic acid metabolic process	1	16	17	216	0.0171393	0.120653	LOC785383(LOC785383)	HK3(HK3);ACSL4(ACSL4);PTGS1(PTGS1);SCD(SCD);ACSM5(ACSM5);HK2(HK2);LOC782922(LOC782922);NAAA(NAAA);PTGS2(PTGS2);FASN(FASN);LOC132342089(LOC132342089);LOC785762(LOC785762);ALDOC(ALDOC);DBI(DBI);GCK(GCK);ALOX5(ALOX5)	17/857	216/19190	0.0787037
GO:0038024	MF	cargo receptor activity	0	4	4	23	0.0177562	0.122852	-	MSR1(MSR1);CD36(CD36);APOBR(APOBR);OLR1(OLR1)	4/857	23/19190	0.173913
GO:0006631	BP	fatty acid metabolic process	1	12	13	151	0.0178929	0.122852	LOC785383(LOC785383)	ACSL4(ACSL4);PTGS1(PTGS1);SCD(SCD);ACSM5(ACSM5);LOC782922(LOC782922);NAAA(NAAA);PTGS2(PTGS2);FASN(FASN);LOC132342089(LOC132342089);LOC785762(LOC785762);DBI(DBI);ALOX5(ALOX5)	13/857	151/19190	0.0860927
GO:0002020	MF	protease binding	0	3	3	13	0.0181441	0.122852	-	CASP4(CASP4);CASP1(CASP1);TIMP2(TIMP2)	3/857	13/19190	0.230769
GO:0045236	MF	CXCR chemokine receptor binding	0	3	3	13	0.0181441	0.122852	-	CXCL10(CXCL10);CXCL9(CXCL9);CXCL11(CXCL11)	3/857	13/19190	0.230769
GO:0001973	BP	G protein-coupled adenosine receptor signaling pathway	0	2	2	5	0.0182049	0.122852	-	ADA(ADA);ADORA2A(ADORA2A)	2/857	5/19190	0.4
GO:0002720	BP	positive regulation of cytokine production involved in immune response	0	2	2	5	0.0182049	0.122852	-	CD74(CD74);CD226(CD226)	2/857	5/19190	0.4
GO:0006857	BP	oligopeptide transport	0	2	2	5	0.0182049	0.122852	-	SLC15A3(SLC15A3);LOC516421(LOC516421)	2/857	5/19190	0.4
GO:0015421	MF	ABC-type oligopeptide transporter activity	0	2	2	5	0.0182049	0.122852	-	TAP2(TAP2);TAP1(TAP1)	2/857	5/19190	0.4
GO:0015440	MF	ABC-type peptide transporter activity	0	2	2	5	0.0182049	0.122852	-	TAP2(TAP2);TAP1(TAP1)	2/857	5/19190	0.4
GO:0019441	BP	tryptophan catabolic process to kynurenine	0	2	2	5	0.0182049	0.122852	-	IDO1(IDO1);IDO2(IDO2)	2/857	5/19190	0.4
GO:0033017	CC	sarcoplasmic reticulum membrane	1	1	2	5	0.0182049	0.122852	FKBP1B(FKBP1B)	RYR1(RYR1)	2/857	5/19190	0.4
GO:0035588	BP	G protein-coupled purinergic receptor signaling pathway	0	2	2	5	0.0182049	0.122852	-	ADA(ADA);ADORA2A(ADORA2A)	2/857	5/19190	0.4
GO:0035590	BP	purinergic nucleotide receptor signaling pathway	0	2	2	5	0.0182049	0.122852	-	ADA(ADA);ADORA2A(ADORA2A)	2/857	5/19190	0.4
GO:0036462	BP	TRAIL-activated apoptotic signaling pathway	0	2	2	5	0.0182049	0.122852	-	LOC112445390(LOC112445390);LOC104968444(LOC104968444)	2/857	5/19190	0.4
GO:0042119	BP	neutrophil activation	0	2	2	5	0.0182049	0.122852	-	SYK(SYK);TYROBP(TYROBP)	2/857	5/19190	0.4
GO:0042730	BP	fibrinolysis	0	2	2	5	0.0182049	0.122852	-	PLAU(PLAU);HRG(HRG)	2/857	5/19190	0.4
GO:0043121	MF	neurotrophin binding	2	0	2	5	0.0182049	0.122852	NTRK3(NTRK3);NTRK2(NTRK2)	-	2/857	5/19190	0.4
GO:0046635	BP	positive regulation of alpha-beta T cell activation	1	1	2	5	0.0182049	0.122852	IL23A(IL23A)	SYK(SYK)	2/857	5/19190	0.4
GO:0046636	BP	negative regulation of alpha-beta T cell activation	0	2	2	5	0.0182049	0.122852	-	LGALS9(LGALS9);VSIR(VSIR)	2/857	5/19190	0.4
GO:0048246	BP	macrophage chemotaxis	0	2	2	5	0.0182049	0.122852	-	LGALS3(LGALS3);CMKLR1(CMKLR1)	2/857	5/19190	0.4
GO:0061900	BP	glial cell activation	0	2	2	5	0.0182049	0.122852	-	TYROBP(TYROBP);CST7(CST7)	2/857	5/19190	0.4
GO:1902306	BP	negative regulation of sodium ion transmembrane transport	0	2	2	5	0.0182049	0.122852	-	NEDD4(NEDD4);HECW1(HECW1)	2/857	5/19190	0.4
GO:1905517	BP	macrophage migration	0	2	2	5	0.0182049	0.122852	-	LGALS3(LGALS3);CMKLR1(CMKLR1)	2/857	5/19190	0.4
GO:2000515	BP	negative regulation of CD4-positive, alpha-beta T cell activation	0	2	2	5	0.0182049	0.122852	-	LGALS9(LGALS9);VSIR(VSIR)	2/857	5/19190	0.4
GO:0009898	CC	cytoplasmic side of plasma membrane	0	8	8	75	0.0184704	0.124429	-	GNGT2(GNGT2);FGR(FGR);HCK(HCK);GM2A(GM2A);SYK(SYK);ZAP70(ZAP70);KCNAB2(KCNAB2);LCK(LCK)	8/857	75/19190	0.106667
GO:0007015	BP	actin filament organization	1	16	17	218	0.0185889	0.124798	NEB(NEB)	MYO1G(MYO1G);ARHGAP25(ARHGAP25);HCLS1(HCLS1);LCP1(LCP1);COTL1(COTL1);CAPG(CAPG);CORO1A(CORO1A);PSTPIP2(PSTPIP2);AIF1(AIF1);LIMK1(LIMK1);IQANK1(IQANK1);CYFIP2(CYFIP2);PSTPIP1(PSTPIP1);SCIN(SCIN);LIMD2(LIMD2);GAS2L3(GAS2L3)	17/857	218/19190	0.0779817
GO:0015631	MF	tubulin binding	0	17	17	218	0.0185889	0.124798	-	MX2(MX2);KIF18B(KIF18B);MX1(MX1);KIFC1(KIFC1);CENPF(CENPF);CCDC88B(CCDC88B);KIF26B(KIF26B);KIF20A(KIF20A);JAKMIP1(JAKMIP1);KIF4A(KIF4A);KIF2C(KIF2C);KIF11(KIF11);DLGAP5(DLGAP5);GTSE1(GTSE1);GAS2L3(GAS2L3);KIF22(KIF22);CCDC69(CCDC69)	17/857	218/19190	0.0779817
GO:0016684	MF	oxidoreductase activity, acting on peroxide as acceptor	1	5	6	48	0.0193541	0.129491	GPX2(GPX2)	CAT(CAT);PTGS1(PTGS1);PTGS2(PTGS2);LTC4S(LTC4S);HBB(HBB)	6/857	48/19190	0.125
GO:0071356	BP	cellular response to tumor necrosis factor	0	6	6	48	0.0193541	0.129491	-	CCL4(CCL4);CD40(CD40);LOC504773(LOC504773);CCL3(CCL3);CCL5(CCL5);CCL22(CCL22)	6/857	48/19190	0.125
GO:0030246	MF	carbohydrate binding	0	10	10	106	0.0201098	0.134317	-	LGALS3(LGALS3);HK3(HK3);SELL(SELL);LGALS9(LGALS9);CLEC7A(CLEC7A);CLEC6A(CLEC6A);HK2(HK2);CLEC4E(CLEC4E);GCK(GCK);KLRD1(KLRD1)	10/857	106/19190	0.0943396
GO:0016705	MF	oxidoreductase activity, acting on paired donors, with incorporation or reduction of molecular oxygen	0	14	14	170	0.020364	0.135783	-	FMO1(FMO1);FMO5(FMO5);FADS2(FADS2);PTGS1(PTGS1);SCD(SCD);HMOX1(HMOX1);CYP2A13(CYP2A13);FADS1(FADS1);FMO2(FMO2);LOC782922(LOC782922);PTGS2(PTGS2);LOC132342089(LOC132342089);LOC785762(LOC785762);MSMO1(MSMO1)	14/857	170/19190	0.0823529
GO:0007157	BP	heterophilic cell-cell adhesion via plasma membrane cell adhesion molecules	1	3	4	24	0.0205728	0.136247	TENM2(TENM2)	SELL(SELL);DNER(DNER);JAML(JAML)	4/857	24/19190	0.166667
GO:0030865	BP	cortical cytoskeleton organization	0	4	4	24	0.0205728	0.136247	-	FMNL1(FMNL1);NCKAP1L(NCKAP1L);EPB41L3(EPB41L3);RHOQ(RHOQ)	4/857	24/19190	0.166667
GO:0051896	BP	regulation of protein kinase B signaling	2	2	4	24	0.0205728	0.136247	NTRK3(NTRK3);NTRK2(NTRK2)	AXL(AXL);BANK1(BANK1)	4/857	24/19190	0.166667
GO:0070566	MF	adenylyltransferase activity	0	4	4	24	0.0205728	0.136247	-	OAS2(OAS2);OAS1Y(OAS1Y);OAS1X(OAS1X);OAS1Z(OAS1Z)	4/857	24/19190	0.166667
GO:0002474	BP	antigen processing and presentation of peptide antigen via MHC class I	2	3	5	36	0.0209972	0.138588	LOC507917(LOC507917);ULBP17(ULBP17)	TAP2(TAP2);BOLA(BOLA);BOLA-NC1(BOLA-NC1)	5/857	36/19190	0.138889
GO:0031349	BP	positive regulation of defense response	0	5	5	36	0.0209972	0.138588	-	IFI16(IFI16);CD226(CD226);STING1(STING1);KLRD1(KLRD1);KLRK1(KLRK1)	5/857	36/19190	0.138889
GO:0007052	BP	mitotic spindle organization	0	6	6	49	0.0212484	0.14001	-	STIL(STIL);KIF20A(KIF20A);KIF4A(KIF4A);KIF11(KIF11);DLGAP5(DLGAP5);KIF22(KIF22)	6/857	49/19190	0.122449
GO:0044772	BP	mitotic cell cycle phase transition	0	10	10	107	0.0213289	0.140305	-	CDC25B(CDC25B);CCND2(CCND2);CENPF(CENPF);BUB1(BUB1);CCNB1(CCNB1);GPR132(GPR132);CCNA2(CCNA2);CCNB2(CCNB2);CCNE1(CCNE1);FOXM1(FOXM1)	10/857	107/19190	0.0934579
GO:0031638	BP	zymogen activation	0	3	3	14	0.0223397	0.146217	-	PLAU(PLAU);CYFIP2(CYFIP2);MMP14(MMP14)	3/857	14/19190	0.214286
GO:0050145	MF	nucleoside monophosphate kinase activity	2	1	3	14	0.0223397	0.146217	LRGUK(LRGUK);AK4(AK4)	CMPK2(CMPK2)	3/857	14/19190	0.214286
GO:0051310	BP	metaphase plate congression	0	3	3	14	0.0223397	0.146217	-	CENPF(CENPF);CCNB1(CCNB1);NDC80(NDC80)	3/857	14/19190	0.214286
GO:0008047	MF	enzyme activator activity	1	16	17	223	0.0226256	0.147841	RGS6(RGS6)	MYO9A(MYO9A);ARHGAP25(ARHGAP25);NCF1(NCF1);NCF2(NCF2);DOCK2(DOCK2);ARHGAP30(ARHGAP30);ARAP2(ARAP2);GMIP(GMIP);SH3BP1(SH3BP1);TAGAP(TAGAP);GM2A(GM2A);RGS10(RGS10);CDC20(CDC20);AGAP2(AGAP2);LTC4S(LTC4S);RGCC(RGCC)	17/857	223/19190	0.0762332
GO:0010466	BP	negative regulation of peptidase activity	1	7	8	78	0.022872	0.149202	SERPINA14(SERPINA14)	NAIP(NAIP);HRG(HRG);TIMP2(TIMP2);TFPI2(TFPI2);CST7(CST7);LOC404051(LOC404051);IFI6(IFI6)	8/857	78/19190	0.102564
GO:0050878	BP	regulation of body fluid levels	0	7	7	64	0.023588	0.153616	-	PLAU(PLAU);HRG(HRG);FERMT3(FERMT3);AXL(AXL);SYK(SYK);F13A1(F13A1);TEC(TEC)	7/857	64/19190	0.109375
GO:0030695	MF	GTPase regulator activity	1	20	21	295	0.0243467	0.158032	RGS6(RGS6)	DOCK10(DOCK10);MYO9A(MYO9A);ARHGAP25(ARHGAP25);CYTH4(CYTH4);DOCK2(DOCK2);OBSCN(OBSCN);ARHGAP30(ARHGAP30);ARAP2(ARAP2);GMIP(GMIP);PSD4(PSD4);SH3BP1(SH3BP1);VAV1(VAV1);FGD2(FGD2);TAGAP(TAGAP);ARHGDIB(ARHGDIB);RGS10(RGS10);RAPGEF4(RAPGEF4);ARHGEF39(ARHGEF39);FRMD7(FRMD7);AGAP2(AGAP2)	21/857	295/19190	0.0711864
GO:0060589	MF	nucleoside-triphosphatase regulator activity	1	20	21	295	0.0243467	0.158032	RGS6(RGS6)	DOCK10(DOCK10);MYO9A(MYO9A);ARHGAP25(ARHGAP25);CYTH4(CYTH4);DOCK2(DOCK2);OBSCN(OBSCN);ARHGAP30(ARHGAP30);ARAP2(ARAP2);GMIP(GMIP);PSD4(PSD4);SH3BP1(SH3BP1);VAV1(VAV1);FGD2(FGD2);TAGAP(TAGAP);ARHGDIB(ARHGDIB);RGS10(RGS10);RAPGEF4(RAPGEF4);ARHGEF39(ARHGEF39);FRMD7(FRMD7);AGAP2(AGAP2)	21/857	295/19190	0.0711864
GO:0008283	BP	cell population proliferation	1	21	22	313	0.024474	0.158595	IL23A(IL23A)	CD274(CD274);CD180(CD180);CD86(CD86);CD38(CD38);LGALS9(LGALS9);VSIG4(VSIG4);CLEC7A(CLEC7A);CD40(CD40);MZB1(MZB1);CD19(CD19);SASH3(SASH3);SYK(SYK);S100A11(S100A11);VSIR(VSIR);LOC101907622(LOC101907622);DUSP15(DUSP15);TYROBP(TYROBP);ERBB4(ERBB4);PTGIR(PTGIR);PDCD1LG2(PDCD1LG2);RARRES1(RARRES1)	22/857	313/19190	0.0702875
GO:0048513	BP	animal organ development	6	30	36	574	0.0257125	0.164409	NDRG4(NDRG4);NEB(NEB);IL23A(IL23A);FHL1(FHL1);APOD(APOD);MYOCD(MYOCD)	SELPLG(SELPLG);SRGN(SRGN);JAK3(JAK3);SEMA4A(SEMA4A);CSF1R(CSF1R);EVI2B(EVI2B);SLAMF6(SLAMF6);CD3D(CD3D);PHOSPHO1(PHOSPHO1);AXL(AXL);SYK(SYK);ALAS1(ALAS1);VSIR(VSIR);CD3E(CD3E);RUNX3(RUNX3);NFAM1(NFAM1);CD27(CD27);ITK(ITK);CXCR4(CXCR4);PBX4(PBX4);RELT(RELT);TNFSF8(TNFSF8);IL7R(IL7R);LCK(LCK);CD3G(CD3G);SLAMF8(SLAMF8);CD79A(CD79A);SEMA5B(SEMA5B);NRCAM(NRCAM);NBL1(NBL1)	36/857	574/19190	0.0627178
GO:0030198	BP	extracellular matrix organization	1	7	8	80	0.0261871	0.164409	ADAMTSL3(ADAMTSL3)	COL6A5(COL6A5);MMP19(MMP19);COL6A6(COL6A6);ADAMTS2(ADAMTS2);MMP14(MMP14);ADAMTS5(ADAMTS5);MMP12(MMP12)	8/857	80/19190	0.1
GO:0045229	BP	external encapsulating structure organization	1	7	8	80	0.0261871	0.164409	ADAMTSL3(ADAMTSL3)	COL6A5(COL6A5);MMP19(MMP19);COL6A6(COL6A6);ADAMTS2(ADAMTS2);MMP14(MMP14);ADAMTS5(ADAMTS5);MMP12(MMP12)	8/857	80/19190	0.1
GO:0002281	BP	macrophage activation involved in immune response	0	2	2	6	0.0265055	0.164409	-	SYK(SYK);TYROBP(TYROBP)	2/857	6/19190	0.333333
GO:0002637	BP	regulation of immunoglobulin production	0	2	2	6	0.0265055	0.164409	-	CD40(CD40);SASH3(SASH3)	2/857	6/19190	0.333333
GO:0002639	BP	positive regulation of immunoglobulin production	0	2	2	6	0.0265055	0.164409	-	CD40(CD40);SASH3(SASH3)	2/857	6/19190	0.333333
GO:0002718	BP	regulation of cytokine production involved in immune response	0	2	2	6	0.0265055	0.164409	-	CD74(CD74);CD226(CD226)	2/857	6/19190	0.333333
GO:0006569	BP	tryptophan catabolic process	0	2	2	6	0.0265055	0.164409	-	IDO1(IDO1);IDO2(IDO2)	2/857	6/19190	0.333333
GO:0006910	BP	phagocytosis, recognition	0	2	2	6	0.0265055	0.164409	-	CLEC7A(CLEC7A);LOC100300716(LOC100300716)	2/857	6/19190	0.333333
GO:0008574	MF	plus-end-directed microtubule motor activity	0	2	2	6	0.0265055	0.164409	-	KIF20A(KIF20A);KIF11(KIF11)	2/857	6/19190	0.333333
GO:0009164	BP	nucleoside catabolic process	1	1	2	6	0.0265055	0.164409	CDA(CDA)	ADA(ADA)	2/857	6/19190	0.333333
GO:0019369	BP	arachidonic acid metabolic process	0	2	2	6	0.0265055	0.164409	-	PTGS1(PTGS1);PTGS2(PTGS2)	2/857	6/19190	0.333333
GO:0030195	BP	negative regulation of blood coagulation	0	2	2	6	0.0265055	0.164409	-	PLAU(PLAU);HRG(HRG)	2/857	6/19190	0.333333
GO:0034656	BP	nucleobase-containing small molecule catabolic process	1	1	2	6	0.0265055	0.164409	CDA(CDA)	ADA(ADA)	2/857	6/19190	0.333333
GO:0036230	BP	granulocyte activation	0	2	2	6	0.0265055	0.164409	-	SYK(SYK);TYROBP(TYROBP)	2/857	6/19190	0.333333
GO:0039694	BP	viral RNA genome replication	0	2	2	6	0.0265055	0.164409	-	ATG16L2(ATG16L2);APOBEC3Z1(APOBEC3Z1)	2/857	6/19190	0.333333
GO:0042436	BP	indole-containing compound catabolic process	0	2	2	6	0.0265055	0.164409	-	IDO1(IDO1);IDO2(IDO2)	2/857	6/19190	0.333333
GO:0042454	BP	ribonucleoside catabolic process	1	1	2	6	0.0265055	0.164409	CDA(CDA)	ADA(ADA)	2/857	6/19190	0.333333
GO:0043031	BP	negative regulation of macrophage activation	0	2	2	6	0.0265055	0.164409	-	VSIG4(VSIG4);CST7(CST7)	2/857	6/19190	0.333333
GO:0050901	BP	leukocyte tethering or rolling	0	2	2	6	0.0265055	0.164409	-	SELPLG(SELPLG);SELL(SELL)	2/857	6/19190	0.333333
GO:0061756	BP	leukocyte adhesion to vascular endothelial cell	0	2	2	6	0.0265055	0.164409	-	SELPLG(SELPLG);SELL(SELL)	2/857	6/19190	0.333333
GO:0070189	BP	kynurenine metabolic process	0	2	2	6	0.0265055	0.164409	-	IDO1(IDO1);IDO2(IDO2)	2/857	6/19190	0.333333
GO:0070573	MF	metallodipeptidase activity	1	1	2	6	0.0265055	0.164409	CNDP2(CNDP2)	CPQ(CPQ)	2/857	6/19190	0.333333
GO:0097225	CC	sperm midpiece	1	1	2	6	0.0265055	0.164409	TACR1(TACR1)	CD52(CD52)	2/857	6/19190	0.333333
GO:0098543	BP	detection of other organism	0	2	2	6	0.0265055	0.164409	-	NAIP(NAIP);CLEC7A(CLEC7A)	2/857	6/19190	0.333333
GO:1900047	BP	negative regulation of hemostasis	0	2	2	6	0.0265055	0.164409	-	PLAU(PLAU);HRG(HRG)	2/857	6/19190	0.333333
GO:2000404	BP	regulation of T cell migration	0	2	2	6	0.0265055	0.164409	-	SPN(SPN);CCL5(CCL5)	2/857	6/19190	0.333333
GO:0005267	MF	potassium channel activity	6	4	10	111	0.0267454	0.165223	KCNH7(KCNH7);KCNC4(KCNC4);HCN4(HCN4);KCNH2(KCNH2);KCNMB1(KCNMB1);KCNK16(KCNK16)	KCNK2(KCNK2);GRIK4(GRIK4);KCNAB2(KCNAB2);KCNA3(KCNA3)	10/857	111/19190	0.0900901
GO:0005096	MF	GTPase activator activity	1	10	11	127	0.0268975	0.165223	RGS6(RGS6)	MYO9A(MYO9A);ARHGAP25(ARHGAP25);DOCK2(DOCK2);ARHGAP30(ARHGAP30);ARAP2(ARAP2);GMIP(GMIP);SH3BP1(SH3BP1);TAGAP(TAGAP);RGS10(RGS10);AGAP2(AGAP2)	11/857	127/19190	0.0866142
GO:0006096	BP	glycolytic process	0	4	4	26	0.0269879	0.165223	-	HK3(HK3);HK2(HK2);ALDOC(ALDOC);GCK(GCK)	4/857	26/19190	0.153846
GO:0006165	BP	nucleoside diphosphate phosphorylation	0	4	4	26	0.0269879	0.165223	-	HK3(HK3);HK2(HK2);ALDOC(ALDOC);GCK(GCK)	4/857	26/19190	0.153846
GO:0006757	BP	ATP generation from ADP	0	4	4	26	0.0269879	0.165223	-	HK3(HK3);HK2(HK2);ALDOC(ALDOC);GCK(GCK)	4/857	26/19190	0.153846
GO:0046939	BP	nucleotide phosphorylation	0	4	4	26	0.0269879	0.165223	-	HK3(HK3);HK2(HK2);ALDOC(ALDOC);GCK(GCK)	4/857	26/19190	0.153846
GO:0001540	MF	amyloid-beta binding	0	3	3	15	0.0270166	0.165223	-	ITGB2(ITGB2);APBA1(APBA1);ITM2C(ITM2C)	3/857	15/19190	0.2
GO:0042554	BP	superoxide anion generation	0	3	3	15	0.0270166	0.165223	-	NCF1(NCF1);NCF2(NCF2);CYBB(CYBB)	3/857	15/19190	0.2
GO:0061041	BP	regulation of wound healing	0	3	3	15	0.0270166	0.165223	-	PLAU(PLAU);HRG(HRG);CLEC7A(CLEC7A)	3/857	15/19190	0.2
GO:0044092	BP	negative regulation of molecular function	1	14	15	194	0.0277199	0.16926	SERPINA14(SERPINA14)	NAIP(NAIP);HRG(HRG);PTPRC(PTPRC);GMIP(GMIP);PKIB(PKIB);NEDD4(NEDD4);GALR3(GALR3);P2RY13(P2RY13);TIMP2(TIMP2);TFPI2(TFPI2);CST7(CST7);LOC404051(LOC404051);IFI6(IFI6);HECW1(HECW1)	15/857	194/19190	0.0773196
GO:0007059	BP	chromosome segregation	0	12	12	144	0.0279386	0.169955	-	MKI67(MKI67);TEX12(TEX12);CENPF(CENPF);BUB1(BUB1);CCNB1(CCNB1);NDC80(NDC80);ESPL1(ESPL1);TEX15(TEX15);TOP2A(TOP2A);KNL1(KNL1);NCAPG(NCAPG);DLGAP5(DLGAP5)	12/857	144/19190	0.0833333
GO:0035725	BP	sodium ion transmembrane transport	2	6	8	81	0.027964	0.169955	ATP4A(ATP4A);SLC6A12(SLC6A12)	NEDD4(NEDD4);FXYD5(FXYD5);SCN11A(SCN11A);SLC6A9(SLC6A9);HECW1(HECW1);SLC6A16(SLC6A16)	8/857	81/19190	0.0987654
GO:0098562	CC	cytoplasmic side of membrane	0	8	8	81	0.027964	0.169955	-	GNGT2(GNGT2);FGR(FGR);HCK(HCK);GM2A(GM2A);SYK(SYK);ZAP70(ZAP70);KCNAB2(KCNAB2);LCK(LCK)	8/857	81/19190	0.0987654
GO:0019199	MF	transmembrane receptor protein kinase activity	3	4	7	67	0.0294804	0.178893	EPHA6(EPHA6);NTRK3(NTRK3);NTRK2(NTRK2)	CSF1R(CSF1R);AXL(AXL);ERBB4(ERBB4);RET(RET)	7/857	67/19190	0.104478
GO:0043062	BP	extracellular structure organization	1	7	8	82	0.0298226	0.18069	ADAMTSL3(ADAMTSL3)	COL6A5(COL6A5);MMP19(MMP19);COL6A6(COL6A6);ADAMTS2(ADAMTS2);MMP14(MMP14);ADAMTS5(ADAMTS5);MMP12(MMP12)	8/857	82/19190	0.097561
GO:0004033	MF	aldo-keto reductase (NADP) activity	0	4	4	27	0.0305949	0.183945	-	LOC782922(LOC782922);KCNAB2(KCNAB2);LOC132342089(LOC132342089);LOC785762(LOC785762)	4/857	27/19190	0.148148
GO:0008277	BP	regulation of G protein-coupled receptor signaling pathway	1	3	4	27	0.0305949	0.183945	RGS6(RGS6)	ADA(ADA);RGS10(RGS10);KCTD12(KCTD12)	4/857	27/19190	0.148148
GO:0009135	BP	purine nucleoside diphosphate metabolic process	0	4	4	27	0.0305949	0.183945	-	HK3(HK3);HK2(HK2);ALDOC(ALDOC);GCK(GCK)	4/857	27/19190	0.148148
GO:0009179	BP	purine ribonucleoside diphosphate metabolic process	0	4	4	27	0.0305949	0.183945	-	HK3(HK3);HK2(HK2);ALDOC(ALDOC);GCK(GCK)	4/857	27/19190	0.148148
GO:0046031	BP	ADP metabolic process	0	4	4	27	0.0305949	0.183945	-	HK3(HK3);HK2(HK2);ALDOC(ALDOC);GCK(GCK)	4/857	27/19190	0.148148
GO:0004866	MF	endopeptidase inhibitor activity	1	11	12	146	0.0306545	0.184021	SERPINA14(SERPINA14)	NAIP(NAIP);HRG(HRG);LOC514170(LOC514170);LOC618737(LOC618737);LOC112441507(LOC112441507);TIMP2(TIMP2);TFPI2(TFPI2);CST7(CST7);LOC404051(LOC404051);COL7A1(COL7A1);RARRES1(RARRES1)	12/857	146/19190	0.0821918
GO:0051346	BP	negative regulation of hydrolase activity	1	8	9	98	0.0310262	0.185967	SERPINA14(SERPINA14)	NAIP(NAIP);HRG(HRG);GMIP(GMIP);TIMP2(TIMP2);TFPI2(TFPI2);CST7(CST7);LOC404051(LOC404051);IFI6(IFI6)	9/857	98/19190	0.0918367
GO:0016301	MF	kinase activity	5	35	40	660	0.0314245	0.188066	LRGUK(LRGUK);EPHA6(EPHA6);NTRK3(NTRK3);NTRK2(NTRK2);AK4(AK4)	LRRK1(LRRK1);PRKCB(PRKCB);FGR(FGR);JAK3(JAK3);MAP4K1(MAP4K1);HCK(HCK);OBSCN(OBSCN);HK3(HK3);PTK2B(PTK2B);CSF1R(CSF1R);ALPK1(ALPK1);CMPK2(CMPK2);PIK3CG(PIK3CG);MLKL(MLKL);LIMK1(LIMK1);AXL(AXL);SYK(SYK);BTK(BTK);CAMKK1(CAMKK1);BUB1(BUB1);HK2(HK2);ITK(ITK);PRKCQ(PRKCQ);ZAP70(ZAP70);DGKG(DGKG);ERBB4(ERBB4);LOC505773(LOC505773);PKMYT1(PKMYT1);NIM1K(NIM1K);LCK(LCK);TEC(TEC);GCK(GCK);SPHK1(SPHK1);RET(RE…	40/857	660/19190	0.0606061
GO:0000079	BP	regulation of cyclin-dependent protein serine/threonine kinase activity	0	5	5	40	0.0317064	0.1886	-	CCND2(CCND2);CCNB1(CCNB1);CCNA2(CCNA2);CCNB2(CCNB2);CCNE1(CCNE1)	5/857	40/19190	0.125
GO:0006749	BP	glutathione metabolic process	0	5	5	40	0.0317064	0.1886	-	GSTM2(GSTM2);GSTA2(GSTA2);GSTM3(GSTM3);GSTA3(GSTA3);LOC100295687(LOC100295687)	5/857	40/19190	0.125
GO:0050727	BP	regulation of inflammatory response	0	5	5	40	0.0317064	0.1886	-	PTGER4(PTGER4);AOAH(AOAH);NLRP3(NLRP3);CST7(CST7);AGER(AGER)	5/857	40/19190	0.125
GO:1904029	BP	regulation of cyclin-dependent protein kinase activity	0	5	5	40	0.0317064	0.1886	-	CCND2(CCND2);CCNB1(CCNB1);CCNA2(CCNA2);CCNB2(CCNB2);CCNE1(CCNE1)	5/857	40/19190	0.125
GO:0002712	BP	regulation of B cell mediated immunity	1	2	3	16	0.0321726	0.18997	SUSD4(SUSD4)	CD40(CD40);CD226(CD226)	3/857	16/19190	0.1875
GO:0002889	BP	regulation of immunoglobulin mediated immune response	1	2	3	16	0.0321726	0.18997	SUSD4(SUSD4)	CD40(CD40);CD226(CD226)	3/857	16/19190	0.1875
GO:0006911	BP	phagocytosis, engulfment	0	3	3	16	0.0321726	0.18997	-	ARHGAP25(ARHGAP25);BIN2(BIN2);LOC100300716(LOC100300716)	3/857	16/19190	0.1875
GO:1903034	BP	regulation of response to wounding	0	3	3	16	0.0321726	0.18997	-	PLAU(PLAU);HRG(HRG);CLEC7A(CLEC7A)	3/857	16/19190	0.1875
GO:0016772	MF	transferase activity, transferring phosphorus-containing groups	7	39	46	778	0.0321794	0.18997	GMPPB(GMPPB);UGP2(UGP2);LRGUK(LRGUK);EPHA6(EPHA6);NTRK3(NTRK3);NTRK2(NTRK2);AK4(AK4)	LRRK1(LRRK1);PRKCB(PRKCB);FGR(FGR);JAK3(JAK3);MAP4K1(MAP4K1);HCK(HCK);OBSCN(OBSCN);OAS2(OAS2);HK3(HK3);PTK2B(PTK2B);CSF1R(CSF1R);ALPK1(ALPK1);CMPK2(CMPK2);PIK3CG(PIK3CG);MLKL(MLKL);LIMK1(LIMK1);OAS1Y(OAS1Y);AXL(AXL);SYK(SYK);BTK(BTK);CAMKK1(CAMKK1);BUB1(BUB1);HK2(HK2);ITK(ITK);PRKCQ(PRKCQ);ZAP70(ZAP70);DGKG(DGKG);ERBB4(ERBB4);LOC505773(LOC505773);OAS1X(OAS1X);PKMYT1(PKMYT1);OAS1Z(OAS1Z);NIM1K(NIM…	46/857	778/19190	0.059126
GO:0120254	BP	olefinic compound metabolic process	0	6	6	54	0.0325974	0.192148	-	PTGS1(PTGS1);LOC782922(LOC782922);PTGS2(PTGS2);LOC132342089(LOC132342089);LOC785762(LOC785762);ALOX5(ALOX5)	6/857	54/19190	0.111111
GO:0003779	MF	actin binding	1	18	19	269	0.03328	0.195083	NEB(NEB)	MYO1G(MYO1G);HCLS1(HCLS1);LCP1(LCP1);COTL1(COTL1);FMNL1(FMNL1);WIPF1(WIPF1);EPB41L3(EPB41L3);CAPG(CAPG);CORO1A(CORO1A);PSTPIP2(PSTPIP2);AIF1(AIF1);LSP1(LSP1);PSTPIP1(PSTPIP1);ABLIM2(ABLIM2);SCIN(SCIN);LIMD2(LIMD2);TULP1(TULP1);GAS2L3(GAS2L3)	19/857	269/19190	0.070632
GO:0015079	MF	potassium ion transmembrane transporter activity	7	4	11	132	0.034368	0.195083	ATP4A(ATP4A);KCNH7(KCNH7);KCNC4(KCNC4);HCN4(HCN4);KCNH2(KCNH2);KCNMB1(KCNMB1);KCNK16(KCNK16)	KCNK2(KCNK2);GRIK4(GRIK4);KCNAB2(KCNAB2);KCNA3(KCNA3)	11/857	132/19190	0.0833333
GO:0004869	MF	cysteine-type endopeptidase inhibitor activity	0	4	4	28	0.0344722	0.195083	-	NAIP(NAIP);HRG(HRG);LOC514170(LOC514170);CST7(CST7)	4/857	28/19190	0.142857
GO:0009185	BP	ribonucleoside diphosphate metabolic process	0	4	4	28	0.0344722	0.195083	-	HK3(HK3);HK2(HK2);ALDOC(ALDOC);GCK(GCK)	4/857	28/19190	0.142857
GO:0019722	BP	calcium-mediated signaling	1	3	4	28	0.0344722	0.195083	FKBP1B(FKBP1B)	CMKLR1(CMKLR1);CAMKK1(CAMKK1);NFATC2(NFATC2)	4/857	28/19190	0.142857
GO:1902532	BP	negative regulation of intracellular signal transduction	1	8	9	100	0.0347119	0.195083	HYOU1(HYOU1)	ARHGAP25(ARHGAP25);CD74(CD74);DUSP2(DUSP2);NLRP3(NLRP3);BANK1(BANK1);SEC14L1(SEC14L1);SPRED3(SPRED3);PPEF2(PPEF2)	9/857	100/19190	0.09
GO:0045861	BP	negative regulation of proteolysis	1	7	8	85	0.035903	0.195083	SERPINA14(SERPINA14)	NAIP(NAIP);HRG(HRG);TIMP2(TIMP2);TFPI2(TFPI2);CST7(CST7);LOC404051(LOC404051);IFI6(IFI6)	8/857	85/19190	0.0941176
GO:0001516	BP	prostaglandin biosynthetic process	0	2	2	7	0.0360222	0.195083	-	PTGS1(PTGS1);PTGS2(PTGS2)	2/857	7/19190	0.285714
GO:0002294	BP	CD4-positive, alpha-beta T cell differentiation involved in immune response	1	1	2	7	0.0360222	0.195083	IL23A(IL23A)	SLAMF6(SLAMF6)	2/857	7/19190	0.285714
GO:0002367	BP	cytokine production involved in immune response	0	2	2	7	0.0360222	0.195083	-	CD74(CD74);CD226(CD226)	2/857	7/19190	0.285714
GO:0004126	MF	cytidine deaminase activity	1	1	2	7	0.0360222	0.195083	CDA(CDA)	APOBEC3Z1(APOBEC3Z1)	2/857	7/19190	0.285714
GO:0004955	MF	prostaglandin receptor activity	0	2	2	7	0.0360222	0.195083	-	PTGER4(PTGER4);PTGIR(PTGIR)	2/857	7/19190	0.285714
GO:0006568	BP	tryptophan metabolic process	0	2	2	7	0.0360222	0.195083	-	IDO1(IDO1);IDO2(IDO2)	2/857	7/19190	0.285714
GO:0006586	BP	indolalkylamine metabolic process	0	2	2	7	0.0360222	0.195083	-	IDO1(IDO1);IDO2(IDO2)	2/857	7/19190	0.285714
GO:0007194	BP	negative regulation of adenylate cyclase activity	0	2	2	7	0.0360222	0.195083	-	GALR3(GALR3);P2RY13(P2RY13)	2/857	7/19190	0.285714
GO:0016176	MF	superoxide-generating NADPH oxidase activator activity	0	2	2	7	0.0360222	0.195083	-	NCF1(NCF1);NCF2(NCF2)	2/857	7/19190	0.285714
GO:0031280	BP	negative regulation of cyclase activity	0	2	2	7	0.0360222	0.195083	-	GALR3(GALR3);P2RY13(P2RY13)	2/857	7/19190	0.285714
GO:0035051	BP	cardiocyte differentiation	2	0	2	7	0.0360222	0.195083	NEB(NEB);MYOCD(MYOCD)	-	2/857	7/19190	0.285714
GO:0042093	BP	T-helper cell differentiation	1	1	2	7	0.0360222	0.195083	IL23A(IL23A)	SLAMF6(SLAMF6)	2/857	7/19190	0.285714
GO:0042403	BP	thyroid hormone metabolic process	1	1	2	7	0.0360222	0.195083	CRYM(CRYM)	CPQ(CPQ)	2/857	7/19190	0.285714
GO:0043367	BP	CD4-positive, alpha-beta T cell differentiation	1	1	2	7	0.0360222	0.195083	IL23A(IL23A)	SLAMF6(SLAMF6)	2/857	7/19190	0.285714
GO:0046457	BP	prostanoid biosynthetic process	0	2	2	7	0.0360222	0.195083	-	PTGS1(PTGS1);PTGS2(PTGS2)	2/857	7/19190	0.285714
GO:0050832	BP	defense response to fungus	0	2	2	7	0.0360222	0.195083	-	CLEC6A(CLEC6A);CLEC4E(CLEC4E)	2/857	7/19190	0.285714
GO:0050857	BP	positive regulation of antigen receptor-mediated signaling pathway	0	2	2	7	0.0360222	0.195083	-	CD226(CD226);NFAM1(NFAM1)	2/857	7/19190	0.285714
GO:0051350	BP	negative regulation of lyase activity	0	2	2	7	0.0360222	0.195083	-	GALR3(GALR3);P2RY13(P2RY13)	2/857	7/19190	0.285714
GO:0051601	BP	exocyst localization	0	2	2	7	0.0360222	0.195083	-	LOC112443175(LOC112443175);EXOC3L4(EXOC3L4)	2/857	7/19190	0.285714
GO:0055007	BP	cardiac muscle cell differentiation	2	0	2	7	0.0360222	0.195083	NEB(NEB);MYOCD(MYOCD)	-	2/857	7/19190	0.285714
GO:0061045	BP	negative regulation of wound healing	0	2	2	7	0.0360222	0.195083	-	PLAU(PLAU);HRG(HRG)	2/857	7/19190	0.285714
GO:0098581	BP	detection of external biotic stimulus	0	2	2	7	0.0360222	0.195083	-	NAIP(NAIP);CLEC7A(CLEC7A)	2/857	7/19190	0.285714
GO:1903035	BP	negative regulation of response to wounding	0	2	2	7	0.0360222	0.195083	-	PLAU(PLAU);HRG(HRG)	2/857	7/19190	0.285714
GO:1990089	BP	response to nerve growth factor	2	0	2	7	0.0360222	0.195083	NTRK3(NTRK3);NTRK2(NTRK2)	-	2/857	7/19190	0.285714
GO:1990090	BP	cellular response to nerve growth factor stimulus	2	0	2	7	0.0360222	0.195083	NTRK3(NTRK3);NTRK2(NTRK2)	-	2/857	7/19190	0.285714
GO:0098772	MF	molecular function regulator activity	7	61	68	1224	0.0362452	0.195083	SERPINA14(SERPINA14);ASIP(ASIP);IL23A(IL23A);BMP8A(BMP8A);WNT8B(WNT8B);KCNMB1(KCNMB1);RGS6(RGS6)	CXCL10(CXCL10);NAIP(NAIP);CXCL9(CXCL9);DOCK10(DOCK10);HRG(HRG);MYO9A(MYO9A);ARHGAP25(ARHGAP25);CYTH4(CYTH4);SEMA4A(SEMA4A);NCF1(NCF1);NCF2(NCF2);DOCK2(DOCK2);OBSCN(OBSCN);LOC514170(LOC514170);ARHGAP30(ARHGAP30);ARAP2(ARAP2);GMIP(GMIP);CCL4(CCL4);PSD4(PSD4);SH3BP1(SH3BP1);PKIB(PKIB);VAV1(VAV1);FGD2(FGD2);NEDD4(NEDD4);TAGAP(TAGAP);ARHGDIB(ARHGDIB);LOC504773(LOC504773);GM2A(GM2A);RGS10(RGS10);CCL3(C…	68/857	1224/19190	0.0555556
GO:0004222	MF	metalloendopeptidase activity	3	7	10	117	0.0366115	0.195083	ADAMDEC1(ADAMDEC1);ECEL1(ECEL1);ADAMTSL3(ADAMTSL3)	ADAM19(ADAM19);MMP19(MMP19);ADAMTS2(ADAMTS2);MMP14(MMP14);ADAMTS5(ADAMTS5);MMP12(MMP12);PHEX(PHEX)	10/857	117/19190	0.0854701
GO:0098742	BP	cell-cell adhesion via plasma-membrane adhesion molecules	4	7	11	134	0.0377303	0.195083	CDH17(CDH17);TENM2(TENM2);CDH19(CDH19);CDH3(CDH3)	SELL(SELL);DNER(DNER);JAML(JAML);PCDHA13(PCDHA13);CDH5(CDH5);RET(RET);CDH10(CDH10)	11/857	134/19190	0.0820896
GO:0001764	BP	neuron migration	0	3	3	17	0.0378027	0.195083	-	ASTN1(ASTN1);TUBB2B(TUBB2B);DISC1(DISC1)	3/857	17/19190	0.176471
GO:0031507	BP	heterochromatin formation	1	2	3	17	0.0378027	0.195083	RRP8(RRP8)	ZNFX1(ZNFX1);ZDBF2(ZDBF2)	3/857	17/19190	0.176471
GO:0042593	BP	glucose homeostasis	0	3	3	17	0.0378027	0.195083	-	HK3(HK3);HK2(HK2);GCK(GCK)	3/857	17/19190	0.176471
GO:0030041	BP	actin filament polymerization	0	8	8	86	0.0381026	0.195083	-	HCLS1(HCLS1);COTL1(COTL1);CAPG(CAPG);PSTPIP2(PSTPIP2);IQANK1(IQANK1);CYFIP2(CYFIP2);PSTPIP1(PSTPIP1);SCIN(SCIN)	8/857	86/19190	0.0930233
GO:0050920	BP	regulation of chemotaxis	0	5	5	42	0.0381379	0.195083	-	SEMA4A(SEMA4A);CCR1(CCR1);CMKLR1(CMKLR1);CCL5(CCL5);SEMA5B(SEMA5B)	5/857	42/19190	0.119048
GO:0061135	MF	endopeptidase regulator activity	1	11	12	151	0.0382661	0.195083	SERPINA14(SERPINA14)	NAIP(NAIP);HRG(HRG);LOC514170(LOC514170);LOC618737(LOC618737);LOC112441507(LOC112441507);TIMP2(TIMP2);TFPI2(TFPI2);CST7(CST7);LOC404051(LOC404051);COL7A1(COL7A1);RARRES1(RARRES1)	12/857	151/19190	0.0794702
GO:0030414	MF	peptidase inhibitor activity	1	12	13	168	0.0383655	0.195083	SERPINA14(SERPINA14)	NAIP(NAIP);HRG(HRG);LOC514170(LOC514170);LOC618737(LOC618737);LOC112441507(LOC112441507);TIMP2(TIMP2);TFPI2(TFPI2);CST7(CST7);LOC404051(LOC404051);WFDC18(WFDC18);COL7A1(COL7A1);RARRES1(RARRES1)	13/857	168/19190	0.077381
GO:0004497	MF	monooxygenase activity	0	10	10	118	0.0384719	0.195083	-	FMO1(FMO1);FMO5(FMO5);HMOX1(HMOX1);CYP2A13(CYP2A13);FOXRED2(FOXRED2);FMO2(FMO2);LOC782922(LOC782922);LOC132342089(LOC132342089);LOC785762(LOC785762);MSMO1(MSMO1)	10/857	118/19190	0.0847458
GO:0043281	BP	regulation of cysteine-type endopeptidase activity involved in apoptotic process	0	4	4	29	0.0386214	0.195083	-	NAIP(NAIP);NLRP3(NLRP3);IFI6(IFI6);NLRP1(NLRP1)	4/857	29/19190	0.137931
GO:0050730	BP	regulation of peptidyl-tyrosine phosphorylation	1	3	4	29	0.0386214	0.195083	IL23A(IL23A)	PTPRC(PTPRC);CD74(CD74);CD40(CD40)	4/857	29/19190	0.137931
GO:0005488	MF	binding	73	429	502	10670	0.0391374	0.195083	IGFBP1(IGFBP1);REXO2(REXO2);CDH17(CDH17);CRELD2(CRELD2);POU2AF2(POU2AF2);GMPPB(GMPPB);FST(FST);KPNA7(KPNA7);DNAJB11(DNAJB11);BHLHA15(BHLHA15);CRYM(CRYM);HABP4(HABP4);RRP8(RRP8);ASIP(ASIP);ERCC8(ERCC8);FNDC4(FNDC4);SIX1(SIX1);FOSB(FOSB);AKAP4(AKAP4);CALR(CALR);ATP4A(ATP4A);LOC507917(LOC507917);NEB(NEB);LRGUK(LRGUK);HYOU1(HYOU1);P2RX6(P2RX6);IL23A(IL23A);HSP90B1(HSP90B1);TCHH(TCHH);FHL1(FHL1);ID4(I…	CXCL10(CXCL10);NAIP(NAIP);CXCL9(CXCL9);LOC783920(LOC783920);CA3(CA3);ITGB2(ITGB2);LOC100300478(LOC100300478);LOC789205(LOC789205);GBP1(GBP1);MX2(MX2);MYOF(MYOF);RTP4(RTP4);LRRK1(LRRK1);CAT(CAT);HRG(HRG);IRF1(IRF1);ITGAL(ITGAL);PLTP(PLTP);GBP4(GBP4);PTPRC(PTPRC);ISG20(ISG20);SAMD9(SAMD9);MYO1G(MYO1G);SPI1(SPI1);MYO9A(MYO9A);MKI67(MKI67);CD180(CD180);WDFY4(WDFY4);PRKCB(PRKCB);GPNMB(GPNMB);LOC512863…	502/857	10670/19190	0.0470478
GO:0005509	MF	calcium ion binding	12	22	34	556	0.0401047	0.195083	CDH17(CDH17);CRELD2(CRELD2);CALR(CALR);TCHH(TCHH);SCUBE3(SCUBE3);MMRN1(MMRN1);SPOCK1(SPOCK1);DNAH7(DNAH7);DHH(DHH);CDH19(CDH19);NUCB2(NUCB2);CDH3(CDH3)	LCP1(LCP1);LOC518134(LOC518134);OIT3(OIT3);LOC508459(LOC508459);LOC100337081(LOC100337081);AIF1(AIF1);DNER(DNER);AOAH(AOAH);S100A11(S100A11);ANXA10(ANXA10);CALN1(CALN1);VWA2(VWA2);S100A8(S100A8);DGKG(DGKG);PLA2G4A(PLA2G4A);PRF1(PRF1);PCDHA13(PCDHA13);CDH5(CDH5);PPEF2(PPEF2);RET(RET);CDH10(CDH10);SUSD1(SUSD1)	34/857	556/19190	0.0611511
GO:0008237	MF	metallopeptidase activity	5	9	14	187	0.0411525	0.195083	CNDP2(CNDP2);TRHDE(TRHDE);ADAMDEC1(ADAMDEC1);ECEL1(ECEL1);ADAMTSL3(ADAMTSL3)	ADAM19(ADAM19);MMP19(MMP19);CPQ(CPQ);ADAMTS2(ADAMTS2);CPM(CPM);MMP14(MMP14);ADAMTS5(ADAMTS5);MMP12(MMP12);PHEX(PHEX)	14/857	187/19190	0.0748663
GO:0022836	MF	gated channel activity	9	9	18	258	0.0415125	0.195083	KCNH7(KCNH7);P2RX6(P2RX6);CACNA1C(CACNA1C);CNGA2(CNGA2);KCNC4(KCNC4);HCN4(HCN4);GRID1(GRID1);KCNH2(KCNH2);KCNMB1(KCNMB1)	KCNK2(KCNK2);TMC8(TMC8);CLCA3(CLCA3);GRIK4(GRIK4);RYR1(RYR1);TMEM37(TMEM37);KCNAB2(KCNAB2);CHRNA10(CHRNA10);KCNA3(KCNA3)	18/857	258/19190	0.0697674
GO:0097190	BP	apoptotic signaling pathway	1	8	9	104	0.0429631	0.195083	HYOU1(HYOU1)	LGALS3(LGALS3);CD74(CD74);BCL2A1(BCL2A1);IFI27(IFI27);PML(PML);IFI6(IFI6);LOC112445390(LOC112445390);LOC104968444(LOC104968444)	9/857	104/19190	0.0865385
GO:2001234	BP	negative regulation of apoptotic signaling pathway	1	3	4	30	0.0430434	0.195083	HYOU1(HYOU1)	LGALS3(LGALS3);CD74(CD74);IFI6(IFI6)	4/857	30/19190	0.133333
GO:0030638	BP	polyketide metabolic process	0	3	3	18	0.0438993	0.195083	-	LOC782922(LOC782922);LOC132342089(LOC132342089);LOC785762(LOC785762)	3/857	18/19190	0.166667
GO:0030647	BP	aminoglycoside antibiotic metabolic process	0	3	3	18	0.0438993	0.195083	-	LOC782922(LOC782922);LOC132342089(LOC132342089);LOC785762(LOC785762)	3/857	18/19190	0.166667
GO:0033500	BP	carbohydrate homeostasis	0	3	3	18	0.0438993	0.195083	-	HK3(HK3);HK2(HK2);GCK(GCK)	3/857	18/19190	0.166667
GO:0044597	BP	daunorubicin metabolic process	0	3	3	18	0.0438993	0.195083	-	LOC782922(LOC782922);LOC132342089(LOC132342089);LOC785762(LOC785762)	3/857	18/19190	0.166667
GO:0044598	BP	doxorubicin metabolic process	0	3	3	18	0.0438993	0.195083	-	LOC782922(LOC782922);LOC132342089(LOC132342089);LOC785762(LOC785762)	3/857	18/19190	0.166667
GO:0047023	MF	androsterone dehydrogenase activity	0	3	3	18	0.0438993	0.195083	-	LOC782922(LOC782922);LOC132342089(LOC132342089);LOC785762(LOC785762)	3/857	18/19190	0.166667
GO:0051156	BP	glucose 6-phosphate metabolic process	0	3	3	18	0.0438993	0.195083	-	HK3(HK3);HK2(HK2);GCK(GCK)	3/857	18/19190	0.166667
GO:0070828	BP	heterochromatin organization	1	2	3	18	0.0438993	0.195083	RRP8(RRP8)	ZNFX1(ZNFX1);ZDBF2(ZDBF2)	3/857	18/19190	0.166667
GO:0010942	BP	positive regulation of cell death	0	7	7	73	0.0440683	0.195083	-	CLEC7A(CLEC7A);CD40(CD40);UBD(UBD);BCL2A1(BCL2A1);LOC786987(LOC786987);LOC112445390(LOC112445390);LOC104968444(LOC104968444)	7/857	73/19190	0.0958904
GO:0043068	BP	positive regulation of programmed cell death	0	7	7	73	0.0440683	0.195083	-	CLEC7A(CLEC7A);CD40(CD40);UBD(UBD);BCL2A1(BCL2A1);LOC786987(LOC786987);LOC112445390(LOC112445390);LOC104968444(LOC104968444)	7/857	73/19190	0.0958904
GO:1902850	BP	microtubule cytoskeleton organization involved in mitosis	0	6	6	58	0.0440722	0.195083	-	STIL(STIL);KIF20A(KIF20A);KIF4A(KIF4A);KIF11(KIF11);DLGAP5(DLGAP5);KIF22(KIF22)	6/857	58/19190	0.103448
GO:0000032	BP	cell wall mannoprotein biosynthetic process	1	0	1	1	0.0446587	0.195083	GMPPB(GMPPB)	-	1/857	1/19190	1
GO:0001779	BP	natural killer cell differentiation	0	1	1	1	0.0446587	0.195083	-	AXL(AXL)	1/857	1/19190	1
GO:0001851	MF	complement component C3b binding	0	1	1	1	0.0446587	0.195083	-	VSIG4(VSIG4)	1/857	1/19190	1
GO:0001865	BP	NK T cell differentiation	0	1	1	1	0.0446587	0.195083	-	ITK(ITK)	1/857	1/19190	1
GO:0002102	CC	podosome	0	1	1	1	0.0446587	0.195083	-	BIN2(BIN2)	1/857	1/19190	1
GO:0002232	BP	leukocyte chemotaxis involved in inflammatory response	0	1	1	1	0.0446587	0.195083	-	SLAMF8(SLAMF8)	1/857	1/19190	1
GO:0002282	BP	microglial cell activation involved in immune response	0	1	1	1	0.0446587	0.195083	-	TYROBP(TYROBP)	1/857	1/19190	1
GO:0002370	BP	natural killer cell cytokine production	0	1	1	1	0.0446587	0.195083	-	CD226(CD226)	1/857	1/19190	1
GO:0002467	BP	germinal center formation	0	1	1	1	0.0446587	0.195083	-	KLHL6(KLHL6)	1/857	1/19190	1
GO:0002727	BP	regulation of natural killer cell cytokine production	0	1	1	1	0.0446587	0.195083	-	CD226(CD226)	1/857	1/19190	1
GO:0002729	BP	positive regulation of natural killer cell cytokine production	0	1	1	1	0.0446587	0.195083	-	CD226(CD226)	1/857	1/19190	1
GO:0002830	BP	positive regulation of type 2 immune response	0	1	1	1	0.0446587	0.195083	-	CD74(CD74)	1/857	1/19190	1
GO:0003983	MF	UTP:glucose-1-phosphate uridylyltransferase activity	1	0	1	1	0.0446587	0.195083	UGP2(UGP2)	-	1/857	1/19190	1
GO:0004051	MF	arachidonate 5-lipoxygenase activity	0	1	1	1	0.0446587	0.195083	-	ALOX5(ALOX5)	1/857	1/19190	1
GO:0004096	MF	catalase activity	0	1	1	1	0.0446587	0.195083	-	CAT(CAT)	1/857	1/19190	1
GO:0004113	MF	2',3'-cyclic-nucleotide 3'-phosphodiesterase activity	0	1	1	1	0.0446587	0.195083	-	CNP(CNP)	1/857	1/19190	1
GO:0004475	MF	mannose-1-phosphate guanylyltransferase (GTP) activity	1	0	1	1	0.0446587	0.195083	GMPPB(GMPPB)	-	1/857	1/19190	1
GO:0004768	MF	stearoyl-CoA 9-desaturase activity	0	1	1	1	0.0446587	0.195083	-	SCD(SCD)	1/857	1/19190	1
GO:0004876	MF	complement component C3a receptor activity	0	1	1	1	0.0446587	0.195083	-	C3AR1(C3AR1)	1/857	1/19190	1
GO:0004992	MF	platelet activating factor receptor activity	0	1	1	1	0.0446587	0.195083	-	PTAFR(PTAFR)	1/857	1/19190	1
GO:0005011	MF	macrophage colony-stimulating factor receptor activity	0	1	1	1	0.0446587	0.195083	-	CSF1R(CSF1R)	1/857	1/19190	1
GO:0005147	MF	oncostatin-M receptor binding	0	1	1	1	0.0446587	0.195083	-	OSM(OSM)	1/857	1/19190	1
GO:0005154	MF	epidermal growth factor receptor binding	0	1	1	1	0.0446587	0.195083	-	ERBB4(ERBB4)	1/857	1/19190	1
GO:0005460	MF	UDP-glucose transmembrane transporter activity	1	0	1	1	0.0446587	0.195083	SLC35B1(SLC35B1)	-	1/857	1/19190	1
GO:0005677	CC	chromatin silencing complex	1	0	1	1	0.0446587	0.195083	RRP8(RRP8)	-	1/857	1/19190	1
GO:0006011	BP	UDP-glucose metabolic process	1	0	1	1	0.0446587	0.195083	UGP2(UGP2)	-	1/857	1/19190	1
GO:0006056	BP	mannoprotein metabolic process	1	0	1	1	0.0446587	0.195083	GMPPB(GMPPB)	-	1/857	1/19190	1
GO:0006057	BP	mannoprotein biosynthetic process	1	0	1	1	0.0446587	0.195083	GMPPB(GMPPB)	-	1/857	1/19190	1
GO:0006216	BP	cytidine catabolic process	1	0	1	1	0.0446587	0.195083	CDA(CDA)	-	1/857	1/19190	1
GO:0006968	BP	cellular defense response	0	1	1	1	0.0446587	0.195083	-	SH2D1A(SH2D1A)	1/857	1/19190	1
GO:0008429	MF	phosphatidylethanolamine binding	0	1	1	1	0.0446587	0.195083	-	PLTP(PLTP)	1/857	1/19190	1
GO:0008532	MF	N-acetyllactosaminide beta-1,3-N-acetylglucosaminyltransferase activity	0	1	1	1	0.0446587	0.195083	-	B3GNT3(B3GNT3)	1/857	1/19190	1
GO:0008553	MF	P-type proton-exporting transporter activity	1	0	1	1	0.0446587	0.195083	ATP4A(ATP4A)	-	1/857	1/19190	1
GO:0008653	BP	lipopolysaccharide metabolic process	0	1	1	1	0.0446587	0.195083	-	AOAH(AOAH)	1/857	1/19190	1
GO:0008900	MF	P-type potassium:proton transporter activity	1	0	1	1	0.0446587	0.195083	ATP4A(ATP4A)	-	1/857	1/19190	1
GO:0009104	BP	lipopolysaccharide catabolic process	0	1	1	1	0.0446587	0.195083	-	AOAH(AOAH)	1/857	1/19190	1
GO:0009698	BP	phenylpropanoid metabolic process	0	1	1	1	0.0446587	0.195083	-	CYP2A13(CYP2A13)	1/857	1/19190	1
GO:0009804	BP	coumarin metabolic process	0	1	1	1	0.0446587	0.195083	-	CYP2A13(CYP2A13)	1/857	1/19190	1
GO:0009972	BP	cytidine deamination	1	0	1	1	0.0446587	0.195083	CDA(CDA)	-	1/857	1/19190	1
GO:0010453	BP	regulation of cell fate commitment	1	0	1	1	0.0446587	0.195083	IL23A(IL23A)	-	1/857	1/19190	1
GO:0010455	BP	positive regulation of cell fate commitment	1	0	1	1	0.0446587	0.195083	IL23A(IL23A)	-	1/857	1/19190	1
GO:0010533	BP	regulation of activation of Janus kinase activity	1	0	1	1	0.0446587	0.195083	IL23A(IL23A)	-	1/857	1/19190	1
GO:0010536	BP	positive regulation of activation of Janus kinase activity	1	0	1	1	0.0446587	0.195083	IL23A(IL23A)	-	1/857	1/19190	1
GO:0015052	MF	beta3-adrenergic receptor activity	0	1	1	1	0.0446587	0.195083	-	ADRB3(ADRB3)	1/857	1/19190	1
GO:0016215	MF	acyl-CoA desaturase activity	0	1	1	1	0.0446587	0.195083	-	SCD(SCD)	1/857	1/19190	1
GO:0016496	MF	substance P receptor activity	1	0	1	1	0.0446587	0.195083	TACR1(TACR1)	-	1/857	1/19190	1
GO:0016501	MF	prostacyclin receptor activity	0	1	1	1	0.0446587	0.195083	-	PTGIR(PTGIR)	1/857	1/19190	1
GO:0016936	MF	galactoside binding	0	1	1	1	0.0446587	0.195083	-	LGALS9(LGALS9)	1/857	1/19190	1
GO:0019863	MF	IgE binding	0	1	1	1	0.0446587	0.195083	-	LGALS3(LGALS3)	1/857	1/19190	1
GO:0023035	BP	CD40 signaling pathway	0	1	1	1	0.0446587	0.195083	-	CD40(CD40)	1/857	1/19190	1
GO:0030223	BP	neutrophil differentiation	0	1	1	1	0.0446587	0.195083	-	EVI2B(EVI2B)	1/857	1/19190	1
GO:0030229	MF	very-low-density lipoprotein particle receptor activity	0	1	1	1	0.0446587	0.195083	-	APOBR(APOBR)	1/857	1/19190	1
GO:0030263	BP	apoptotic chromosome condensation	0	1	1	1	0.0446587	0.195083	-	TOP2A(TOP2A)	1/857	1/19190	1
GO:0030578	BP	PML body organization	0	1	1	1	0.0446587	0.195083	-	PML(PML)	1/857	1/19190	1
GO:0030851	BP	granulocyte differentiation	0	1	1	1	0.0446587	0.195083	-	EVI2B(EVI2B)	1/857	1/19190	1
GO:0030852	BP	regulation of granulocyte differentiation	0	1	1	1	0.0446587	0.195083	-	EVI2B(EVI2B)	1/857	1/19190	1
GO:0030854	BP	positive regulation of granulocyte differentiation	0	1	1	1	0.0446587	0.195083	-	EVI2B(EVI2B)	1/857	1/19190	1
GO:0031177	MF	phosphopantetheine binding	0	1	1	1	0.0446587	0.195083	-	FASN(FASN)	1/857	1/19190	1
GO:0031379	CC	RNA-directed RNA polymerase complex	0	1	1	1	0.0446587	0.195083	-	ZNFX1(ZNFX1)	1/857	1/19190	1
GO:0031380	CC	nuclear RNA-directed RNA polymerase complex	0	1	1	1	0.0446587	0.195083	-	ZNFX1(ZNFX1)	1/857	1/19190	1
GO:0031506	BP	cell wall glycoprotein biosynthetic process	1	0	1	1	0.0446587	0.195083	GMPPB(GMPPB)	-	1/857	1/19190	1
GO:0031697	MF	beta-1 adrenergic receptor binding	0	1	1	1	0.0446587	0.195083	-	MAGI2(MAGI2)	1/857	1/19190	1
GO:0031700	MF	adrenomedullin receptor binding	0	1	1	1	0.0446587	0.195083	-	ADM(ADM)	1/857	1/19190	1
GO:0032689	BP	negative regulation of interferon-gamma production	0	1	1	1	0.0446587	0.195083	-	LGALS9(LGALS9)	1/857	1/19190	1
GO:0032703	BP	negative regulation of interleukin-2 production	0	1	1	1	0.0446587	0.195083	-	VSIG4(VSIG4)	1/857	1/19190	1
GO:0032735	BP	positive regulation of interleukin-12 production	0	1	1	1	0.0446587	0.195083	-	CD40(CD40)	1/857	1/19190	1
GO:0032760	BP	positive regulation of tumor necrosis factor production	0	1	1	1	0.0446587	0.195083	-	CD84(CD84)	1/857	1/19190	1
GO:0032896	MF	palmitoyl-CoA 9-desaturase activity	0	1	1	1	0.0446587	0.195083	-	SCD(SCD)	1/857	1/19190	1
GO:0032905	BP	transforming growth factor beta1 production	0	1	1	1	0.0446587	0.195083	-	TYROBP(TYROBP)	1/857	1/19190	1
GO:0032908	BP	regulation of transforming growth factor beta1 production	0	1	1	1	0.0446587	0.195083	-	TYROBP(TYROBP)	1/857	1/19190	1
GO:0032911	BP	negative regulation of transforming growth factor beta1 production	0	1	1	1	0.0446587	0.195083	-	TYROBP(TYROBP)	1/857	1/19190	1
GO:0033622	BP	integrin activation	0	1	1	1	0.0446587	0.195083	-	FERMT3(FERMT3)	1/857	1/19190	1
GO:0034238	BP	macrophage fusion	0	1	1	1	0.0446587	0.195083	-	TYROBP(TYROBP)	1/857	1/19190	1
GO:0034239	BP	regulation of macrophage fusion	0	1	1	1	0.0446587	0.195083	-	TYROBP(TYROBP)	1/857	1/19190	1
GO:0034241	BP	positive regulation of macrophage fusion	0	1	1	1	0.0446587	0.195083	-	TYROBP(TYROBP)	1/857	1/19190	1
GO:0034260	BP	negative regulation of GTPase activity	0	1	1	1	0.0446587	0.195083	-	GMIP(GMIP)	1/857	1/19190	1
GO:0035438	MF	cyclic-di-GMP binding	0	1	1	1	0.0446587	0.195083	-	STING1(STING1)	1/857	1/19190	1
GO:0035631	CC	CD40 receptor complex	0	1	1	1	0.0446587	0.195083	-	CD40(CD40)	1/857	1/19190	1
GO:0035692	CC	macrophage migration inhibitory factor receptor complex	0	1	1	1	0.0446587	0.195083	-	CD44(CD44)	1/857	1/19190	1
GO:0035696	BP	monocyte extravasation	0	1	1	1	0.0446587	0.195083	-	JAML(JAML)	1/857	1/19190	1
GO:0035718	MF	macrophage migration inhibitory factor binding	0	1	1	1	0.0446587	0.195083	-	CD74(CD74)	1/857	1/19190	1
GO:0035757	MF	chemokine (C-C motif) ligand 19 binding	0	1	1	1	0.0446587	0.195083	-	CCR7(CCR7)	1/857	1/19190	1
GO:0035758	MF	chemokine (C-C motif) ligand 21 binding	0	1	1	1	0.0446587	0.195083	-	CCR7(CCR7)	1/857	1/19190	1
GO:0038117	MF	C-C motif chemokine 19 receptor activity	0	1	1	1	0.0446587	0.195083	-	CCR7(CCR7)	1/857	1/19190	1
GO:0038165	BP	oncostatin-M-mediated signaling pathway	0	1	1	1	0.0446587	0.195083	-	OSM(OSM)	1/857	1/19190	1
GO:0038181	MF	bile acid receptor activity	0	1	1	1	0.0446587	0.195083	-	GPBAR1(GPBAR1)	1/857	1/19190	1
GO:0038182	MF	G protein-coupled bile acid receptor activity	0	1	1	1	0.0446587	0.195083	-	GPBAR1(GPBAR1)	1/857	1/19190	1
GO:0039552	MF	RIG-I binding	0	1	1	1	0.0446587	0.195083	-	SEC14L1(SEC14L1)	1/857	1/19190	1
GO:0042010	MF	interleukin-15 receptor activity	0	1	1	1	0.0446587	0.195083	-	IL15RA(IL15RA)	1/857	1/19190	1
GO:0042497	MF	triacyl lipopeptide binding	0	1	1	1	0.0446587	0.195083	-	TLR2(TLR2)	1/857	1/19190	1
GO:0042546	BP	cell wall biogenesis	1	0	1	1	0.0446587	0.195083	GMPPB(GMPPB)	-	1/857	1/19190	1
GO:0043103	BP	hypoxanthine salvage	0	1	1	1	0.0446587	0.195083	-	ADA(ADA)	1/857	1/19190	1
GO:0043455	BP	regulation of secondary metabolic process	1	0	1	1	0.0446587	0.195083	ASIP(ASIP)	-	1/857	1/19190	1
GO:0043518	BP	negative regulation of DNA damage response, signal transduction by p53 class mediator	0	1	1	1	0.0446587	0.195083	-	CD74(CD74)	1/857	1/19190	1
GO:0044036	BP	cell wall macromolecule metabolic process	1	0	1	1	0.0446587	0.195083	GMPPB(GMPPB)	-	1/857	1/19190	1
GO:0044038	BP	cell wall macromolecule biosynthetic process	1	0	1	1	0.0446587	0.195083	GMPPB(GMPPB)	-	1/857	1/19190	1
GO:0045029	MF	G protein-coupled UDP receptor activity	0	1	1	1	0.0446587	0.195083	-	P2RY6(P2RY6)	1/857	1/19190	1
GO:0045130	MF	keratan sulfotransferase activity	0	1	1	1	0.0446587	0.195083	-	CHST1(CHST1)	1/857	1/19190	1
GO:0045591	BP	positive regulation of regulatory T cell differentiation	0	1	1	1	0.0446587	0.195083	-	VSIR(VSIR)	1/857	1/19190	1
GO:0045658	BP	regulation of neutrophil differentiation	0	1	1	1	0.0446587	0.195083	-	EVI2B(EVI2B)	1/857	1/19190	1
GO:0045660	BP	positive regulation of neutrophil differentiation	0	1	1	1	0.0446587	0.195083	-	EVI2B(EVI2B)	1/857	1/19190	1
GO:0046015	BP	regulation of transcription by glucose	1	0	1	1	0.0446587	0.195083	RRP8(RRP8)	-	1/857	1/19190	1
GO:0046087	BP	cytidine metabolic process	1	0	1	1	0.0446587	0.195083	CDA(CDA)	-	1/857	1/19190	1
GO:0046101	BP	hypoxanthine biosynthetic process	0	1	1	1	0.0446587	0.195083	-	ADA(ADA)	1/857	1/19190	1
GO:0048021	BP	regulation of melanin biosynthetic process	1	0	1	1	0.0446587	0.195083	ASIP(ASIP)	-	1/857	1/19190	1
GO:0048023	BP	positive regulation of melanin biosynthetic process	1	0	1	1	0.0446587	0.195083	ASIP(ASIP)	-	1/857	1/19190	1
GO:0048137	BP	spermatocyte division	1	0	1	1	0.0446587	0.195083	TOPAZ1(TOPAZ1)	-	1/857	1/19190	1
GO:0048403	MF	brain-derived neurotrophic factor binding	1	0	1	1	0.0446587	0.195083	NTRK2(NTRK2)	-	1/857	1/19190	1
GO:0050528	MF	acyloxyacyl hydrolase activity	0	1	1	1	0.0446587	0.195083	-	AOAH(AOAH)	1/857	1/19190	1
GO:0051379	MF	epinephrine binding	0	1	1	1	0.0446587	0.195083	-	ADRB3(ADRB3)	1/857	1/19190	1
GO:0051748	MF	UTP-monosaccharide-1-phosphate uridylyltransferase activity	1	0	1	1	0.0446587	0.195083	UGP2(UGP2)	-	1/857	1/19190	1
GO:0051902	BP	negative regulation of mitochondrial depolarization	0	1	1	1	0.0446587	0.195083	-	IFI6(IFI6)	1/857	1/19190	1
GO:0060167	BP	regulation of adenosine receptor signaling pathway	0	1	1	1	0.0446587	0.195083	-	ADA(ADA)	1/857	1/19190	1
GO:0060169	BP	negative regulation of adenosine receptor signaling pathway	0	1	1	1	0.0446587	0.195083	-	ADA(ADA)	1/857	1/19190	1
GO:0060175	MF	brain-derived neurotrophic factor receptor activity	1	0	1	1	0.0446587	0.195083	NTRK2(NTRK2)	-	1/857	1/19190	1
GO:0060369	BP	positive regulation of Fc receptor mediated stimulatory signaling pathway	0	1	1	1	0.0446587	0.195083	-	CD226(CD226)	1/857	1/19190	1
GO:0060478	BP	acrosomal vesicle exocytosis	1	0	1	1	0.0446587	0.195083	EQTN(EQTN)	-	1/857	1/19190	1
GO:0061507	MF	2',3'-cyclic GMP-AMP binding	0	1	1	1	0.0446587	0.195083	-	STING1(STING1)	1/857	1/19190	1
GO:0061910	BP	autophagosome-endosome fusion	0	1	1	1	0.0446587	0.195083	-	RUBCNL(RUBCNL)	1/857	1/19190	1
GO:0070206	BP	protein trimerization	0	1	1	1	0.0446587	0.195083	-	CD74(CD74)	1/857	1/19190	1
GO:0070589	BP	cellular component macromolecule biosynthetic process	1	0	1	1	0.0446587	0.195083	GMPPB(GMPPB)	-	1/857	1/19190	1
GO:0070699	MF	type II activin receptor binding	0	1	1	1	0.0446587	0.195083	-	MAGI2(MAGI2)	1/857	1/19190	1
GO:0070743	CC	interleukin-23 complex	1	0	1	1	0.0446587	0.195083	IL23A(IL23A)	-	1/857	1/19190	1
GO:0071261	CC	Ssh1 translocon complex	1	0	1	1	0.0446587	0.195083	SEC61G(SEC61G)	-	1/857	1/19190	1
GO:0071514	BP	genomic imprinting	0	1	1	1	0.0446587	0.195083	-	ZDBF2(ZDBF2)	1/857	1/19190	1
GO:0071554	BP	cell wall organization or biogenesis	1	0	1	1	0.0446587	0.195083	GMPPB(GMPPB)	-	1/857	1/19190	1
GO:0071604	BP	transforming growth factor beta production	0	1	1	1	0.0446587	0.195083	-	TYROBP(TYROBP)	1/857	1/19190	1
GO:0071605	BP	monocyte chemotactic protein-1 production	0	1	1	1	0.0446587	0.195083	-	CD84(CD84)	1/857	1/19190	1
GO:0071634	BP	regulation of transforming growth factor beta production	0	1	1	1	0.0446587	0.195083	-	TYROBP(TYROBP)	1/857	1/19190	1
GO:0071635	BP	negative regulation of transforming growth factor beta production	0	1	1	1	0.0446587	0.195083	-	TYROBP(TYROBP)	1/857	1/19190	1
GO:0071637	BP	regulation of monocyte chemotactic protein-1 production	0	1	1	1	0.0446587	0.195083	-	CD84(CD84)	1/857	1/19190	1
GO:0071639	BP	positive regulation of monocyte chemotactic protein-1 production	0	1	1	1	0.0446587	0.195083	-	CD84(CD84)	1/857	1/19190	1
GO:0071800	BP	podosome assembly	0	1	1	1	0.0446587	0.195083	-	BIN2(BIN2)	1/857	1/19190	1
GO:0071888	BP	macrophage apoptotic process	0	1	1	1	0.0446587	0.195083	-	PLEKHO2(PLEKHO2)	1/857	1/19190	1
GO:0072334	BP	UDP-galactose transmembrane transport	1	0	1	1	0.0446587	0.195083	SLC35B1(SLC35B1)	-	1/857	1/19190	1
GO:0072557	CC	IPAF inflammasome complex	0	1	1	1	0.0446587	0.195083	-	NAIP(NAIP)	1/857	1/19190	1
GO:0090279	BP	regulation of calcium ion import	0	1	1	1	0.0446587	0.195083	-	LGALS3(LGALS3)	1/857	1/19190	1
GO:0090280	BP	positive regulation of calcium ion import	0	1	1	1	0.0446587	0.195083	-	LGALS3(LGALS3)	1/857	1/19190	1
GO:0090634	BP	microglial cell mediated cytotoxicity	0	1	1	1	0.0446587	0.195083	-	TYROBP(TYROBP)	1/857	1/19190	1
GO:0097197	CC	tetraspanin-enriched microdomain	0	1	1	1	0.0446587	0.195083	-	SCIMP(SCIMP)	1/857	1/19190	1
GO:0097202	BP	activation of cysteine-type endopeptidase activity	0	1	1	1	0.0446587	0.195083	-	CYFIP2(CYFIP2)	1/857	1/19190	1
GO:0097646	BP	calcitonin family receptor signaling pathway	0	1	1	1	0.0446587	0.195083	-	ADM(ADM)	1/857	1/19190	1
GO:0099538	BP	synaptic signaling via neuropeptide	1	0	1	1	0.0446587	0.195083	NTRK2(NTRK2)	-	1/857	1/19190	1
GO:0099540	BP	trans-synaptic signaling by neuropeptide	1	0	1	1	0.0446587	0.195083	NTRK2(NTRK2)	-	1/857	1/19190	1
GO:0099551	BP	trans-synaptic signaling by neuropeptide, modulating synaptic transmission	1	0	1	1	0.0446587	0.195083	NTRK2(NTRK2)	-	1/857	1/19190	1
GO:1900037	BP	regulation of cellular response to hypoxia	1	0	1	1	0.0446587	0.195083	HYOU1(HYOU1)	-	1/857	1/19190	1
GO:1900038	BP	negative regulation of cellular response to hypoxia	1	0	1	1	0.0446587	0.195083	HYOU1(HYOU1)	-	1/857	1/19190	1
GO:1900376	BP	regulation of secondary metabolite biosynthetic process	1	0	1	1	0.0446587	0.195083	ASIP(ASIP)	-	1/857	1/19190	1
GO:1900378	BP	positive regulation of secondary metabolite biosynthetic process	1	0	1	1	0.0446587	0.195083	ASIP(ASIP)	-	1/857	1/19190	1
GO:1901223	BP	negative regulation of NIK/NF-kappaB signaling	0	1	1	1	0.0446587	0.195083	-	NLRP3(NLRP3)	1/857	1/19190	1
GO:1902165	BP	regulation of intrinsic apoptotic signaling pathway in response to DNA damage by p53 class mediator	0	1	1	1	0.0446587	0.195083	-	CD74(CD74)	1/857	1/19190	1
GO:1902166	BP	negative regulation of intrinsic apoptotic signaling pathway in response to DNA damage by p53 class mediator	0	1	1	1	0.0446587	0.195083	-	CD74(CD74)	1/857	1/19190	1
GO:1903297	BP	regulation of hypoxia-induced intrinsic apoptotic signaling pathway	1	0	1	1	0.0446587	0.195083	HYOU1(HYOU1)	-	1/857	1/19190	1
GO:1903298	BP	negative regulation of hypoxia-induced intrinsic apoptotic signaling pathway	1	0	1	1	0.0446587	0.195083	HYOU1(HYOU1)	-	1/857	1/19190	1
GO:1903557	BP	positive regulation of tumor necrosis factor superfamily cytokine production	0	1	1	1	0.0446587	0.195083	-	CD84(CD84)	1/857	1/19190	1
GO:1904121	MF	phosphatidylethanolamine transfer activity	0	1	1	1	0.0446587	0.195083	-	PLTP(PLTP)	1/857	1/19190	1
GO:1904149	BP	regulation of microglial cell mediated cytotoxicity	0	1	1	1	0.0446587	0.195083	-	TYROBP(TYROBP)	1/857	1/19190	1
GO:1904151	BP	positive regulation of microglial cell mediated cytotoxicity	0	1	1	1	0.0446587	0.195083	-	TYROBP(TYROBP)	1/857	1/19190	1
GO:1904180	BP	negative regulation of membrane depolarization	0	1	1	1	0.0446587	0.195083	-	IFI6(IFI6)	1/857	1/19190	1
GO:1905834	BP	response to pyrimidine ribonucleotide	0	1	1	1	0.0446587	0.195083	-	P2RY6(P2RY6)	1/857	1/19190	1
GO:1905835	BP	cellular response to pyrimidine ribonucleotide	0	1	1	1	0.0446587	0.195083	-	P2RY6(P2RY6)	1/857	1/19190	1
GO:1990144	BP	intrinsic apoptotic signaling pathway in response to hypoxia	1	0	1	1	0.0446587	0.195083	HYOU1(HYOU1)	-	1/857	1/19190	1
GO:1990410	BP	adrenomedullin receptor signaling pathway	0	1	1	1	0.0446587	0.195083	-	ADM(ADM)	1/857	1/19190	1
GO:1990416	BP	cellular response to brain-derived neurotrophic factor stimulus	1	0	1	1	0.0446587	0.195083	NTRK2(NTRK2)	-	1/857	1/19190	1
GO:1990682	CC	CSF1-CSF1R complex	0	1	1	1	0.0446587	0.195083	-	CSF1R(CSF1R)	1/857	1/19190	1
GO:2000035	BP	regulation of stem cell division	0	1	1	1	0.0446587	0.195083	-	EVI2B(EVI2B)	1/857	1/19190	1
GO:2000318	BP	positive regulation of T-helper 17 type immune response	1	0	1	1	0.0446587	0.195083	IL23A(IL23A)	-	1/857	1/19190	1
GO:2000321	BP	positive regulation of T-helper 17 cell differentiation	1	0	1	1	0.0446587	0.195083	IL23A(IL23A)	-	1/857	1/19190	1
GO:2000328	BP	regulation of T-helper 17 cell lineage commitment	1	0	1	1	0.0446587	0.195083	IL23A(IL23A)	-	1/857	1/19190	1
GO:2000330	BP	positive regulation of T-helper 17 cell lineage commitment	1	0	1	1	0.0446587	0.195083	IL23A(IL23A)	-	1/857	1/19190	1
GO:0007200	BP	phospholipase C-activating G protein-coupled receptor signaling pathway	0	5	5	44	0.045311	0.197491	-	C3AR1(C3AR1);C5AR1(C5AR1);CMKLR1(CMKLR1);GPR174(GPR174);GPR35(GPR35)	5/857	44/19190	0.113636
GO:0072593	BP	reactive oxygen species metabolic process	0	5	5	44	0.045311	0.197491	-	CAT(CAT);NCF1(NCF1);NCF2(NCF2);CYBB(CYBB);HBB(HBB)	5/857	44/19190	0.113636
GO:0098813	BP	nuclear chromosome segregation	0	10	10	122	0.0465635	0.19903	-	TEX12(TEX12);CENPF(CENPF);BUB1(BUB1);CCNB1(CCNB1);NDC80(NDC80);ESPL1(ESPL1);TEX15(TEX15);TOP2A(TOP2A);KNL1(KNL1);NCAPG(NCAPG)	10/857	122/19190	0.0819672
GO:0002287	BP	alpha-beta T cell activation involved in immune response	1	1	2	8	0.0466301	0.19903	IL23A(IL23A)	SLAMF6(SLAMF6)	2/857	8/19190	0.25
GO:0002293	BP	alpha-beta T cell differentiation involved in immune response	1	1	2	8	0.0466301	0.19903	IL23A(IL23A)	SLAMF6(SLAMF6)	2/857	8/19190	0.25
GO:0002714	BP	positive regulation of B cell mediated immunity	0	2	2	8	0.0466301	0.19903	-	CD40(CD40);CD226(CD226)	2/857	8/19190	0.25
GO:0002891	BP	positive regulation of immunoglobulin mediated immune response	0	2	2	8	0.0466301	0.19903	-	CD40(CD40);CD226(CD226)	2/857	8/19190	0.25
GO:0003810	MF	protein-glutamine gamma-glutamyltransferase activity	0	2	2	8	0.0466301	0.19903	-	TGM3(TGM3);F13A1(F13A1)	2/857	8/19190	0.25
GO:0004697	MF	protein kinase C activity	0	2	2	8	0.0466301	0.19903	-	PRKCB(PRKCB);PRKCQ(PRKCQ)	2/857	8/19190	0.25
GO:0004954	MF	prostanoid receptor activity	0	2	2	8	0.0466301	0.19903	-	PTGER4(PTGER4);PTGIR(PTGIR)	2/857	8/19190	0.25
GO:0009595	BP	detection of biotic stimulus	0	2	2	8	0.0466301	0.19903	-	NAIP(NAIP);CLEC7A(CLEC7A)	2/857	8/19190	0.25
GO:0019814	CC	immunoglobulin complex	0	2	2	8	0.0466301	0.19903	-	LOC100300716(LOC100300716);CD79A(CD79A)	2/857	8/19190	0.25
GO:0035455	BP	response to interferon-alpha	0	2	2	8	0.0466301	0.19903	-	IFITM1(IFITM1);LOC112444847(LOC112444847)	2/857	8/19190	0.25
GO:0042537	BP	benzene-containing compound metabolic process	0	2	2	8	0.0466301	0.19903	-	IDO1(IDO1);IDO2(IDO2)	2/857	8/19190	0.25
GO:0045453	BP	bone resorption	0	2	2	8	0.0466301	0.19903	-	SPP1(SPP1);ACP5(ACP5)	2/857	8/19190	0.25
GO:0046597	BP	negative regulation of viral entry into host cell	0	2	2	8	0.0466301	0.19903	-	IFITM1(IFITM1);LOC112444847(LOC112444847)	2/857	8/19190	0.25
GO:0047961	MF	glycine N-acyltransferase activity	0	2	2	8	0.0466301	0.19903	-	LOC104974345(LOC104974345);LOC112441481(LOC112441481)	2/857	8/19190	0.25
GO:0050819	BP	negative regulation of coagulation	0	2	2	8	0.0466301	0.19903	-	PLAU(PLAU);HRG(HRG)	2/857	8/19190	0.25
GO:0090303	BP	positive regulation of wound healing	0	2	2	8	0.0466301	0.19903	-	HRG(HRG);CLEC7A(CLEC7A)	2/857	8/19190	0.25
GO:0150076	BP	neuroinflammatory response	0	2	2	8	0.0466301	0.19903	-	TYROBP(TYROBP);CST7(CST7)	2/857	8/19190	0.25
GO:1903901	BP	negative regulation of viral life cycle	0	2	2	8	0.0466301	0.19903	-	IFITM1(IFITM1);LOC112444847(LOC112444847)	2/857	8/19190	0.25
GO:0007169	BP	transmembrane receptor protein tyrosine kinase signaling pathway	4	12	16	226	0.0469994	0.200387	IGFBP1(IGFBP1);EPHA6(EPHA6);NTRK3(NTRK3);NTRK2(NTRK2)	FGR(FGR);HCK(HCK);CSF1R(CSF1R);DOK2(DOK2);AXL(AXL);SYK(SYK);ZAP70(ZAP70);ERBB4(ERBB4);LCK(LCK);SHCBP1(SHCBP1);CASS4(CASS4);RET(RET)	16/857	226/19190	0.0707965
GO:0016209	MF	antioxidant activity	1	5	6	59	0.0472886	0.201182	GPX2(GPX2)	CAT(CAT);PTGS1(PTGS1);PTGS2(PTGS2);LTC4S(LTC4S);HBB(HBB)	6/857	59/19190	0.101695
GO:0045296	MF	cadherin binding	3	3	6	59	0.0472886	0.201182	CDH17(CDH17);CDH19(CDH19);CDH3(CDH3)	PTPRJ(PTPRJ);CDH5(CDH5);CDH10(CDH10)	6/857	59/19190	0.101695
GO:0002428	BP	antigen processing and presentation of peptide antigen via MHC class Ib	2	2	4	31	0.047738	0.201996	LOC507917(LOC507917);ULBP17(ULBP17)	BOLA(BOLA);BOLA-NC1(BOLA-NC1)	4/857	31/19190	0.129032
GO:0002476	BP	antigen processing and presentation of endogenous peptide antigen via MHC class Ib	2	2	4	31	0.047738	0.201996	LOC507917(LOC507917);ULBP17(ULBP17)	BOLA(BOLA);BOLA-NC1(BOLA-NC1)	4/857	31/19190	0.129032
GO:0002484	BP	antigen processing and presentation of endogenous peptide antigen via MHC class I via ER pathway	2	2	4	31	0.047738	0.201996	LOC507917(LOC507917);ULBP17(ULBP17)	BOLA(BOLA);BOLA-NC1(BOLA-NC1)	4/857	31/19190	0.129032
GO:0002486	BP	antigen processing and presentation of endogenous peptide antigen via MHC class I via ER pathway, TAP-independent	2	2	4	31	0.047738	0.201996	LOC507917(LOC507917);ULBP17(ULBP17)	BOLA(BOLA);BOLA-NC1(BOLA-NC1)	4/857	31/19190	0.129032
GO:1990782	MF	protein tyrosine kinase binding	1	3	4	31	0.047738	0.201996	ANGPT4(ANGPT4)	LOC100336941(LOC100336941);CD4(CD4);BANK1(BANK1)	4/857	31/19190	0.129032
GO:0002366	BP	leukocyte activation involved in immune response	1	7	8	90	0.0477969	0.202027	IL23A(IL23A)	CD180(CD180);CD74(CD74);CD40(CD40);SLAMF6(SLAMF6);CD19(CD19);SYK(SYK);TYROBP(TYROBP)	8/857	90/19190	0.0888889
GO:0005249	MF	voltage-gated potassium channel activity	4	3	7	75	0.0498055	0.210063	KCNH7(KCNH7);KCNC4(KCNC4);HCN4(HCN4);KCNH2(KCNH2)	KCNK2(KCNK2);KCNAB2(KCNAB2);KCNA3(KCNA3)	7/857	75/19190	0.0933333
GO:0010951	BP	negative regulation of endopeptidase activity	1	6	7	75	0.0498055	0.210063	SERPINA14(SERPINA14)	NAIP(NAIP);HRG(HRG);TIMP2(TIMP2);CST7(CST7);LOC404051(LOC404051);IFI6(IFI6)	7/857	75/19190	0.0933333

## Sheet: S7. GO pathway in muscle
GO_ID	Category	Term	Up	Down	DEG	Total	Pvalue	adjustPvalue	Up_gene	Down_gene	GeneRatio	BgRatio	RichFactor
GO:0072329	BP	monocarboxylic acid catabolic process	10	0	10	50	4.72582e-08	8.78892e-05	ABHD1(ABHD1);ACAT1(ACAT1);ACAA2(ACAA2);CPT2(CPT2);ACOX3(ACOX3);ACADS(ACADS);FAH(FAH);ACADL(ACADL);FAAH(FAAH);ACOX2(ACOX2)	-	10/385	50/19190	0.2
GO:0098542	BP	defense response to other organism	9	14	23	313	9.77398e-08	8.78892e-05	LOC515676(LOC515676);S100A9(S100A9);S100A12(S100A12);CATHL3(CATHL3);TLR9(TLR9);VSIG4(VSIG4);BPI(BPI);CATHL1(CATHL1);DEFB7(DEFB7)	LOC100139670(LOC100139670);OAS1Y(OAS1Y);CCL2(CCL2);LOC112441484(LOC112441484);OAS1X(OAS1X);IFIH1(IFIH1);ZBP1(ZBP1);CCL19(CCL19);OAS1Z(OAS1Z);CCL26(CCL26);RSAD2(RSAD2);MX1(MX1);LOC507055(LOC507055);CCL8(CCL8)	23/385	313/19190	0.0734824
GO:0043207	BP	response to external biotic stimulus	10	14	24	347	1.58969e-07	8.78892e-05	LOC515676(LOC515676);S100A9(S100A9);S100A8(S100A8);S100A12(S100A12);CATHL3(CATHL3);TLR9(TLR9);VSIG4(VSIG4);BPI(BPI);CATHL1(CATHL1);DEFB7(DEFB7)	LOC100139670(LOC100139670);OAS1Y(OAS1Y);CCL2(CCL2);LOC112441484(LOC112441484);OAS1X(OAS1X);IFIH1(IFIH1);ZBP1(ZBP1);CCL19(CCL19);OAS1Z(OAS1Z);CCL26(CCL26);RSAD2(RSAD2);MX1(MX1);LOC507055(LOC507055);CCL8(CCL8)	24/385	347/19190	0.0691643
GO:0051707	BP	response to other organism	10	14	24	347	1.58969e-07	8.78892e-05	LOC515676(LOC515676);S100A9(S100A9);S100A8(S100A8);S100A12(S100A12);CATHL3(CATHL3);TLR9(TLR9);VSIG4(VSIG4);BPI(BPI);CATHL1(CATHL1);DEFB7(DEFB7)	LOC100139670(LOC100139670);OAS1Y(OAS1Y);CCL2(CCL2);LOC112441484(LOC112441484);OAS1X(OAS1X);IFIH1(IFIH1);ZBP1(ZBP1);CCL19(CCL19);OAS1Z(OAS1Z);CCL26(CCL26);RSAD2(RSAD2);MX1(MX1);LOC507055(LOC507055);CCL8(CCL8)	24/385	347/19190	0.0691643
GO:0009607	BP	response to biotic stimulus	10	14	24	349	1.76758e-07	8.78892e-05	LOC515676(LOC515676);S100A9(S100A9);S100A8(S100A8);S100A12(S100A12);CATHL3(CATHL3);TLR9(TLR9);VSIG4(VSIG4);BPI(BPI);CATHL1(CATHL1);DEFB7(DEFB7)	LOC100139670(LOC100139670);OAS1Y(OAS1Y);CCL2(CCL2);LOC112441484(LOC112441484);OAS1X(OAS1X);IFIH1(IFIH1);ZBP1(ZBP1);CCL19(CCL19);OAS1Z(OAS1Z);CCL26(CCL26);RSAD2(RSAD2);MX1(MX1);LOC507055(LOC507055);CCL8(CCL8)	24/385	349/19190	0.0687679
GO:0044419	BP	biological process involved in interspecies interaction between organisms	10	14	24	351	1.96371e-07	8.78892e-05	LOC515676(LOC515676);S100A9(S100A9);S100A8(S100A8);S100A12(S100A12);CATHL3(CATHL3);TLR9(TLR9);VSIG4(VSIG4);BPI(BPI);CATHL1(CATHL1);DEFB7(DEFB7)	LOC100139670(LOC100139670);OAS1Y(OAS1Y);CCL2(CCL2);LOC112441484(LOC112441484);OAS1X(OAS1X);IFIH1(IFIH1);ZBP1(ZBP1);CCL19(CCL19);OAS1Z(OAS1Z);CCL26(CCL26);RSAD2(RSAD2);MX1(MX1);LOC507055(LOC507055);CCL8(CCL8)	24/385	351/19190	0.0683761
GO:0009062	BP	fatty acid catabolic process	9	0	9	45	2.24534e-07	8.78892e-05	ABHD1(ABHD1);ACAT1(ACAT1);ACAA2(ACAA2);CPT2(CPT2);ACOX3(ACOX3);ACADS(ACADS);ACADL(ACADL);FAAH(FAAH);ACOX2(ACOX2)	-	9/385	45/19190	0.2
GO:0009615	BP	response to virus	1	8	9	52	8.23574e-07	0.000282074	TLR9(TLR9)	LOC100139670(LOC100139670);OAS1Y(OAS1Y);LOC112441484(LOC112441484);OAS1X(OAS1X);IFIH1(IFIH1);OAS1Z(OAS1Z);RSAD2(RSAD2);MX1(MX1)	9/385	52/19190	0.173077
GO:0006635	BP	fatty acid beta-oxidation	7	0	7	29	1.32111e-06	0.000365981	ACAT1(ACAT1);ACAA2(ACAA2);CPT2(CPT2);ACOX3(ACOX3);ACADS(ACADS);ACADL(ACADL);ACOX2(ACOX2)	-	7/385	29/19190	0.241379
GO:0006629	BP	lipid metabolic process	25	8	33	656	1.3357e-06	0.000365981	DGAT2(DGAT2);ACOT2(ACOT2);ABHD1(ABHD1);CPT1B(CPT1B);ACAT1(ACAT1);ACAA2(ACAA2);GPAM(GPAM);CISH(CISH);CPT2(CPT2);GK(GK);GPAT3(GPAT3);SLC27A1(SLC27A1);ACOX3(ACOX3);ANGPTL8(ANGPTL8);EPHX2(EPHX2);ACADS(ACADS);PLPPR2(PLPPR2);ACADL(ACADL);ACSM5(ACSM5);FAAH(FAAH);LIPE(LIPE);SCD5(SCD5);LPL(LPL);ACOX2(ACOX2);CYP46A1(CYP46A1)	SGMS2(SGMS2);PLCB1(PLCB1);SOCS3(SOCS3);PTGIS(PTGIS);EBPL(EBPL);GLA(GLA);GPAT2(GPAT2);UGCG(UGCG)	33/385	656/19190	0.0503049
GO:0016042	BP	lipid catabolic process	11	2	13	132	2.60339e-06	0.000617633	ABHD1(ABHD1);ACAT1(ACAT1);ACAA2(ACAA2);CPT2(CPT2);ACOX3(ACOX3);ACADS(ACADS);ACADL(ACADL);FAAH(FAAH);LIPE(LIPE);ACOX2(ACOX2);CYP46A1(CYP46A1)	PLCB1(PLCB1);GLA(GLA)	13/385	132/19190	0.0984848
GO:0019395	BP	fatty acid oxidation	7	0	7	32	2.70496e-06	0.000617633	ACAT1(ACAT1);ACAA2(ACAA2);CPT2(CPT2);ACOX3(ACOX3);ACADS(ACADS);ACADL(ACADL);ACOX2(ACOX2)	-	7/385	32/19190	0.21875
GO:0016054	BP	organic acid catabolic process	12	0	12	116	3.77676e-06	0.000796025	HPD(HPD);ABHD1(ABHD1);ACAT1(ACAT1);ACAA2(ACAA2);PRODH(PRODH);CPT2(CPT2);ACOX3(ACOX3);ACADS(ACADS);FAH(FAH);ACADL(ACADL);FAAH(FAAH);ACOX2(ACOX2)	-	12/385	116/19190	0.103448
GO:0044242	BP	cellular lipid catabolic process	10	1	11	98	4.31913e-06	0.000817094	ABHD1(ABHD1);ACAT1(ACAT1);ACAA2(ACAA2);CPT2(CPT2);ACOX3(ACOX3);ACADS(ACADS);ACADL(ACADL);FAAH(FAAH);LIPE(LIPE);ACOX2(ACOX2)	GLA(GLA)	11/385	98/19190	0.112245
GO:0044255	BP	cellular lipid metabolic process	21	6	27	507	4.47314e-06	0.000817094	DGAT2(DGAT2);ACOT2(ACOT2);ABHD1(ABHD1);CPT1B(CPT1B);ACAT1(ACAT1);ACAA2(ACAA2);GPAM(GPAM);CISH(CISH);CPT2(CPT2);GK(GK);GPAT3(GPAT3);SLC27A1(SLC27A1);ACOX3(ACOX3);EPHX2(EPHX2);ACADS(ACADS);PLPPR2(PLPPR2);ACADL(ACADL);ACSM5(ACSM5);FAAH(FAAH);LIPE(LIPE);ACOX2(ACOX2)	SGMS2(SGMS2);SOCS3(SOCS3);PTGIS(PTGIS);GLA(GLA);GPAT2(GPAT2);UGCG(UGCG)	27/385	507/19190	0.0532544
GO:0051607	BP	defense response to virus	1	7	8	49	5.36326e-06	0.000864431	TLR9(TLR9)	LOC100139670(LOC100139670);OAS1Y(OAS1Y);LOC112441484(LOC112441484);OAS1X(OAS1X);OAS1Z(OAS1Z);RSAD2(RSAD2);MX1(MX1)	8/385	49/19190	0.163265
GO:0140546	BP	defense response to symbiont	1	7	8	49	5.36326e-06	0.000864431	TLR9(TLR9)	LOC100139670(LOC100139670);OAS1Y(OAS1Y);LOC112441484(LOC112441484);OAS1X(OAS1X);OAS1Z(OAS1Z);RSAD2(RSAD2);MX1(MX1)	8/385	49/19190	0.163265
GO:0044282	BP	small molecule catabolic process	13	0	13	147	8.58184e-06	0.00130635	HPD(HPD);ABHD1(ABHD1);ACAT1(ACAT1);ACAA2(ACAA2);PRODH(PRODH);CPT2(CPT2);ACOX3(ACOX3);ACADS(ACADS);FAH(FAH);ACADL(ACADL);FAAH(FAAH);ACOX2(ACOX2);CYP46A1(CYP46A1)	-	13/385	147/19190	0.0884354
GO:0034440	BP	lipid oxidation	7	0	7	39	1.09532e-05	0.00157412	ACAT1(ACAT1);ACAA2(ACAA2);CPT2(CPT2);ACOX3(ACOX3);ACADS(ACADS);ACADL(ACADL);ACOX2(ACOX2)	-	7/385	39/19190	0.179487
GO:0006631	BP	fatty acid metabolic process	12	1	13	151	1.14899e-05	0.00157412	ACOT2(ACOT2);ABHD1(ABHD1);CPT1B(CPT1B);ACAT1(ACAT1);ACAA2(ACAA2);CPT2(CPT2);ACOX3(ACOX3);ACADS(ACADS);ACADL(ACADL);ACSM5(ACSM5);FAAH(FAAH);ACOX2(ACOX2)	PTGIS(PTGIS)	13/385	151/19190	0.0860927
GO:0006952	BP	defense response	11	15	26	510	1.44848e-05	0.00188992	LOC515676(LOC515676);S100A9(S100A9);S100A8(S100A8);S100A12(S100A12);GGT1(GGT1);CATHL3(CATHL3);TLR9(TLR9);VSIG4(VSIG4);BPI(BPI);CATHL1(CATHL1);DEFB7(DEFB7)	LOC100139670(LOC100139670);OAS1Y(OAS1Y);CCL2(CCL2);LOC112441484(LOC112441484);OAS1X(OAS1X);IFIH1(IFIH1);CD44(CD44);ZBP1(ZBP1);CCL19(CCL19);OAS1Z(OAS1Z);CCL26(CCL26);RSAD2(RSAD2);MX1(MX1);LOC507055(LOC507055);CCL8(CCL8)	26/385	510/19190	0.0509804
GO:0009605	BP	response to external stimulus	13	17	30	641	1.66585e-05	0.00204199	LOC515676(LOC515676);GABARAPL1(GABARAPL1);S100A9(S100A9);S100A8(S100A8);S100A12(S100A12);GGT1(GGT1);TCAP(TCAP);CATHL3(CATHL3);TLR9(TLR9);VSIG4(VSIG4);BPI(BPI);CATHL1(CATHL1);DEFB7(DEFB7)	LOC100139670(LOC100139670);OAS1Y(OAS1Y);CCL2(CCL2);LOC112441484(LOC112441484);SERPINE1(SERPINE1);OAS1X(OAS1X);FGF7(FGF7);IFIH1(IFIH1);ZBP1(ZBP1);CCL19(CCL19);PLXNC1(PLXNC1);OAS1Z(OAS1Z);CCL26(CCL26);RSAD2(RSAD2);MX1(MX1);LOC507055(LOC507055);CCL8(CCL8)	30/385	641/19190	0.0468019
GO:0046395	BP	carboxylic acid catabolic process	11	0	11	113	1.71408e-05	0.00204199	ABHD1(ABHD1);ACAT1(ACAT1);ACAA2(ACAA2);PRODH(PRODH);CPT2(CPT2);ACOX3(ACOX3);ACADS(ACADS);FAH(FAH);ACADL(ACADL);FAAH(FAAH);ACOX2(ACOX2)	-	11/385	113/19190	0.0973451
GO:0019752	BP	carboxylic acid metabolic process	20	3	23	436	2.66707e-05	0.00304491	ACOT2(ACOT2);HPD(HPD);ABHD1(ABHD1);LDHB(LDHB);CPT1B(CPT1B);ACAT1(ACAT1);MDH1(MDH1);ACAA2(ACAA2);PRODH(PRODH);TST(TST);CPT2(CPT2);ACSS1(ACSS1);ACOX3(ACOX3);ACADS(ACADS);FAH(FAH);LOC785216(LOC785216);ACADL(ACADL);ACSM5(ACSM5);FAAH(FAAH);ACOX2(ACOX2)	PTGIS(PTGIS);PSAT1(PSAT1);IYD(IYD)	23/385	436/19190	0.0527523
GO:0043436	BP	oxoacid metabolic process	20	3	23	440	3.075e-05	0.0033702	ACOT2(ACOT2);HPD(HPD);ABHD1(ABHD1);LDHB(LDHB);CPT1B(CPT1B);ACAT1(ACAT1);MDH1(MDH1);ACAA2(ACAA2);PRODH(PRODH);TST(TST);CPT2(CPT2);ACSS1(ACSS1);ACOX3(ACOX3);ACADS(ACADS);FAH(FAH);LOC785216(LOC785216);ACADL(ACADL);ACSM5(ACSM5);FAAH(FAAH);ACOX2(ACOX2)	PTGIS(PTGIS);PSAT1(PSAT1);IYD(IYD)	23/385	440/19190	0.0522727
GO:0032787	BP	monocarboxylic acid metabolic process	14	1	15	216	3.26994e-05	0.00344601	ACOT2(ACOT2);ABHD1(ABHD1);CPT1B(CPT1B);ACAT1(ACAT1);ACAA2(ACAA2);CPT2(CPT2);ACSS1(ACSS1);ACOX3(ACOX3);ACADS(ACADS);FAH(FAH);ACADL(ACADL);ACSM5(ACSM5);FAAH(FAAH);ACOX2(ACOX2)	PTGIS(PTGIS)	15/385	216/19190	0.0694444
GO:0006575	BP	cellular modified amino acid metabolic process	6	3	9	87	6.1933e-05	0.00628505	CPT1B(CPT1B);SLC27A1(SLC27A1);GGT1(GGT1);OPLAH(OPLAH);LOC785216(LOC785216);ACADL(ACADL)	SLC5A5(SLC5A5);IYD(IYD);MTHFD1L(MTHFD1L)	9/385	87/19190	0.103448
GO:0006082	BP	organic acid metabolic process	20	3	23	464	6.93501e-05	0.0067864	ACOT2(ACOT2);HPD(HPD);ABHD1(ABHD1);LDHB(LDHB);CPT1B(CPT1B);ACAT1(ACAT1);MDH1(MDH1);ACAA2(ACAA2);PRODH(PRODH);TST(TST);CPT2(CPT2);ACSS1(ACSS1);ACOX3(ACOX3);ACADS(ACADS);FAH(FAH);LOC785216(LOC785216);ACADL(ACADL);ACSM5(ACSM5);FAAH(FAAH);ACOX2(ACOX2)	PTGIS(PTGIS);PSAT1(PSAT1);IYD(IYD)	23/385	464/19190	0.049569
GO:0048583	BP	regulation of response to stimulus	16	25	41	1086	7.66088e-05	0.00687324	DOK5(DOK5);S100A12(S100A12);NTRK1(NTRK1);INSRR(INSRR);FHL2(FHL2);AXIN2(AXIN2);MT3(MT3);GGT1(GGT1);MLC1(MLC1);TPD52L1(TPD52L1);TLR9(TLR9);ULBP27(ULBP27);VSIG4(VSIG4);LOC783508(LOC783508);ROS1(ROS1);GRB14(GRB14)	CACNG7(CACNG7);LOC782367(LOC782367);LOC518224(LOC518224);SKIL(SKIL);CCL2(CCL2);LOC107131749(LOC107131749);SERPINE1(SERPINE1);FST(FST);DKK3(DKK3);DLK1(DLK1);CD44(CD44);ZBP1(ZBP1);CCL19(CCL19);S100A4(S100A4);ARC(ARC);SPRED3(SPRED3);CCL26(CCL26);ULBP17(ULBP17);RSAD2(RSAD2);PELI1(PELI1);LOC786065(LOC786065);IFI6(IFI6);DDIAS(DDIAS);CCL8(CCL8);LOC112441504(LOC112441504)	41/385	1086/19190	0.0377532
GO:0001730	MF	2'-5'-oligoadenylate synthetase activity	0	3	3	5	7.77629e-05	0.00687324	-	OAS1Y(OAS1Y);OAS1X(OAS1X);OAS1Z(OAS1Z)	3/385	5/19190	0.6
GO:0003997	MF	acyl-CoA oxidase activity	3	0	3	5	7.77629e-05	0.00687324	ACOX3(ACOX3);ACADL(ACADL);ACOX2(ACOX2)	-	3/385	5/19190	0.6
GO:0030258	BP	lipid modification	9	0	9	94	0.000113571	0.00972449	ACAT1(ACAT1);ACAA2(ACAA2);CPT2(CPT2);ACOX3(ACOX3);EPHX2(EPHX2);ACADS(ACADS);PLPPR2(PLPPR2);ACADL(ACADL);ACOX2(ACOX2)	-	9/385	94/19190	0.0957447
GO:0005504	MF	fatty acid binding	3	2	5	26	0.000147168	0.0122194	ACOX3(ACOX3);FABP3(FABP3);ACOX2(ACOX2)	CRABP2(CRABP2);FABP7(FABP7)	5/385	26/19190	0.192308
GO:0043410	BP	positive regulation of MAPK cascade	4	5	9	98	0.00015663	0.0126225	DOK5(DOK5);INSRR(INSRR);MT3(MT3);TPD52L1(TPD52L1)	CCL2(CCL2);CD44(CD44);CCL19(CCL19);CCL26(CCL26);CCL8(CCL8)	9/385	98/19190	0.0918367
GO:0008374	MF	O-acyltransferase activity	5	1	6	43	0.00020414	0.0159812	DGAT2(DGAT2);CPT1B(CPT1B);GPAM(GPAM);CPT2(CPT2);GPAT3(GPAT3)	GPAT2(GPAT2)	6/385	43/19190	0.139535
GO:0050660	MF	flavin adenine dinucleotide binding	6	2	8	82	0.000238502	0.0181526	ACADVL(ACADVL);PRODH(PRODH);ACOX3(ACOX3);ACADS(ACADS);ACADL(ACADL);ACOX2(ACOX2)	MICAL2(MICAL2);AOX2(AOX2)	8/385	82/19190	0.097561
GO:0006570	BP	tyrosine metabolic process	2	1	3	7	0.000264122	0.0185563	HPD(HPD);FAH(FAH)	IYD(IYD)	3/385	7/19190	0.428571
GO:0032069	BP	regulation of nuclease activity	0	3	3	7	0.000264122	0.0185563	-	OAS1Y(OAS1Y);OAS1X(OAS1X);OAS1Z(OAS1Z)	3/385	7/19190	0.428571
GO:0060700	BP	regulation of ribonuclease activity	0	3	3	7	0.000264122	0.0185563	-	OAS1Y(OAS1Y);OAS1X(OAS1X);OAS1Z(OAS1Z)	3/385	7/19190	0.428571
GO:0030593	BP	neutrophil chemotaxis	2	4	6	46	0.000298179	0.0199482	S100A9(S100A9);S100A8(S100A8)	CCL2(CCL2);CCL19(CCL19);CCL26(CCL26);CCL8(CCL8)	6/385	46/19190	0.130435
GO:0003725	MF	double-stranded RNA binding	0	5	5	30	0.000298495	0.0199482	-	OAS1Y(OAS1Y);OAS1X(OAS1X);RIGI(RIGI);IFIH1(IFIH1);OAS1Z(OAS1Z)	5/385	30/19190	0.166667
GO:0048020	MF	CCR chemokine receptor binding	1	5	6	47	0.000336105	0.0219269	DEFB7(DEFB7)	NES(NES);CCL2(CCL2);CCL19(CCL19);CCL26(CCL26);CCL8(CCL8)	6/385	47/19190	0.12766
GO:0048584	BP	positive regulation of response to stimulus	8	14	22	486	0.000355492	0.0226523	DOK5(DOK5);S100A12(S100A12);INSRR(INSRR);MT3(MT3);TPD52L1(TPD52L1);ULBP27(ULBP27);VSIG4(VSIG4);LOC783508(LOC783508)	LOC782367(LOC782367);LOC518224(LOC518224);CCL2(CCL2);LOC107131749(LOC107131749);CD44(CD44);ZBP1(ZBP1);CCL19(CCL19);S100A4(S100A4);CCL26(CCL26);ULBP17(ULBP17);RSAD2(RSAD2);LOC786065(LOC786065);CCL8(CCL8);LOC112441504(LOC112441504)	22/385	486/19190	0.0452675
GO:0005509	MF	calcium ion binding	9	15	24	556	0.000387643	0.0232794	SPOCK2(SPOCK2);S100A9(S100A9);S100A8(S100A8);S100A12(S100A12);KCNIP2(KCNIP2);MATN3(MATN3);MYL3(MYL3);MYL10(MYL10);MMRN1(MMRN1)	PADI2(PADI2);MCTP1(MCTP1);ANXA2(ANXA2);CAPS2(CAPS2);PLCB1(PLCB1);MATN2(MATN2);DLK1(DLK1);RET(RET);CDH26(CDH26);CDH22(CDH22);CIB2(CIB2);S100A4(S100A4);S100G(S100G);CALN1(CALN1);NPNT(NPNT)	24/385	556/19190	0.0431655
GO:0006572	BP	tyrosine catabolic process	2	0	2	2	0.000401481	0.0232794	HPD(HPD);FAH(FAH)	-	2/385	2/19190	1
GO:0070486	BP	leukocyte aggregation	2	0	2	2	0.000401481	0.0232794	S100A9(S100A9);S100A8(S100A8)	-	2/385	2/19190	1
GO:0070488	BP	neutrophil aggregation	2	0	2	2	0.000401481	0.0232794	S100A9(S100A9);S100A8(S100A8)	-	2/385	2/19190	1
GO:0016634	MF	oxidoreductase activity, acting on the CH-CH group of donors, oxygen as acceptor	3	0	3	8	0.00041631	0.0232794	ACOX3(ACOX3);ACADL(ACADL);ACOX2(ACOX2)	-	3/385	8/19190	0.375
GO:0038179	BP	neurotrophin signaling pathway	3	0	3	8	0.00041631	0.0232794	BDNF(BDNF);NTRK1(NTRK1);HAP1(HAP1)	-	3/385	8/19190	0.375
GO:0006790	BP	sulfur compound metabolic process	8	3	11	162	0.000440091	0.0234044	ACOT2(ACOT2);TST(TST);ACSS1(ACSS1);GGT1(GGT1);OPLAH(OPLAH);LOC785216(LOC785216);ACSM5(ACSM5);SULT1B1(SULT1B1)	LOC783020(LOC783020);CHST6(CHST6);NDNF(NDNF)	11/385	162/19190	0.0679012
GO:0070374	BP	positive regulation of ERK1 and ERK2 cascade	1	5	6	50	0.000472913	0.0234044	MT3(MT3)	CCL2(CCL2);CD44(CD44);CCL19(CCL19);CCL26(CCL26);CCL8(CCL8)	6/385	50/19190	0.12
GO:1990266	BP	neutrophil migration	2	4	6	50	0.000472913	0.0234044	S100A9(S100A9);S100A8(S100A8)	CCL2(CCL2);CCL19(CCL19);CCL26(CCL26);CCL8(CCL8)	6/385	50/19190	0.12
GO:0045087	BP	innate immune response	5	7	12	190	0.000473118	0.0234044	LOC515676(LOC515676);CATHL3(CATHL3);VSIG4(VSIG4);BPI(BPI);CATHL1(CATHL1)	CCL2(CCL2);LOC112441484(LOC112441484);IFIH1(IFIH1);ZBP1(ZBP1);CCL19(CCL19);CCL26(CCL26);CCL8(CCL8)	12/385	190/19190	0.0631579
GO:0071949	MF	FAD binding	3	2	5	33	0.000473198	0.0234044	PRODH(PRODH);ACOX3(ACOX3);ACOX2(ACOX2)	MICAL2(MICAL2);AOX2(AOX2)	5/385	33/19190	0.151515
GO:0009897	CC	external side of plasma membrane	3	10	13	218	0.000482181	0.0234044	ULBP27(ULBP27);LOC783508(LOC783508);ITGAL(ITGAL)	LOC782367(LOC782367);LOC107131749(LOC107131749);SELP(SELP);TFRC(TFRC);ULBP17(ULBP17);LOC784451(LOC784451);CRLF1(CRLF1);LOC786065(LOC786065);GFRAL(GFRAL);LOC112441504(LOC112441504)	13/385	218/19190	0.059633
GO:0045069	BP	regulation of viral genome replication	0	4	4	19	0.00048688	0.0234044	-	OAS1Y(OAS1Y);LOC112441484(LOC112441484);OAS1X(OAS1X);OAS1Z(OAS1Z)	4/385	19/19190	0.210526
GO:0045071	BP	negative regulation of viral genome replication	0	4	4	19	0.00048688	0.0234044	-	OAS1Y(OAS1Y);LOC112441484(LOC112441484);OAS1X(OAS1X);OAS1Z(OAS1Z)	4/385	19/19190	0.210526
GO:0006955	BP	immune response	11	15	26	640	0.00056082	0.0264939	LOC515676(LOC515676);S100A9(S100A9);S100A12(S100A12);LOC100848815(LOC100848815);CATHL3(CATHL3);TLR9(TLR9);ULBP27(ULBP27);VSIG4(VSIG4);LOC783508(LOC783508);BPI(BPI);CATHL1(CATHL1)	LOC782367(LOC782367);LOC518224(LOC518224);CCL2(CCL2);LOC107131749(LOC107131749);LOC112441484(LOC112441484);IFIH1(IFIH1);ZBP1(ZBP1);CCL19(CCL19);CCL26(CCL26);BOLA-DRB3(BOLA-DRB3);ULBP17(ULBP17);RSAD2(RSAD2);LOC786065(LOC786065);CCL8(CCL8);LOC112441504(LOC112441504)	26/385	640/19190	0.040625
GO:0043408	BP	regulation of MAPK cascade	4	6	10	142	0.000597393	0.0273555	DOK5(DOK5);INSRR(INSRR);MT3(MT3);TPD52L1(TPD52L1)	CCL2(CCL2);CD44(CD44);CCL19(CCL19);SPRED3(SPRED3);CCL26(CCL26);CCL8(CCL8)	10/385	142/19190	0.0704225
GO:0048525	BP	negative regulation of viral process	0	4	4	20	0.000599026	0.0273555	-	OAS1Y(OAS1Y);LOC112441484(LOC112441484);OAS1X(OAS1X);OAS1Z(OAS1Z)	4/385	20/19190	0.2
GO:0018149	BP	peptide cross-linking	1	2	3	9	0.000615186	0.0276329	TGM3(TGM3)	TGM1(TGM1);NDNF(NDNF)	3/385	9/19190	0.333333
GO:0070371	BP	ERK1 and ERK2 cascade	1	5	6	53	0.000649614	0.0278116	MT3(MT3)	CCL2(CCL2);CD44(CD44);CCL19(CCL19);CCL26(CCL26);CCL8(CCL8)	6/385	53/19190	0.113208
GO:0070372	BP	regulation of ERK1 and ERK2 cascade	1	5	6	53	0.000649614	0.0278116	MT3(MT3)	CCL2(CCL2);CD44(CD44);CCL19(CCL19);CCL26(CCL26);CCL8(CCL8)	6/385	53/19190	0.113208
GO:0071621	BP	granulocyte chemotaxis	2	4	6	53	0.000649614	0.0278116	S100A9(S100A9);S100A8(S100A8)	CCL2(CCL2);CCL19(CCL19);CCL26(CCL26);CCL8(CCL8)	6/385	53/19190	0.113208
GO:0019079	BP	viral genome replication	0	4	4	21	0.000728339	0.0302371	-	OAS1Y(OAS1Y);LOC112441484(LOC112441484);OAS1X(OAS1X);OAS1Z(OAS1Z)	4/385	21/19190	0.190476
GO:1903900	BP	regulation of viral life cycle	0	4	4	21	0.000728339	0.0302371	-	OAS1Y(OAS1Y);LOC112441484(LOC112441484);OAS1X(OAS1X);OAS1Z(OAS1Z)	4/385	21/19190	0.190476
GO:0009887	BP	animal organ morphogenesis	3	5	8	98	0.000798086	0.0326381	RFLNA(RFLNA);WHRN(WHRN);TCAP(TCAP)	HOXC9(HOXC9);PBX3(PBX3);FGF7(FGF7);MAFA(MAFA);HOXA9(HOXA9)	8/385	98/19190	0.0816327
GO:0019882	BP	antigen processing and presentation	3	4	7	76	0.000824881	0.0332379	LOC100848815(LOC100848815);ULBP27(ULBP27);LOC783508(LOC783508)	LOC782367(LOC782367);BOLA-DRB3(BOLA-DRB3);ULBP17(ULBP17);LOC112441504(LOC112441504)	7/385	76/19190	0.0921053
GO:0050778	BP	positive regulation of immune response	3	8	11	175	0.000838806	0.0333091	ULBP27(ULBP27);VSIG4(VSIG4);LOC783508(LOC783508)	LOC782367(LOC782367);LOC518224(LOC518224);LOC107131749(LOC107131749);ZBP1(ZBP1);ULBP17(ULBP17);RSAD2(RSAD2);LOC786065(LOC786065);LOC112441504(LOC112441504)	11/385	175/19190	0.0628571
GO:0003995	MF	acyl-CoA dehydrogenase activity	3	0	3	10	0.000865791	0.0334122	ACADVL(ACADVL);ACADS(ACADS);ACADL(ACADL)	-	3/385	10/19190	0.3
GO:0052890	MF	oxidoreductase activity, acting on the CH-CH group of donors, with a flavin as acceptor	3	0	3	10	0.000865791	0.0334122	ACADVL(ACADVL);ACADS(ACADS);ACADL(ACADL)	-	3/385	10/19190	0.3
GO:0097530	BP	granulocyte migration	2	4	6	57	0.000960124	0.0365381	S100A9(S100A9);S100A8(S100A8)	CCL2(CCL2);CCL19(CCL19);CCL26(CCL26);CCL8(CCL8)	6/385	57/19190	0.105263
GO:0050792	BP	regulation of viral process	0	4	4	23	0.00104402	0.0391864	-	OAS1Y(OAS1Y);LOC112441484(LOC112441484);OAS1X(OAS1X);OAS1Z(OAS1Z)	4/385	23/19190	0.173913
GO:0002523	BP	leukocyte migration involved in inflammatory response	2	0	2	3	0.00118841	0.0417469	S100A9(S100A9);S100A8(S100A8)	-	2/385	3/19190	0.666667
GO:0003985	MF	acetyl-CoA C-acetyltransferase activity	2	0	2	3	0.00118841	0.0417469	ACAT1(ACAT1);ACAA2(ACAA2)	-	2/385	3/19190	0.666667
GO:0004366	MF	glycerol-3-phosphate O-acyltransferase activity	2	0	2	3	0.00118841	0.0417469	GPAM(GPAM);GPAT3(GPAT3)	-	2/385	3/19190	0.666667
GO:0016401	MF	palmitoyl-CoA oxidase activity	2	0	2	3	0.00118841	0.0417469	ACADL(ACADL);ACOX2(ACOX2)	-	2/385	3/19190	0.666667
GO:0033539	BP	fatty acid beta-oxidation using acyl-CoA dehydrogenase	2	0	2	3	0.00118841	0.0417469	ACADS(ACADS);ACADL(ACADL)	-	2/385	3/19190	0.666667
GO:0032501	BP	multicellular organismal process	28	33	61	2060	0.0012243	0.042463	STRIT1(STRIT1);BDNF(BDNF);S100A9(S100A9);TNNI1(TNNI1);S100A12(S100A12);NTRK1(NTRK1);INSRR(INSRR);IRX3(IRX3);SLC27A1(SLC27A1);LMOD1(LMOD1);HAP1(HAP1);STMND1(STMND1);TWF2(TWF2);RFLNA(RFLNA);WHRN(WHRN);DMRTB1(DMRTB1);TCAP(TCAP);KRT80(KRT80);TLR9(TLR9);VSIG4(VSIG4);CHRNA6(CHRNA6);BPI(BPI);ARMC2(ARMC2);ROS1(ROS1);ADM(ADM);HOXB5(HOXB5);UCN(UCN);CATSPER4(CATSPER4)	CACNG7(CACNG7);TNMD(TNMD);HOXA7(HOXA7);HOXC9(HOXC9);LOC107131749(LOC107131749);PBX3(PBX3);TPM1(TPM1);SERPINE1(SERPINE1);FST(FST);DKK3(DKK3);PLCB1(PLCB1);FGF7(FGF7);MAFA(MAFA);IFIH1(IFIH1);HRH2(HRH2);RET(RET);ECT2(ECT2);CDH26(CDH26);CRYBB3(CRYBB3);CDH22(CDH22);ACTC1(ACTC1);PLXNC1(PLXNC1);SPRED3(SPRED3);HOXA9(HOXA9);ZFP30(ZFP30);GNAT2(GNAT2);TUBB2B(TUBB2B);LOC786065(LOC786065);CNTN4(CNTN4);GFRAL(GF…	61/385	2060/19190	0.0296117
GO:0016491	MF	oxidoreductase activity	18	6	24	606	0.00128116	0.0438797	HPD(HPD);LDHB(LDHB);ACADVL(ACADVL);MDH1(MDH1);ADHFE1(ADHFE1);PRODH(PRODH);BDH1(BDH1);HBB(HBB);ACOX3(ACOX3);ETFDH(ETFDH);ACADS(ACADS);LOC785216(LOC785216);ACADL(ACADL);HMOX1(HMOX1);LOC112441469(LOC112441469);SCD5(SCD5);ACOX2(ACOX2);CYP46A1(CYP46A1)	CYB561(CYB561);PTGIS(PTGIS);IYD(IYD);AOX2(AOX2);MTHFD1L(MTHFD1L);HSD11B2(HSD11B2)	24/385	606/19190	0.039604
GO:0034341	BP	response to interferon-gamma	0	5	5	41	0.00131043	0.0443281	-	CCL2(CCL2);LOC112441484(LOC112441484);CCL19(CCL19);CCL26(CCL26);CCL8(CCL8)	5/385	41/19190	0.121951
GO:0002460	BP	adaptive immune response based on somatic recombination of immune receptors built from immunoglobulin superfamily domains	3	5	8	106	0.00133205	0.04451	LOC100848815(LOC100848815);ULBP27(ULBP27);LOC783508(LOC783508)	LOC782367(LOC782367);LOC518224(LOC518224);BOLA-DRB3(BOLA-DRB3);ULBP17(ULBP17);LOC112441504(LOC112441504)	8/385	106/19190	0.0754717
GO:0000165	BP	MAPK cascade	4	6	10	158	0.00135606	0.0447663	DOK5(DOK5);INSRR(INSRR);MT3(MT3);TPD52L1(TPD52L1)	CCL2(CCL2);CD44(CD44);CCL19(CCL19);SPRED3(SPRED3);CCL26(CCL26);CCL8(CCL8)	10/385	158/19190	0.0632911
GO:0005615	CC	extracellular space	15	19	34	987	0.00156254	0.0509686	S100A9(S100A9);S100A12(S100A12);INHA(INHA);HBB(HBB);KRT80(KRT80);CATHL3(CATHL3);SSC4D(SSC4D);ULBP27(ULBP27);LOC783508(LOC783508);BPI(BPI);C1QTNF6(C1QTNF6);ADM(ADM);CATHL1(CATHL1);LGI1(LGI1);DEFB7(DEFB7)	C1QTNF3(C1QTNF3);LOC782367(LOC782367);LOC518224(LOC518224);CCL2(CCL2);SERPINE1(SERPINE1);FST(FST);DKK3(DKK3);KERA(KERA);FGF7(FGF7);FMOD(FMOD);SELP(SELP);CCL19(CCL19);OLFML3(OLFML3);S100A4(S100A4);CCL26(CCL26);ULBP17(ULBP17);S100G(S100G);CCL8(CCL8);LOC112441504(LOC112441504)	34/385	987/19190	0.0344478
GO:0048002	BP	antigen processing and presentation of peptide antigen	3	3	6	63	0.00162575	0.0518068	LOC100848815(LOC100848815);ULBP27(ULBP27);LOC783508(LOC783508)	BOLA-DRB3(BOLA-DRB3);ULBP17(ULBP17);LOC112441504(LOC112441504)	6/385	63/19190	0.0952381
GO:0002475	BP	antigen processing and presentation via MHC class Ib	2	3	5	43	0.00162906	0.0518068	ULBP27(ULBP27);LOC783508(LOC783508)	LOC782367(LOC782367);ULBP17(ULBP17);LOC112441504(LOC112441504)	5/385	43/19190	0.116279
GO:0002376	BP	immune system process	13	17	30	838	0.00164496	0.0518068	LOC515676(LOC515676);S100A9(S100A9);S100A8(S100A8);S100A12(S100A12);LOC100848815(LOC100848815);GGT1(GGT1);CATHL3(CATHL3);TLR9(TLR9);ULBP27(ULBP27);VSIG4(VSIG4);LOC783508(LOC783508);BPI(BPI);CATHL1(CATHL1)	LOC782367(LOC782367);LOC518224(LOC518224);CCL2(CCL2);LOC107131749(LOC107131749);LOC112441484(LOC112441484);IFIH1(IFIH1);ZBP1(ZBP1);SELP(SELP);CCL19(CCL19);CCL26(CCL26);BOLA-DRB3(BOLA-DRB3);ZFP30(ZFP30);ULBP17(ULBP17);RSAD2(RSAD2);LOC786065(LOC786065);CCL8(CCL8);LOC112441504(LOC112441504)	30/385	838/19190	0.0357995
GO:0002822	BP	regulation of adaptive immune response based on somatic recombination of immune receptors built from immunoglobulin superfamily domains	2	4	6	64	0.00176416	0.0544576	ULBP27(ULBP27);LOC783508(LOC783508)	LOC782367(LOC782367);LOC518224(LOC518224);ULBP17(ULBP17);LOC112441504(LOC112441504)	6/385	64/19190	0.09375
GO:0033674	BP	positive regulation of kinase activity	5	2	7	87	0.00182785	0.0544576	NTRK1(NTRK1);INSRR(INSRR);SLC27A1(SLC27A1);TPD52L1(TPD52L1);ROS1(ROS1)	RET(RET);TPX2(TPX2)	7/385	87/19190	0.0804598
GO:0140359	MF	ABC-type transporter activity	2	5	7	87	0.00182785	0.0544576	ABCC5(ABCC5);ABCC8(ABCC8)	LOC112445749(LOC112445749);LOC100848700(LOC100848700);LOC528412(LOC528412);LOC101902555(LOC101902555);LOC132344757(LOC132344757)	7/385	87/19190	0.0804598
GO:0016746	MF	acyltransferase activity	9	2	11	193	0.00184667	0.0544576	DGAT2(DGAT2);CPT1B(CPT1B);ACAT1(ACAT1);ACAA2(ACAA2);GPAM(GPAM);CPT2(CPT2);GPAT3(GPAT3);ACSM5(ACSM5);TGM3(TGM3)	TGM1(TGM1);GPAT2(GPAT2)	11/385	193/19190	0.0569948
GO:0042379	MF	chemokine receptor binding	1	5	6	65	0.00191132	0.0544576	DEFB7(DEFB7)	NES(NES);CCL2(CCL2);CCL19(CCL19);CCL26(CCL26);CCL8(CCL8)	6/385	65/19190	0.0923077
GO:0048247	BP	lymphocyte chemotaxis	0	4	4	27	0.00194246	0.0544576	-	CCL2(CCL2);CCL19(CCL19);CCL26(CCL26);CCL8(CCL8)	4/385	27/19190	0.148148
GO:0071346	BP	cellular response to interferon-gamma	0	4	4	27	0.00194246	0.0544576	-	CCL2(CCL2);CCL19(CCL19);CCL26(CCL26);CCL8(CCL8)	4/385	27/19190	0.148148
GO:0005576	CC	extracellular region	17	22	39	1197	0.00197319	0.0544576	LOC515676(LOC515676);S100A9(S100A9);S100A12(S100A12);INHA(INHA);HBB(HBB);KRT80(KRT80);CATHL3(CATHL3);SSC4D(SSC4D);ULBP27(ULBP27);LOC783508(LOC783508);BPI(BPI);C1QTNF6(C1QTNF6);ADM(ADM);CATHL1(CATHL1);UCN(UCN);LGI1(LGI1);DEFB7(DEFB7)	GAL(GAL);C1QTNF3(C1QTNF3);LOC782367(LOC782367);LOC518224(LOC518224);CHI3L1(CHI3L1);CCL2(CCL2);SERPINE1(SERPINE1);FST(FST);DKK3(DKK3);KERA(KERA);FGF7(FGF7);FMOD(FMOD);SELP(SELP);CCN4(CCN4);CCL19(CCL19);OLFML3(OLFML3);S100A4(S100A4);CCL26(CCL26);ULBP17(ULBP17);S100G(S100G);CCL8(CCL8);LOC112441504(LOC112441504)	39/385	1197/19190	0.0325815
GO:0001913	BP	T cell mediated cytotoxicity	2	3	5	45	0.00200117	0.0544576	ULBP27(ULBP27);LOC783508(LOC783508)	LOC782367(LOC782367);ULBP17(ULBP17);LOC112441504(LOC112441504)	5/385	45/19190	0.111111
GO:0001914	BP	regulation of T cell mediated cytotoxicity	2	3	5	45	0.00200117	0.0544576	ULBP27(ULBP27);LOC783508(LOC783508)	LOC782367(LOC782367);ULBP17(ULBP17);LOC112441504(LOC112441504)	5/385	45/19190	0.111111
GO:0001916	BP	positive regulation of T cell mediated cytotoxicity	2	3	5	45	0.00200117	0.0544576	ULBP27(ULBP27);LOC783508(LOC783508)	LOC782367(LOC782367);ULBP17(ULBP17);LOC112441504(LOC112441504)	5/385	45/19190	0.111111
GO:0002711	BP	positive regulation of T cell mediated immunity	2	3	5	45	0.00200117	0.0544576	ULBP27(ULBP27);LOC783508(LOC783508)	LOC782367(LOC782367);ULBP17(ULBP17);LOC112441504(LOC112441504)	5/385	45/19190	0.111111
GO:0016627	MF	oxidoreductase activity, acting on the CH-CH group of donors	5	0	5	45	0.00200117	0.0544576	ACADVL(ACADVL);ACOX3(ACOX3);ACADS(ACADS);ACADL(ACADL);ACOX2(ACOX2)	-	5/385	45/19190	0.111111
GO:0002819	BP	regulation of adaptive immune response	2	4	6	66	0.00206759	0.0544576	ULBP27(ULBP27);LOC783508(LOC783508)	LOC782367(LOC782367);LOC518224(LOC518224);ULBP17(ULBP17);LOC112441504(LOC112441504)	6/385	66/19190	0.0909091
GO:0050900	BP	leukocyte migration	2	5	7	89	0.00208325	0.0544576	S100A9(S100A9);S100A8(S100A8)	CCL2(CCL2);SELP(SELP);CCL19(CCL19);CCL26(CCL26);CCL8(CCL8)	7/385	89/19190	0.0786517
GO:0050776	BP	regulation of immune response	4	8	12	226	0.00211894	0.0544576	TLR9(TLR9);ULBP27(ULBP27);VSIG4(VSIG4);LOC783508(LOC783508)	LOC782367(LOC782367);LOC518224(LOC518224);LOC107131749(LOC107131749);ZBP1(ZBP1);ULBP17(ULBP17);RSAD2(RSAD2);LOC786065(LOC786065);LOC112441504(LOC112441504)	12/385	226/19190	0.0530973
GO:0002456	BP	T cell mediated immunity	2	3	5	46	0.00220886	0.0544576	ULBP27(ULBP27);LOC783508(LOC783508)	LOC782367(LOC782367);ULBP17(ULBP17);LOC112441504(LOC112441504)	5/385	46/19190	0.108696
GO:0002709	BP	regulation of T cell mediated immunity	2	3	5	46	0.00220886	0.0544576	ULBP27(ULBP27);LOC783508(LOC783508)	LOC782367(LOC782367);ULBP17(ULBP17);LOC112441504(LOC112441504)	5/385	46/19190	0.108696
GO:0019883	BP	antigen processing and presentation of endogenous antigen	2	3	5	46	0.00220886	0.0544576	ULBP27(ULBP27);LOC783508(LOC783508)	LOC782367(LOC782367);ULBP17(ULBP17);LOC112441504(LOC112441504)	5/385	46/19190	0.108696
GO:0033293	MF	monocarboxylic acid binding	3	2	5	46	0.00220886	0.0544576	ACOX3(ACOX3);FABP3(FABP3);ACOX2(ACOX2)	CRABP2(CRABP2);FABP7(FABP7)	5/385	46/19190	0.108696
GO:0097529	BP	myeloid leukocyte migration	2	4	6	67	0.00223331	0.0544576	S100A9(S100A9);S100A8(S100A8)	CCL2(CCL2);CCL19(CCL19);CCL26(CCL26);CCL8(CCL8)	6/385	67/19190	0.0895522
GO:0002682	BP	regulation of immune system process	7	10	17	388	0.00228613	0.0544576	LOC100848815(LOC100848815);GGT1(GGT1);TLR9(TLR9);ULBP27(ULBP27);VSIG4(VSIG4);LOC783508(LOC783508);BPI(BPI)	LOC782367(LOC782367);LOC518224(LOC518224);LOC107131749(LOC107131749);ZBP1(ZBP1);BOLA-DRB3(BOLA-DRB3);ZFP30(ZFP30);ULBP17(ULBP17);RSAD2(RSAD2);LOC786065(LOC786065);LOC112441504(LOC112441504)	17/385	388/19190	0.0438144
GO:0003988	MF	acetyl-CoA C-acyltransferase activity	2	0	2	4	0.00234525	0.0544576	ACAT1(ACAT1);ACAA2(ACAA2)	-	2/385	4/19190	0.5
GO:0004095	MF	carnitine O-palmitoyltransferase activity	2	0	2	4	0.00234525	0.0544576	CPT1B(CPT1B);CPT2(CPT2)	-	2/385	4/19190	0.5
GO:0004985	MF	G protein-coupled opioid receptor activity	1	1	2	4	0.00234525	0.0544576	OPRD1(OPRD1)	OPRL1(OPRL1)	2/385	4/19190	0.5
GO:0009954	BP	proximal/distal pattern formation	0	2	2	4	0.00234525	0.0544576	-	HOXC9(HOXC9);HOXA9(HOXA9)	2/385	4/19190	0.5
GO:0016416	MF	O-palmitoyltransferase activity	2	0	2	4	0.00234525	0.0544576	CPT1B(CPT1B);CPT2(CPT2)	-	2/385	4/19190	0.5
GO:0016453	MF	C-acetyltransferase activity	2	0	2	4	0.00234525	0.0544576	ACAT1(ACAT1);ACAA2(ACAA2)	-	2/385	4/19190	0.5
GO:0016649	MF	oxidoreductase activity, acting on the CH-NH group of donors, quinone or similar compound as acceptor	2	0	2	4	0.00234525	0.0544576	PRODH(PRODH);ETFDH(ETFDH)	-	2/385	4/19190	0.5
GO:0033540	BP	fatty acid beta-oxidation using acyl-CoA oxidase	2	0	2	4	0.00234525	0.0544576	ACOX3(ACOX3);ACOX2(ACOX2)	-	2/385	4/19190	0.5
GO:0050786	MF	RAGE receptor binding	1	1	2	4	0.00234525	0.0544576	S100A12(S100A12)	S100A4(S100A4)	2/385	4/19190	0.5
GO:0030595	BP	leukocyte chemotaxis	2	4	6	68	0.00240885	0.0554643	S100A9(S100A9);S100A8(S100A8)	CCL2(CCL2);CCL19(CCL19);CCL26(CCL26);CCL8(CCL8)	6/385	68/19190	0.0882353
GO:0044093	BP	positive regulation of molecular function	6	9	15	325	0.00249007	0.0564288	NTRK1(NTRK1);INSRR(INSRR);SLC27A1(SLC27A1);TPD52L1(TPD52L1);TLR9(TLR9);ROS1(ROS1)	CCL2(CCL2);RALGPS2(RALGPS2);RET(RET);ECT2(ECT2);CCL19(CCL19);ARC(ARC);CCL26(CCL26);TPX2(TPX2);CCL8(CCL8)	15/385	325/19190	0.0461538
GO:0002449	BP	lymphocyte mediated immunity	3	5	8	117	0.00249193	0.0564288	LOC100848815(LOC100848815);ULBP27(ULBP27);LOC783508(LOC783508)	LOC782367(LOC782367);LOC518224(LOC518224);BOLA-DRB3(BOLA-DRB3);ULBP17(ULBP17);LOC112441504(LOC112441504)	8/385	117/19190	0.0683761
GO:0006936	BP	muscle contraction	4	2	6	69	0.00259457	0.0577977	STRIT1(STRIT1);TNNI1(TNNI1);LMOD1(LMOD1);TCAP(TCAP)	TPM1(TPM1);ACTG2(ACTG2)	6/385	69/19190	0.0869565
GO:0030016	CC	myofibril	5	1	6	69	0.00259457	0.0577977	TNNI1(TNNI1);FHL2(FHL2);LMOD1(LMOD1);TWF2(TWF2);TCAP(TCAP)	ACTC1(ACTC1)	6/385	69/19190	0.0869565
GO:0015629	CC	actin cytoskeleton	8	4	12	232	0.00262941	0.0581015	TNNI1(TNNI1);MYH7B(MYH7B);LMOD1(LMOD1);GAS2L2(GAS2L2);TWF2(TWF2);RFLNA(RFLNA);LIMD2(LIMD2);MYL3(MYL3)	SCIN(SCIN);TPM1(TPM1);ACTC1(ACTC1);MYH3(MYH3)	12/385	232/19190	0.0517241
GO:0071356	BP	cellular response to tumor necrosis factor	0	5	5	48	0.00267065	0.058232	-	CCL2(CCL2);CCL19(CCL19);TNFRSF17(TNFRSF17);CCL26(CCL26);CCL8(CCL8)	5/385	48/19190	0.104167
GO:0051239	BP	regulation of multicellular organismal process	9	8	17	394	0.00267782	0.058232	STRIT1(STRIT1);BDNF(BDNF);SLC27A1(SLC27A1);RFLNA(RFLNA);TLR9(TLR9);VSIG4(VSIG4);BPI(BPI);ADM(ADM);UCN(UCN)	TNMD(TNMD);LOC107131749(LOC107131749);SERPINE1(SERPINE1);IFIH1(IFIH1);HRH2(HRH2);PLXNC1(PLXNC1);ZFP30(ZFP30);LOC786065(LOC786065)	17/385	394/19190	0.0431472
GO:0043085	BP	positive regulation of catalytic activity	5	8	13	264	0.00272574	0.0588074	NTRK1(NTRK1);INSRR(INSRR);SLC27A1(SLC27A1);TPD52L1(TPD52L1);ROS1(ROS1)	CCL2(CCL2);RALGPS2(RALGPS2);RET(RET);ECT2(ECT2);CCL19(CCL19);CCL26(CCL26);TPX2(TPX2);CCL8(CCL8)	13/385	264/19190	0.0492424
GO:0008092	MF	cytoskeletal protein binding	13	8	21	536	0.00286808	0.061029	MYH7B(MYH7B);GTSE1(GTSE1);LMOD1(LMOD1);GAS2L2(GAS2L2);STMND1(STMND1);TWF2(TWF2);RFLNA(RFLNA);TCAP(TCAP);HOOK2(HOOK2);EML6(EML6);KIF18B(KIF18B);ANKRD35(ANKRD35);LIMD2(LIMD2)	ANXA2(ANXA2);SCIN(SCIN);TPM1(TPM1);ACTC1(ACTC1);MYH3(MYH3);MX1(MX1);CCDC88A(CCDC88A);CNN1(CNN1)	21/385	536/19190	0.0391791
GO:0044281	BP	small molecule metabolic process	25	5	30	870	0.00287326	0.061029	ACOT2(ACOT2);HPD(HPD);ABHD1(ABHD1);LDHB(LDHB);CPT1B(CPT1B);ACAT1(ACAT1);MDH1(MDH1);ACAA2(ACAA2);PRODH(PRODH);TST(TST);CPT2(CPT2);GK(GK);ACSS1(ACSS1);ACOX3(ACOX3);ACADS(ACADS);FAH(FAH);LOC785216(LOC785216);ACADL(ACADL);ACSM5(ACSM5);FAAH(FAAH);LIPE(LIPE);PFKFB2(PFKFB2);LOC112441469(LOC112441469);ACOX2(ACOX2);CYP46A1(CYP46A1)	PTGIS(PTGIS);PSAT1(PSAT1);IYD(IYD);PGM2(PGM2);MTHFD1L(MTHFD1L)	30/385	870/19190	0.0344828
GO:1902533	BP	positive regulation of intracellular signal transduction	5	6	11	205	0.00295216	0.0612384	DOK5(DOK5);S100A12(S100A12);INSRR(INSRR);MT3(MT3);TPD52L1(TPD52L1)	CCL2(CCL2);CD44(CD44);CCL19(CCL19);S100A4(S100A4);CCL26(CCL26);CCL8(CCL8)	11/385	205/19190	0.0536585
GO:0071944	CC	cell periphery	30	36	66	2355	0.00299735	0.0612384	GPAM(GPAM);NTRK1(NTRK1);INSRR(INSRR);SLC27A1(SLC27A1);LGALS4(LGALS4);CRHR2(CRHR2);HSPA2(HSPA2);KCNIP2(KCNIP2);LOC100848815(LOC100848815);GGT1(GGT1);WHRN(WHRN);MLC1(MLC1);TLR9(TLR9);EVC2(EVC2);ULBP27(ULBP27);PAQR8(PAQR8);CHRNA6(CHRNA6);ATP6V0A4(ATP6V0A4);LOC783508(LOC783508);SLC7A4(SLC7A4);P2RX6(P2RX6);AQP7(AQP7);MMP9(MMP9);GRB14(GRB14);ADAMTSL2(ADAMTSL2);LIMD2(LIMD2);CATSPERB(CATSPERB);SLC6A6(SLC…	CACNG7(CACNG7);LOC112445749(LOC112445749);LOC782367(LOC782367);COL6A6(COL6A6);LOC100848700(LOC100848700);CACNA2D2(CACNA2D2);LOC107131749(LOC107131749);LOC112441484(LOC112441484);RALGPS2(RALGPS2);MS4A13(MS4A13);ADAMTS9(ADAMTS9);CD44(CD44);LOC617141(LOC617141);LOC528412(LOC528412);SELP(SELP);LOC101902555(LOC101902555);CCN4(CCN4);ECT2(ECT2);CDH26(CDH26);KCND3(KCND3);CDH22(CDH22);TFRC(TFRC);S100A4(S1…	66/385	2355/19190	0.0280255
GO:0003012	BP	muscle system process	4	2	6	71	0.00299799	0.0612384	STRIT1(STRIT1);TNNI1(TNNI1);LMOD1(LMOD1);TCAP(TCAP)	TPM1(TPM1);ACTG2(ACTG2)	6/385	71/19190	0.084507
GO:0043292	CC	contractile fiber	5	1	6	71	0.00299799	0.0612384	TNNI1(TNNI1);FHL2(FHL2);LMOD1(LMOD1);TWF2(TWF2);TCAP(TCAP)	ACTC1(ACTC1)	6/385	71/19190	0.084507
GO:0098552	CC	side of membrane	3	11	14	299	0.00301005	0.0612384	ULBP27(ULBP27);LOC783508(LOC783508);ITGAL(ITGAL)	LOC782367(LOC782367);LOC107131749(LOC107131749);SELP(SELP);TFRC(TFRC);ULBP17(ULBP17);GNAT2(GNAT2);LOC784451(LOC784451);CRLF1(CRLF1);LOC786065(LOC786065);GFRAL(GFRAL);LOC112441504(LOC112441504)	14/385	299/19190	0.0468227
GO:0060326	BP	cell chemotaxis	3	4	7	95	0.00301722	0.0612384	S100A9(S100A9);S100A8(S100A8);DEFB7(DEFB7)	CCL2(CCL2);CCL19(CCL19);CCL26(CCL26);CCL8(CCL8)	7/385	95/19190	0.0736842
GO:0016408	MF	C-acyltransferase activity	3	0	3	15	0.00304695	0.0613872	ACAT1(ACAT1);ACAA2(ACAA2);ACSM5(ACSM5)	-	3/385	15/19190	0.2
GO:0002684	BP	positive regulation of immune system process	4	9	13	269	0.00320056	0.0630956	LOC100848815(LOC100848815);ULBP27(ULBP27);VSIG4(VSIG4);LOC783508(LOC783508)	LOC782367(LOC782367);LOC518224(LOC518224);LOC107131749(LOC107131749);ZBP1(ZBP1);BOLA-DRB3(BOLA-DRB3);ULBP17(ULBP17);RSAD2(RSAD2);LOC786065(LOC786065);LOC112441504(LOC112441504)	13/385	269/19190	0.0483271
GO:0002428	BP	antigen processing and presentation of peptide antigen via MHC class Ib	2	2	4	31	0.00326992	0.0630956	ULBP27(ULBP27);LOC783508(LOC783508)	ULBP17(ULBP17);LOC112441504(LOC112441504)	4/385	31/19190	0.129032
GO:0002476	BP	antigen processing and presentation of endogenous peptide antigen via MHC class Ib	2	2	4	31	0.00326992	0.0630956	ULBP27(ULBP27);LOC783508(LOC783508)	ULBP17(ULBP17);LOC112441504(LOC112441504)	4/385	31/19190	0.129032
GO:0002484	BP	antigen processing and presentation of endogenous peptide antigen via MHC class I via ER pathway	2	2	4	31	0.00326992	0.0630956	ULBP27(ULBP27);LOC783508(LOC783508)	ULBP17(ULBP17);LOC112441504(LOC112441504)	4/385	31/19190	0.129032
GO:0002486	BP	antigen processing and presentation of endogenous peptide antigen via MHC class I via ER pathway, TAP-independent	2	2	4	31	0.00326992	0.0630956	ULBP27(ULBP27);LOC783508(LOC783508)	ULBP17(ULBP17);LOC112441504(LOC112441504)	4/385	31/19190	0.129032
GO:0019058	BP	viral life cycle	0	4	4	31	0.00326992	0.0630956	-	OAS1Y(OAS1Y);LOC112441484(LOC112441484);OAS1X(OAS1X);OAS1Z(OAS1Z)	4/385	31/19190	0.129032
GO:0001817	BP	regulation of cytokine production	3	4	7	97	0.00339065	0.0649676	TLR9(TLR9);VSIG4(VSIG4);BPI(BPI)	LOC107131749(LOC107131749);IFIH1(IFIH1);ZFP30(ZFP30);LOC786065(LOC786065)	7/385	97/19190	0.0721649
GO:0007166	BP	cell surface receptor signaling pathway	15	21	36	1119	0.0035899	0.0671983	BDNF(BDNF);DOK5(DOK5);NTRK1(NTRK1);INSRR(INSRR);SLC27A1(SLC27A1);INHA(INHA);CRHR2(CRHR2);AXIN2(AXIN2);HAP1(HAP1);EVC2(EVC2);BPI(BPI);ROS1(ROS1);GRB14(GRB14);LOC788183(LOC788183);ITGAL(ITGAL)	SKIL(SKIL);CCL2(CCL2);LOC107131749(LOC107131749);LOC112441484(LOC112441484);MS4A13(MS4A13);FST(FST);DKK3(DKK3);FGF7(FGF7);DLK1(DLK1);ZBP1(ZBP1);RET(RET);CCL19(CCL19);PLXNC1(PLXNC1);TNFRSF17(TNFRSF17);DTX4(DTX4);CCL26(CCL26);CRLF1(CRLF1);PELI1(PELI1);LOC786065(LOC786065);IFI6(IFI6);CCL8(CCL8)	36/385	1119/19190	0.0321716
GO:0009986	CC	cell surface	3	12	15	338	0.00359793	0.0671983	ULBP27(ULBP27);LOC783508(LOC783508);ITGAL(ITGAL)	LOC782367(LOC782367);LOC518224(LOC518224);LOC107131749(LOC107131749);SDC1(SDC1);SELP(SELP);TFRC(TFRC);ULBP17(ULBP17);LOC784451(LOC784451);CRLF1(CRLF1);LOC786065(LOC786065);GFRAL(GFRAL);LOC112441504(LOC112441504)	15/385	338/19190	0.0443787
GO:0050790	BP	regulation of catalytic activity	5	15	20	511	0.00361815	0.0671983	NTRK1(NTRK1);INSRR(INSRR);SLC27A1(SLC27A1);TPD52L1(TPD52L1);ROS1(ROS1)	OAS1Y(OAS1Y);CCL2(CCL2);RALGPS2(RALGPS2);SERPINE1(SERPINE1);OAS1X(OAS1X);CCNB1(CCNB1);RET(RET);ECT2(ECT2);CCL19(CCL19);PLXNC1(PLXNC1);OAS1Z(OAS1Z);CCL26(CCL26);TPX2(TPX2);IFI6(IFI6);CCL8(CCL8)	20/385	511/19190	0.0391389
GO:0043167	MF	ion binding	42	45	87	3300	0.00361939	0.0671983	SBK2(SBK2);SPOCK2(SPOCK2);RORC(RORC);ACADVL(ACADVL);S100A9(S100A9);ADHFE1(ADHFE1);PRODH(PRODH);S100A8(S100A8);S100A12(S100A12);MYLK3(MYLK3);NTRK1(NTRK1);INSRR(INSRR);MYH7B(MYH7B);ACSS1(ACSS1);ZNF385A(ZNF385A);ABCC5(ABCC5);LOC539383(LOC539383);ACOX3(ACOX3);FABP3(FABP3);AK3(AK3);HSPA2(HSPA2);ABCC8(ABCC8);KCNIP2(KCNIP2);EPHX2(EPHX2);ACADS(ACADS);TRANK1(TRANK1);MT3(MT3);NEIL2(NEIL2);KIF18B(KIF18B);TR…	PADI2(PADI2);CRABP2(CRABP2);MCTP1(MCTP1);LOC112445749(LOC112445749);ANXA2(ANXA2);MICAL2(MICAL2);FABP7(FABP7);LOC100848700(LOC100848700);CAPS2(CAPS2);SCIN(SCIN);ADAMTS9(ADAMTS9);NR4A3(NR4A3);PLCB1(PLCB1);MATN2(MATN2);RIGI(RIGI);DLK1(DLK1);IFIH1(IFIH1);LOC528412(LOC528412);SELP(SELP);LOC101902555(LOC101902555);PTGIS(PTGIS);PSAT1(PSAT1);RET(RET);CDH26(CDH26);CDH22(CDH22);MYH3(MYH3);LOC511531(LOC5115…	87/385	3300/19190	0.0263636
GO:0065009	BP	regulation of molecular function	7	17	24	657	0.00364436	0.0671983	STRIT1(STRIT1);NTRK1(NTRK1);INSRR(INSRR);SLC27A1(SLC27A1);TPD52L1(TPD52L1);TLR9(TLR9);ROS1(ROS1)	CACNG7(CACNG7);OAS1Y(OAS1Y);CCL2(CCL2);RALGPS2(RALGPS2);SERPINE1(SERPINE1);OAS1X(OAS1X);CCNB1(CCNB1);RET(RET);ECT2(ECT2);CCL19(CCL19);PLXNC1(PLXNC1);OAS1Z(OAS1Z);ARC(ARC);CCL26(CCL26);TPX2(TPX2);IFI6(IFI6);CCL8(CCL8)	24/385	657/19190	0.0365297
GO:0002548	BP	monocyte chemotaxis	0	4	4	32	0.00367874	0.0671983	-	CCL2(CCL2);CCL19(CCL19);CCL26(CCL26);CCL8(CCL8)	4/385	32/19190	0.125
GO:0071347	BP	cellular response to interleukin-1	0	4	4	32	0.00367874	0.0671983	-	CCL2(CCL2);CCL19(CCL19);CCL26(CCL26);CCL8(CCL8)	4/385	32/19190	0.125
GO:0002824	BP	positive regulation of adaptive immune response based on somatic recombination of immune receptors built from immunoglobulin superfamily domains	2	3	5	52	0.00379785	0.0680219	ULBP27(ULBP27);LOC783508(LOC783508)	LOC782367(LOC782367);ULBP17(ULBP17);LOC112441504(LOC112441504)	5/385	52/19190	0.0961538
GO:0002697	BP	regulation of immune effector process	3	4	7	99	0.0037983	0.0680219	ULBP27(ULBP27);VSIG4(VSIG4);LOC783508(LOC783508)	LOC782367(LOC782367);LOC518224(LOC518224);ULBP17(ULBP17);LOC112441504(LOC112441504)	7/385	99/19190	0.0707071
GO:0051347	BP	positive regulation of transferase activity	5	2	7	99	0.0037983	0.0680219	NTRK1(NTRK1);INSRR(INSRR);SLC27A1(SLC27A1);TPD52L1(TPD52L1);ROS1(ROS1)	RET(RET);TPX2(TPX2)	7/385	99/19190	0.0707071
GO:0016863	MF	intramolecular oxidoreductase activity, transposing C=C bonds	1	1	2	5	0.00385691	0.0681803	ECH1(ECH1)	EBPL(EBPL)	2/385	5/19190	0.4
GO:0038180	BP	nerve growth factor signaling pathway	2	0	2	5	0.00385691	0.0681803	BDNF(BDNF);NTRK1(NTRK1)	-	2/385	5/19190	0.4
GO:0048518	BP	positive regulation of biological process	22	27	49	1658	0.0039621	0.0695907	BDNF(BDNF);PLIN5(PLIN5);TP53INP2(TP53INP2);DOK5(DOK5);S100A12(S100A12);MYLK3(MYLK3);NTRK1(NTRK1);INSRR(INSRR);SLC27A1(SLC27A1);CRHR2(CRHR2);LOC100848815(LOC100848815);TBX1(TBX1);MT3(MT3);TWF2(TWF2);POU2AF1(POU2AF1);TPD52L1(TPD52L1);TLR9(TLR9);ULBP27(ULBP27);VSIG4(VSIG4);LOC783508(LOC783508);ROS1(ROS1);ADM(ADM)	CACNG7(CACNG7);MYF5(MYF5);LOC782367(LOC782367);LOC518224(LOC518224);NES(NES);CCL2(CCL2);LOC107131749(LOC107131749);FGF7(FGF7);IFIH1(IFIH1);CD44(CD44);ZBP1(ZBP1);HRH2(HRH2);RET(RET);CCL19(CCL19);PLXNC1(PLXNC1);S100A4(S100A4);ARC(ARC);CCL26(CCL26);TPX2(TPX2);PRSS8(PRSS8);BOLA-DRB3(BOLA-DRB3);ULBP17(ULBP17);FBXO33(FBXO33);RSAD2(RSAD2);LOC786065(LOC786065);CCL8(CCL8);LOC112441504(LOC112441504)	49/385	1658/19190	0.0295537
GO:0006641	BP	triglyceride metabolic process	4	0	4	33	0.00412088	0.0706541	DGAT2(DGAT2);GK(GK);GPAT3(GPAT3);LIPE(LIPE)	-	4/385	33/19190	0.121212
GO:0002443	BP	leukocyte mediated immunity	3	5	8	127	0.00412468	0.0706541	LOC100848815(LOC100848815);ULBP27(ULBP27);LOC783508(LOC783508)	LOC782367(LOC782367);LOC518224(LOC518224);BOLA-DRB3(BOLA-DRB3);ULBP17(ULBP17);LOC112441504(LOC112441504)	8/385	127/19190	0.0629921
GO:0002821	BP	positive regulation of adaptive immune response	2	3	5	53	0.00412579	0.0706541	ULBP27(ULBP27);LOC783508(LOC783508)	LOC782367(LOC782367);ULBP17(ULBP17);LOC112441504(LOC112441504)	5/385	53/19190	0.0943396
GO:0034612	BP	response to tumor necrosis factor	0	5	5	53	0.00412579	0.0706541	-	CCL2(CCL2);CCL19(CCL19);TNFRSF17(TNFRSF17);CCL26(CCL26);CCL8(CCL8)	5/385	53/19190	0.0943396
GO:0048705	BP	skeletal system morphogenesis	1	2	3	17	0.00442037	0.0752287	RFLNA(RFLNA)	HOXC9(HOXC9);HOXA9(HOXA9)	3/385	17/19190	0.176471
GO:0002483	BP	antigen processing and presentation of endogenous peptide antigen	2	2	4	34	0.00459757	0.0772843	ULBP27(ULBP27);LOC783508(LOC783508)	ULBP17(ULBP17);LOC112441504(LOC112441504)	4/385	34/19190	0.117647
GO:0019885	BP	antigen processing and presentation of endogenous peptide antigen via MHC class I	2	2	4	34	0.00459757	0.0772843	ULBP27(ULBP27);LOC783508(LOC783508)	ULBP17(ULBP17);LOC112441504(LOC112441504)	4/385	34/19190	0.117647
GO:0051261	BP	protein depolymerization	3	2	5	55	0.00484148	0.0808882	LMOD1(LMOD1);STMND1(STMND1);TWF2(TWF2)	NES(NES);SCIN(SCIN)	5/385	55/19190	0.0909091
GO:0098797	CC	plasma membrane protein complex	7	8	15	350	0.00495193	0.082232	INSRR(INSRR);KCNIP2(KCNIP2);LOC100848815(LOC100848815);EVC2(EVC2);CATSPERB(CATSPERB);CATSPER4(CATSPER4);ITGAL(ITGAL)	CACNG7(CACNG7);CACNA2D2(CACNA2D2);CDH26(CDH26);KCND3(KCND3);CDH22(CDH22);BOLA-DRB3(BOLA-DRB3);GNAT2(GNAT2);LRRC55(LRRC55)	15/385	350/19190	0.0428571
GO:0009966	BP	regulation of signal transduction	10	17	27	788	0.00498739	0.082322	DOK5(DOK5);S100A12(S100A12);NTRK1(NTRK1);INSRR(INSRR);FHL2(FHL2);AXIN2(AXIN2);MT3(MT3);TPD52L1(TPD52L1);ROS1(ROS1);GRB14(GRB14)	CACNG7(CACNG7);SKIL(SKIL);CCL2(CCL2);FST(FST);DKK3(DKK3);DLK1(DLK1);CD44(CD44);ZBP1(ZBP1);CCL19(CCL19);S100A4(S100A4);ARC(ARC);SPRED3(SPRED3);CCL26(CCL26);PELI1(PELI1);IFI6(IFI6);DDIAS(DDIAS);CCL8(CCL8)	27/385	788/19190	0.034264
GO:0002706	BP	regulation of lymphocyte mediated immunity	2	4	6	79	0.00509266	0.0833414	ULBP27(ULBP27);LOC783508(LOC783508)	LOC782367(LOC782367);LOC518224(LOC518224);ULBP17(ULBP17);LOC112441504(LOC112441504)	6/385	79/19190	0.0759494
GO:0070555	BP	response to interleukin-1	0	4	4	35	0.00510998	0.0833414	-	CCL2(CCL2);CCL19(CCL19);CCL26(CCL26);CCL8(CCL8)	4/385	35/19190	0.114286
GO:0001530	MF	lipopolysaccharide binding	3	0	3	18	0.00522634	0.0843032	CATHL3(CATHL3);BPI(BPI);CATHL1(CATHL1)	-	3/385	18/19190	0.166667
GO:0019730	BP	antimicrobial humoral response	5	0	5	56	0.00523049	0.0843032	LOC515676(LOC515676);S100A9(S100A9);S100A12(S100A12);CATHL3(CATHL3);CATHL1(CATHL1)	-	5/385	56/19190	0.0892857
GO:0030198	BP	extracellular matrix organization	2	4	6	80	0.00541481	0.0859839	MMP9(MMP9);ADAMTSL2(ADAMTSL2)	COL6A6(COL6A6);ADAMTS9(ADAMTS9);HAS2(HAS2);NDNF(NDNF)	6/385	80/19190	0.075
GO:0045229	BP	external encapsulating structure organization	2	4	6	80	0.00541481	0.0859839	MMP9(MMP9);ADAMTSL2(ADAMTSL2)	COL6A6(COL6A6);ADAMTS9(ADAMTS9);HAS2(HAS2);NDNF(NDNF)	6/385	80/19190	0.075
GO:0010647	BP	positive regulation of cell communication	6	8	14	320	0.0054634	0.0859839	DOK5(DOK5);S100A12(S100A12);INSRR(INSRR);CRHR2(CRHR2);MT3(MT3);TPD52L1(TPD52L1)	CACNG7(CACNG7);CCL2(CCL2);CD44(CD44);ZBP1(ZBP1);CCL19(CCL19);S100A4(S100A4);CCL26(CCL26);CCL8(CCL8)	14/385	320/19190	0.04375
GO:0023056	BP	positive regulation of signaling	6	8	14	320	0.0054634	0.0859839	DOK5(DOK5);S100A12(S100A12);INSRR(INSRR);CRHR2(CRHR2);MT3(MT3);TPD52L1(TPD52L1)	CACNG7(CACNG7);CCL2(CCL2);CD44(CD44);ZBP1(ZBP1);CCL19(CCL19);S100A4(S100A4);CCL26(CCL26);CCL8(CCL8)	14/385	320/19190	0.04375
GO:0005975	BP	carbohydrate metabolic process	6	7	13	287	0.00549708	0.0859839	GK(GK);LOC539383(LOC539383);GLB1L2(GLB1L2);LOC785216(LOC785216);PFKFB2(PFKFB2);LOC112441469(LOC112441469)	CHI3L1(CHI3L1);GLA(GLA);CHST6(CHST6);PPP1R3G(PPP1R3G);ST8SIA2(ST8SIA2);PGM2(PGM2);HAS2(HAS2)	13/385	287/19190	0.0452962
GO:0001816	BP	cytokine production	3	4	7	106	0.00552305	0.0859839	TLR9(TLR9);VSIG4(VSIG4);BPI(BPI)	LOC107131749(LOC107131749);IFIH1(IFIH1);ZFP30(ZFP30);LOC786065(LOC786065)	7/385	106/19190	0.0660377
GO:0002474	BP	antigen processing and presentation of peptide antigen via MHC class I	2	2	4	36	0.00565929	0.08642	ULBP27(ULBP27);LOC783508(LOC783508)	ULBP17(ULBP17);LOC112441504(LOC112441504)	4/385	36/19190	0.111111
GO:0072676	BP	lymphocyte migration	0	4	4	36	0.00565929	0.08642	-	CCL2(CCL2);CCL19(CCL19);CCL26(CCL26);CCL8(CCL8)	4/385	36/19190	0.111111
GO:0007613	BP	memory	1	1	2	6	0.00570877	0.08642	BDNF(BDNF)	PLCB1(PLCB1)	2/385	6/19190	0.333333
GO:0016406	MF	carnitine O-acyltransferase activity	2	0	2	6	0.00570877	0.08642	CPT1B(CPT1B);CPT2(CPT2)	-	2/385	6/19190	0.333333
GO:0043031	BP	negative regulation of macrophage activation	2	0	2	6	0.00570877	0.08642	VSIG4(VSIG4);BPI(BPI)	-	2/385	6/19190	0.333333
GO:0043062	BP	extracellular structure organization	2	4	6	82	0.00610346	0.0918873	MMP9(MMP9);ADAMTSL2(ADAMTSL2)	COL6A6(COL6A6);ADAMTS9(ADAMTS9);HAS2(HAS2);NDNF(NDNF)	6/385	82/19190	0.0731707
GO:0009952	BP	anterior/posterior pattern specification	1	3	4	37	0.00624662	0.0935286	HOXB5(HOXB5)	HOXA7(HOXA7);HOXC9(HOXC9);HOXA9(HOXA9)	4/385	37/19190	0.108108
GO:0099081	CC	supramolecular polymer	8	7	15	360	0.00637308	0.0943904	TNNI1(TNNI1);FHL2(FHL2);GTSE1(GTSE1);LMOD1(LMOD1);GAS2L2(GAS2L2);TWF2(TWF2);TCAP(TCAP);KRT80(KRT80)	NES(NES);TPM1(TPM1);ACTC1(ACTC1);LOC515823(LOC515823);TPX2(TPX2);MX1(MX1);TUBB2B(TUBB2B)	15/385	360/19190	0.0416667
GO:0099512	CC	supramolecular fiber	8	7	15	360	0.00637308	0.0943904	TNNI1(TNNI1);FHL2(FHL2);GTSE1(GTSE1);LMOD1(LMOD1);GAS2L2(GAS2L2);TWF2(TWF2);TCAP(TCAP);KRT80(KRT80)	NES(NES);TPM1(TPM1);ACTC1(ACTC1);LOC515823(LOC515823);TPX2(TPX2);MX1(MX1);TUBB2B(TUBB2B)	15/385	360/19190	0.0416667
GO:0010646	BP	regulation of cell communication	11	18	29	884	0.00665446	0.098028	DOK5(DOK5);S100A12(S100A12);NTRK1(NTRK1);INSRR(INSRR);FHL2(FHL2);CRHR2(CRHR2);AXIN2(AXIN2);MT3(MT3);TPD52L1(TPD52L1);ROS1(ROS1);GRB14(GRB14)	CACNG7(CACNG7);MCTP1(MCTP1);SKIL(SKIL);CCL2(CCL2);FST(FST);DKK3(DKK3);DLK1(DLK1);CD44(CD44);ZBP1(ZBP1);CCL19(CCL19);S100A4(S100A4);ARC(ARC);SPRED3(SPRED3);CCL26(CCL26);PELI1(PELI1);IFI6(IFI6);DDIAS(DDIAS);CCL8(CCL8)	29/385	884/19190	0.0328054
GO:1902531	BP	regulation of intracellular signal transduction	8	8	16	397	0.00671905	0.0984502	DOK5(DOK5);S100A12(S100A12);NTRK1(NTRK1);INSRR(INSRR);FHL2(FHL2);MT3(MT3);TPD52L1(TPD52L1);ROS1(ROS1)	CCL2(CCL2);CD44(CD44);CCL19(CCL19);S100A4(S100A4);SPRED3(SPRED3);CCL26(CCL26);DDIAS(DDIAS);CCL8(CCL8)	16/385	397/19190	0.0403023
GO:0007159	BP	leukocyte cell-cell adhesion	4	2	6	84	0.00685377	0.0993616	S100A9(S100A9);S100A8(S100A8);LOC100848815(LOC100848815);VSIG4(VSIG4)	SELP(SELP);BOLA-DRB3(BOLA-DRB3)	6/385	84/19190	0.0714286
GO:0051241	BP	negative regulation of multicellular organismal process	4	2	6	84	0.00685377	0.0993616	RFLNA(RFLNA);VSIG4(VSIG4);BPI(BPI);UCN(UCN)	TNMD(TNMD);SERPINE1(SERPINE1)	6/385	84/19190	0.0714286
GO:0023051	BP	regulation of signaling	11	18	29	887	0.0069608	0.100382	DOK5(DOK5);S100A12(S100A12);NTRK1(NTRK1);INSRR(INSRR);FHL2(FHL2);CRHR2(CRHR2);AXIN2(AXIN2);MT3(MT3);TPD52L1(TPD52L1);ROS1(ROS1);GRB14(GRB14)	CACNG7(CACNG7);MCTP1(MCTP1);SKIL(SKIL);CCL2(CCL2);FST(FST);DKK3(DKK3);DLK1(DLK1);CD44(CD44);ZBP1(ZBP1);CCL19(CCL19);S100A4(S100A4);ARC(ARC);SPRED3(SPRED3);CCL26(CCL26);PELI1(PELI1);IFI6(IFI6);DDIAS(DDIAS);CCL8(CCL8)	29/385	887/19190	0.0326945
GO:0030017	CC	sarcomere	4	1	5	60	0.00700868	0.100543	TNNI1(TNNI1);FHL2(FHL2);LMOD1(LMOD1);TCAP(TCAP)	ACTC1(ACTC1)	5/385	60/19190	0.0833333
GO:0009072	BP	aromatic amino acid family metabolic process	2	1	3	20	0.00708839	0.101157	HPD(HPD);FAH(FAH)	IYD(IYD)	3/385	20/19190	0.15
GO:0016747	MF	acyltransferase activity, transferring groups other than amino-acyl groups	8	1	9	170	0.00748475	0.105942	DGAT2(DGAT2);CPT1B(CPT1B);ACAT1(ACAT1);ACAA2(ACAA2);GPAM(GPAM);CPT2(CPT2);GPAT3(GPAT3);ACSM5(ACSM5)	GPAT2(GPAT2)	9/385	170/19190	0.0529412
GO:0048568	BP	embryonic organ development	1	3	4	39	0.00753965	0.105942	WHRN(WHRN)	HOXC9(HOXC9);PBX3(PBX3);HOXA9(HOXA9)	4/385	39/19190	0.102564
GO:0061844	BP	antimicrobial humoral immune response mediated by antimicrobial peptide	4	0	4	39	0.00753965	0.105942	S100A9(S100A9);S100A12(S100A12);CATHL3(CATHL3);CATHL1(CATHL1)	-	4/385	39/19190	0.102564
GO:0007611	BP	learning or memory	1	1	2	7	0.00788662	0.10645	BDNF(BDNF)	PLCB1(PLCB1)	2/385	7/19190	0.285714
GO:0009437	BP	carnitine metabolic process	2	0	2	7	0.00788662	0.10645	CPT1B(CPT1B);ACADL(ACADL)	-	2/385	7/19190	0.285714
GO:0015925	MF	galactosidase activity	1	1	2	7	0.00788662	0.10645	GLB1L2(GLB1L2)	GLA(GLA)	2/385	7/19190	0.285714
GO:0032635	BP	interleukin-6 production	2	0	2	7	0.00788662	0.10645	TLR9(TLR9);BPI(BPI)	-	2/385	7/19190	0.285714
GO:0032675	BP	regulation of interleukin-6 production	2	0	2	7	0.00788662	0.10645	TLR9(TLR9);BPI(BPI)	-	2/385	7/19190	0.285714
GO:0042403	BP	thyroid hormone metabolic process	0	2	2	7	0.00788662	0.10645	-	SLC5A5(SLC5A5);IYD(IYD)	2/385	7/19190	0.285714
GO:1990089	BP	response to nerve growth factor	2	0	2	7	0.00788662	0.10645	BDNF(BDNF);NTRK1(NTRK1)	-	2/385	7/19190	0.285714
GO:1990090	BP	cellular response to nerve growth factor stimulus	2	0	2	7	0.00788662	0.10645	BDNF(BDNF);NTRK1(NTRK1)	-	2/385	7/19190	0.285714
GO:0002703	BP	regulation of leukocyte mediated immunity	2	4	6	87	0.0081014	0.108644	ULBP27(ULBP27);LOC783508(LOC783508)	LOC782367(LOC782367);LOC518224(LOC518224);ULBP17(ULBP17);LOC112441504(LOC112441504)	6/385	87/19190	0.0689655
GO:0070098	BP	chemokine-mediated signaling pathway	0	4	4	40	0.00824744	0.108644	-	CCL2(CCL2);CCL19(CCL19);CCL26(CCL26);CCL8(CCL8)	4/385	40/19190	0.1
GO:1901879	BP	regulation of protein depolymerization	2	2	4	40	0.00824744	0.108644	LMOD1(LMOD1);TWF2(TWF2)	NES(NES);SCIN(SCIN)	4/385	40/19190	0.1
GO:1990868	BP	response to chemokine	0	4	4	40	0.00824744	0.108644	-	CCL2(CCL2);CCL19(CCL19);CCL26(CCL26);CCL8(CCL8)	4/385	40/19190	0.1
GO:1990869	BP	cellular response to chemokine	0	4	4	40	0.00824744	0.108644	-	CCL2(CCL2);CCL19(CCL19);CCL26(CCL26);CCL8(CCL8)	4/385	40/19190	0.1
GO:0008009	MF	chemokine activity	0	4	4	41	0.00899738	0.117488	-	CCL2(CCL2);CCL19(CCL19);CCL26(CCL26);CCL8(CCL8)	4/385	41/19190	0.097561
GO:0042626	MF	ATPase-coupled transmembrane transporter activity	3	5	8	145	0.00900452	0.117488	ABCC5(ABCC5);ABCC8(ABCC8);ATP6V0A4(ATP6V0A4)	LOC112445749(LOC112445749);LOC100848700(LOC100848700);LOC528412(LOC528412);LOC101902555(LOC101902555);LOC132344757(LOC132344757)	8/385	145/19190	0.0551724
GO:0018958	BP	phenol-containing compound metabolic process	1	2	3	22	0.00929665	0.12053	FAH(FAH)	SLC5A5(SLC5A5);IYD(IYD)	3/385	22/19190	0.136364
GO:0003824	MF	catalytic activity	68	53	121	4991	0.00932565	0.12053	DGAT2(DGAT2);ACOT2(ACOT2);SBK2(SBK2);HPD(HPD);ABHD1(ABHD1);LDHB(LDHB);ACADVL(ACADVL);CPT1B(CPT1B);HR(HR);ACAT1(ACAT1);MDH1(MDH1);ADHFE1(ADHFE1);ACAA2(ACAA2);PRODH(PRODH);BDH1(BDH1);GPAM(GPAM);TST(TST);CPT2(CPT2);MYLK3(MYLK3);NTRK1(NTRK1);GK(GK);GPAT3(GPAT3);INSRR(INSRR);SLC27A1(SLC27A1);ACSS1(ACSS1);ECH1(ECH1);ABCC5(ABCC5);LOC539383(LOC539383);HBB(HBB);ACOX3(ACOX3);THOP1(THOP1);AK3(AK3);EXTL1(EXT…	PADI2(PADI2);LOC112445749(LOC112445749);OAS1Y(OAS1Y);TGM1(TGM1);SGMS2(SGMS2);LOC100848700(LOC100848700);USP18(USP18);ADAMTS9(ADAMTS9);HERC6(HERC6);PLCB1(PLCB1);OAS1X(OAS1X);CYB561(CYB561);IFIH1(IFIH1);LOC282340(LOC282340);ZBP1(ZBP1);LOC528412(LOC528412);LOC101902555(LOC101902555);PTGIS(PTGIS);PSAT1(PSAT1);RET(RET);EBPL(EBPL);IYD(IYD);MGST1(MGST1);LOC783020(LOC783020);LOC511531(LOC511531);GLA(GLA)…	121/385	4991/19190	0.0242436
GO:0060047	BP	heart contraction	2	2	4	42	0.00979044	0.125943	TCAP(TCAP);ADM(ADM)	TPM1(TPM1);ACTC1(ACTC1)	4/385	42/19190	0.0952381
GO:0008015	BP	blood circulation	2	4	6	91	0.0100084	0.128145	TCAP(TCAP);ADM(ADM)	TPM1(TPM1);HRH2(HRH2);ACTC1(ACTC1);ACTG2(ACTG2)	6/385	91/19190	0.0659341
GO:0022804	MF	active transmembrane transporter activity	7	6	13	310	0.0101715	0.129303	SLC25A4(SLC25A4);ABCC5(ABCC5);SLC12A3(SLC12A3);ABCC8(ABCC8);ATP6V0A4(ATP6V0A4);SLCO4A1(SLCO4A1);SLC6A6(SLC6A6)	LOC112445749(LOC112445749);LOC100848700(LOC100848700);SLC5A5(SLC5A5);LOC528412(LOC528412);LOC101902555(LOC101902555);LOC132344757(LOC132344757)	13/385	310/19190	0.0419355
GO:0003810	MF	protein-glutamine gamma-glutamyltransferase activity	1	1	2	8	0.0103767	0.129303	TGM3(TGM3)	TGM1(TGM1)	2/385	8/19190	0.25
GO:0006577	BP	amino-acid betaine metabolic process	2	0	2	8	0.0103767	0.129303	CPT1B(CPT1B);ACADL(ACADL)	-	2/385	8/19190	0.25
GO:0036128	CC	CatSper complex	2	0	2	8	0.0103767	0.129303	CATSPERB(CATSPERB);CATSPER4(CATSPER4)	-	2/385	8/19190	0.25
GO:0001910	BP	regulation of leukocyte mediated cytotoxicity	2	3	5	66	0.0104079	0.129303	ULBP27(ULBP27);LOC783508(LOC783508)	LOC782367(LOC782367);ULBP17(ULBP17);LOC112441504(LOC112441504)	5/385	66/19190	0.0757576
GO:0001912	BP	positive regulation of leukocyte mediated cytotoxicity	2	3	5	66	0.0104079	0.129303	ULBP27(ULBP27);LOC783508(LOC783508)	LOC782367(LOC782367);ULBP17(ULBP17);LOC112441504(LOC112441504)	5/385	66/19190	0.0757576
GO:0048585	BP	negative regulation of response to stimulus	4	9	13	311	0.0104292	0.129303	FHL2(FHL2);AXIN2(AXIN2);VSIG4(VSIG4);GRB14(GRB14)	LOC518224(LOC518224);SKIL(SKIL);SERPINE1(SERPINE1);FST(FST);DKK3(DKK3);DLK1(DLK1);SPRED3(SPRED3);IFI6(IFI6);DDIAS(DDIAS)	13/385	311/19190	0.0418006
GO:0003013	BP	circulatory system process	2	4	6	92	0.0105311	0.129438	TCAP(TCAP);ADM(ADM)	TPM1(TPM1);HRH2(HRH2);ACTC1(ACTC1);ACTG2(ACTG2)	6/385	92/19190	0.0652174
GO:0016645	MF	oxidoreductase activity, acting on the CH-NH group of donors	2	1	3	23	0.0105345	0.129438	PRODH(PRODH);ETFDH(ETFDH)	MTHFD1L(MTHFD1L)	3/385	23/19190	0.130435
GO:0003015	BP	heart process	2	2	4	43	0.0106275	0.129997	TCAP(TCAP);ADM(ADM)	TPM1(TPM1);ACTC1(ACTC1)	4/385	43/19190	0.0930233
GO:0005856	CC	cytoskeleton	13	16	29	919	0.0110213	0.134215	TNNI1(TNNI1);MYH7B(MYH7B);DZIP1L(DZIP1L);ODAD1(ODAD1);GTSE1(GTSE1);LMOD1(LMOD1);GAS2L2(GAS2L2);TWF2(TWF2);RFLNA(RFLNA);KRT80(KRT80);HOOK2(HOOK2);LIMD2(LIMD2);MYL3(MYL3)	NES(NES);SCIN(SCIN);TPM1(TPM1);CEP152(CEP152);CKAP2L(CKAP2L);CCDC110(CCDC110);DYNLT5(DYNLT5);ACTC1(ACTC1);MYH3(MYH3);LOC515823(LOC515823);TPX2(TPX2);MX1(MX1);TUBB2B(TUBB2B);SEPTIN3(SEPTIN3);CCDC88A(CCDC88A);DNALI1(DNALI1)	29/385	919/19190	0.031556
GO:0031406	MF	carboxylic acid binding	3	3	6	93	0.0110728	0.134245	ACOX3(ACOX3);FABP3(FABP3);ACOX2(ACOX2)	CRABP2(CRABP2);FABP7(FABP7);SELP(SELP)	6/385	93/19190	0.0645161
GO:0000978	MF	RNA polymerase II cis-regulatory region sequence-specific DNA binding	8	20	28	881	0.0113395	0.136874	RORC(RORC);PITX1(PITX1);IRX3(IRX3);TBX1(TBX1);DMRTB1(DMRTB1);TFCP2L1(TFCP2L1);HOXB5(HOXB5);MLXIPL(MLXIPL)	EGR1(EGR1);FOSB(FOSB);EGR3(EGR3);HOXC10(HOXC10);MYF5(MYF5);EGR2(EGR2);KLF10(KLF10);SKIL(SKIL);HOXA7(HOXA7);HOXC9(HOXC9);PBX3(PBX3);HOXA10(HOXA10);NR4A3(NR4A3);MAFA(MAFA);SATB2(SATB2);RFX2(RFX2);FOS(FOS);HOXA9(HOXA9);ZIC3(ZIC3);HOXA13(HOXA13)	28/385	881/19190	0.0317821
GO:0001909	BP	leukocyte mediated cytotoxicity	2	3	5	68	0.0117543	0.140104	ULBP27(ULBP27);LOC783508(LOC783508)	LOC782367(LOC782367);ULBP17(ULBP17);LOC112441504(LOC112441504)	5/385	68/19190	0.0735294
GO:0031343	BP	positive regulation of cell killing	2	3	5	68	0.0117543	0.140104	ULBP27(ULBP27);LOC783508(LOC783508)	LOC782367(LOC782367);ULBP17(ULBP17);LOC112441504(LOC112441504)	5/385	68/19190	0.0735294
GO:0015399	MF	primary active transmembrane transporter activity	3	5	8	152	0.0117606	0.140104	ABCC5(ABCC5);ABCC8(ABCC8);ATP6V0A4(ATP6V0A4)	LOC112445749(LOC112445749);LOC100848700(LOC100848700);LOC528412(LOC528412);LOC101902555(LOC101902555);LOC132344757(LOC132344757)	8/385	152/19190	0.0526316
GO:0006950	BP	response to stress	19	18	37	1252	0.0118545	0.14011	ASCC1(ASCC1);LOC515676(LOC515676);GABARAPL1(GABARAPL1);S100A9(S100A9);S100A8(S100A8);S100A12(S100A12);INSRR(INSRR);SLC27A1(SLC27A1);HSPA2(HSPA2);GGT1(GGT1);MLC1(MLC1);CATHL3(CATHL3);NEIL2(NEIL2);TLR9(TLR9);VSIG4(VSIG4);BPI(BPI);HMOX1(HMOX1);CATHL1(CATHL1);DEFB7(DEFB7)	LOC100139670(LOC100139670);OAS1Y(OAS1Y);CCL2(CCL2);LOC112441484(LOC112441484);SERPINE1(SERPINE1);OAS1X(OAS1X);IFIH1(IFIH1);CD44(CD44);ZBP1(ZBP1);CCL19(CCL19);OAS1Z(OAS1Z);CCL26(CCL26);RAD18(RAD18);RSAD2(RSAD2);MX1(MX1);DDIAS(DDIAS);LOC507055(LOC507055);CCL8(CCL8)	37/385	1252/19190	0.0295527
GO:0070566	MF	adenylyltransferase activity	0	3	3	24	0.0118633	0.14011	-	OAS1Y(OAS1Y);OAS1X(OAS1X);OAS1Z(OAS1Z)	3/385	24/19190	0.125
GO:0048870	BP	cell motility	6	9	15	389	0.0124178	0.144167	S100A9(S100A9);S100A8(S100A8);S100A12(S100A12);ARMC2(ARMC2);DEFB7(DEFB7);CATSPER4(CATSPER4)	CCL2(CCL2);FGF7(FGF7);SDC1(SDC1);SELP(SELP);CCL19(CCL19);PLXNC1(PLXNC1);CCL26(CCL26);TUBB2B(TUBB2B);CCL8(CCL8)	15/385	389/19190	0.0385604
GO:0016032	BP	viral process	0	4	4	45	0.0124371	0.144167	-	OAS1Y(OAS1Y);LOC112441484(LOC112441484);OAS1X(OAS1X);OAS1Z(OAS1Z)	4/385	45/19190	0.0888889
GO:0005886	CC	plasma membrane	27	30	57	2113	0.0124575	0.144167	GPAM(GPAM);NTRK1(NTRK1);INSRR(INSRR);SLC27A1(SLC27A1);CRHR2(CRHR2);HSPA2(HSPA2);KCNIP2(KCNIP2);LOC100848815(LOC100848815);GGT1(GGT1);WHRN(WHRN);MLC1(MLC1);TLR9(TLR9);EVC2(EVC2);ULBP27(ULBP27);PAQR8(PAQR8);CHRNA6(CHRNA6);ATP6V0A4(ATP6V0A4);LOC783508(LOC783508);SLC7A4(SLC7A4);P2RX6(P2RX6);AQP7(AQP7);GRB14(GRB14);LIMD2(LIMD2);CATSPERB(CATSPERB);SLC6A6(SLC6A6);CATSPER4(CATSPER4);ITGAL(ITGAL)	CACNG7(CACNG7);LOC112445749(LOC112445749);LOC782367(LOC782367);LOC100848700(LOC100848700);CACNA2D2(CACNA2D2);LOC107131749(LOC107131749);LOC112441484(LOC112441484);RALGPS2(RALGPS2);MS4A13(MS4A13);CD44(CD44);LOC617141(LOC617141);LOC528412(LOC528412);SELP(SELP);LOC101902555(LOC101902555);CDH26(CDH26);KCND3(KCND3);CDH22(CDH22);TFRC(TFRC);LOC132344757(LOC132344757);BOLA-DRB3(BOLA-DRB3);SKAP1(SKAP1);UL…	57/385	2113/19190	0.0269759
GO:0016782	MF	transferase activity, transferring sulphur-containing groups	3	2	5	69	0.0124699	0.144167	TST(TST);HS3ST5(HS3ST5);SULT1B1(SULT1B1)	LOC783020(LOC783020);CHST6(CHST6)	5/385	69/19190	0.0724638
GO:0031341	BP	regulation of cell killing	2	3	5	69	0.0124699	0.144167	ULBP27(ULBP27);LOC783508(LOC783508)	LOC782367(LOC782367);ULBP17(ULBP17);LOC112441504(LOC112441504)	5/385	69/19190	0.0724638
GO:0009967	BP	positive regulation of signal transduction	5	7	12	285	0.0128685	0.1462	DOK5(DOK5);S100A12(S100A12);INSRR(INSRR);MT3(MT3);TPD52L1(TPD52L1)	CCL2(CCL2);CD44(CD44);ZBP1(ZBP1);CCL19(CCL19);S100A4(S100A4);CCL26(CCL26);CCL8(CCL8)	12/385	285/19190	0.0421053
GO:0000987	MF	cis-regulatory region sequence-specific DNA binding	8	20	28	891	0.0130249	0.1462	RORC(RORC);PITX1(PITX1);IRX3(IRX3);TBX1(TBX1);DMRTB1(DMRTB1);TFCP2L1(TFCP2L1);HOXB5(HOXB5);MLXIPL(MLXIPL)	EGR1(EGR1);FOSB(FOSB);EGR3(EGR3);HOXC10(HOXC10);MYF5(MYF5);EGR2(EGR2);KLF10(KLF10);SKIL(SKIL);HOXA7(HOXA7);HOXC9(HOXC9);PBX3(PBX3);HOXA10(HOXA10);NR4A3(NR4A3);MAFA(MAFA);SATB2(SATB2);RFX2(RFX2);FOS(FOS);HOXA9(HOXA9);ZIC3(ZIC3);HOXA13(HOXA13)	28/385	891/19190	0.0314254
GO:0001917	CC	photoreceptor inner segment	1	1	2	9	0.0131657	0.1462	WHRN(WHRN)	GNAT2(GNAT2)	2/385	9/19190	0.222222
GO:0006677	BP	glycosylceramide metabolic process	0	2	2	9	0.0131657	0.1462	-	GLA(GLA);UGCG(UGCG)	2/385	9/19190	0.222222
GO:0050890	BP	cognition	1	1	2	9	0.0131657	0.1462	BDNF(BDNF)	PLCB1(PLCB1)	2/385	9/19190	0.222222
GO:0002708	BP	positive regulation of lymphocyte mediated immunity	2	3	5	70	0.0132145	0.1462	ULBP27(ULBP27);LOC783508(LOC783508)	LOC782367(LOC782367);ULBP17(ULBP17);LOC112441504(LOC112441504)	5/385	70/19190	0.0714286
GO:0055088	BP	lipid homeostasis	4	0	4	46	0.0134112	0.1462	ACOX3(ACOX3);ANGPTL8(ANGPTL8);EPHX2(EPHX2);ACOX2(ACOX2)	-	4/385	46/19190	0.0869565
GO:0003002	BP	regionalization	1	3	4	47	0.0144325	0.1462	HOXB5(HOXB5)	HOXA7(HOXA7);HOXC9(HOXC9);HOXA9(HOXA9)	4/385	47/19190	0.0851064
GO:0006638	BP	neutral lipid metabolic process	4	0	4	47	0.0144325	0.1462	DGAT2(DGAT2);GK(GK);GPAT3(GPAT3);LIPE(LIPE)	-	4/385	47/19190	0.0851064
GO:0006639	BP	acylglycerol metabolic process	4	0	4	47	0.0144325	0.1462	DGAT2(DGAT2);GK(GK);GPAT3(GPAT3);LIPE(LIPE)	-	4/385	47/19190	0.0851064
GO:0071674	BP	mononuclear cell migration	0	4	4	47	0.0144325	0.1462	-	CCL2(CCL2);CCL19(CCL19);CCL26(CCL26);CCL8(CCL8)	4/385	47/19190	0.0851064
GO:0016878	MF	acid-thiol ligase activity	3	0	3	26	0.0147974	0.1462	SLC27A1(SLC27A1);ACSS1(ACSS1);ACSM5(ACSM5)	-	3/385	26/19190	0.115385
GO:0048562	BP	embryonic organ morphogenesis	1	2	3	26	0.0147974	0.1462	WHRN(WHRN)	HOXC9(HOXC9);HOXA9(HOXA9)	3/385	26/19190	0.115385
GO:0098609	BP	cell-cell adhesion	5	8	13	327	0.0152834	0.1462	S100A9(S100A9);S100A8(S100A8);LOC100848815(LOC100848815);VSIG4(VSIG4);ITGAL(ITGAL)	SELP(SELP);RET(RET);CDH26(CDH26);CDH22(CDH22);BOLA-DRB3(BOLA-DRB3);VCAM1(VCAM1);CNTN4(CNTN4);CADM3(CADM3)	13/385	327/19190	0.0397554
GO:0010033	BP	response to organic substance	11	13	24	743	0.015353	0.1462	BDNF(BDNF);S100A9(S100A9);S100A8(S100A8);NTRK1(NTRK1);SLC27A1(SLC27A1);HSPA2(HSPA2);HAP1(HAP1);PAQR8(PAQR8);BPI(BPI);P2RX6(P2RX6);GRB14(GRB14)	SKIL(SKIL);CCL2(CCL2);LOC112441484(LOC112441484);NR4A3(NR4A3);FST(FST);FGF7(FGF7);ZBP1(ZBP1);SELP(SELP);CCL19(CCL19);TNFRSF17(TNFRSF17);CCL26(CCL26);CRLF1(CRLF1);CCL8(CCL8)	24/385	743/19190	0.0323015
GO:0015908	BP	fatty acid transport	2	2	4	48	0.0155018	0.1462	SLC27A1(SLC27A1);FABP3(FABP3)	CRABP2(CRABP2);FABP7(FABP7)	4/385	48/19190	0.0833333
GO:0043235	CC	receptor complex	4	5	9	192	0.0157109	0.1462	NTRK1(NTRK1);INSRR(INSRR);ROS1(ROS1);ITGAL(ITGAL)	CACNG7(CACNG7);CD44(CD44);RET(RET);PLXNC1(PLXNC1);GFRAL(GFRAL)	9/385	192/19190	0.046875
GO:0016477	BP	cell migration	4	9	13	329	0.0159946	0.1462	S100A9(S100A9);S100A8(S100A8);S100A12(S100A12);DEFB7(DEFB7)	CCL2(CCL2);FGF7(FGF7);SDC1(SDC1);SELP(SELP);CCL19(CCL19);PLXNC1(PLXNC1);CCL26(CCL26);TUBB2B(TUBB2B);CCL8(CCL8)	13/385	329/19190	0.0395137
GO:0007275	BP	multicellular organism development	13	21	34	1153	0.0160047	0.1462	BDNF(BDNF);S100A9(S100A9);NTRK1(NTRK1);INSRR(INSRR);IRX3(IRX3);HAP1(HAP1);STMND1(STMND1);TWF2(TWF2);RFLNA(RFLNA);WHRN(WHRN);TCAP(TCAP);ROS1(ROS1);HOXB5(HOXB5)	TNMD(TNMD);HOXA7(HOXA7);HOXC9(HOXC9);PBX3(PBX3);SERPINE1(SERPINE1);FST(FST);DKK3(DKK3);FGF7(FGF7);MAFA(MAFA);RET(RET);ECT2(ECT2);CDH26(CDH26);CRYBB3(CRYBB3);CDH22(CDH22);PLXNC1(PLXNC1);SPRED3(SPRED3);HOXA9(HOXA9);TUBB2B(TUBB2B);CNTN4(CNTN4);GFRAL(GFRAL);ZIC3(ZIC3)	34/385	1153/19190	0.0294883
GO:0001818	BP	negative regulation of cytokine production	2	0	2	10	0.0162407	0.1462	VSIG4(VSIG4);BPI(BPI)	-	2/385	10/19190	0.2
GO:0002921	BP	negative regulation of humoral immune response	1	1	2	10	0.0162407	0.1462	VSIG4(VSIG4)	LOC518224(LOC518224)	2/385	10/19190	0.2
GO:0003009	BP	skeletal muscle contraction	2	0	2	10	0.0162407	0.1462	STRIT1(STRIT1);TCAP(TCAP)	-	2/385	10/19190	0.2
GO:0030449	BP	regulation of complement activation	1	1	2	10	0.0162407	0.1462	VSIG4(VSIG4)	LOC518224(LOC518224)	2/385	10/19190	0.2
GO:0043030	BP	regulation of macrophage activation	2	0	2	10	0.0162407	0.1462	VSIG4(VSIG4);BPI(BPI)	-	2/385	10/19190	0.2
GO:0045916	BP	negative regulation of complement activation	1	1	2	10	0.0162407	0.1462	VSIG4(VSIG4)	LOC518224(LOC518224)	2/385	10/19190	0.2
GO:0050879	BP	multicellular organismal movement	2	0	2	10	0.0162407	0.1462	STRIT1(STRIT1);TCAP(TCAP)	-	2/385	10/19190	0.2
GO:0050881	BP	musculoskeletal movement	2	0	2	10	0.0162407	0.1462	STRIT1(STRIT1);TCAP(TCAP)	-	2/385	10/19190	0.2
GO:0051693	BP	actin filament capping	2	1	3	27	0.0164043	0.1462	LMOD1(LMOD1);TWF2(TWF2)	SCIN(SCIN)	3/385	27/19190	0.111111
GO:0002705	BP	positive regulation of leukocyte mediated immunity	2	3	5	74	0.0164917	0.1462	ULBP27(ULBP27);LOC783508(LOC783508)	LOC782367(LOC782367);ULBP17(ULBP17);LOC112441504(LOC112441504)	5/385	74/19190	0.0675676
GO:0005884	CC	actin filament	2	2	4	49	0.0166196	0.1462	GAS2L2(GAS2L2);TWF2(TWF2)	TPM1(TPM1);ACTC1(ACTC1)	4/385	49/19190	0.0816327
GO:0009617	BP	response to bacterium	7	1	8	162	0.0167128	0.1462	LOC515676(LOC515676);S100A9(S100A9);S100A8(S100A8);CATHL3(CATHL3);BPI(BPI);CATHL1(CATHL1);DEFB7(DEFB7)	LOC507055(LOC507055)	8/385	162/19190	0.0493827
GO:0051336	BP	regulation of hydrolase activity	0	12	12	297	0.0172647	0.1462	-	OAS1Y(OAS1Y);CCL2(CCL2);RALGPS2(RALGPS2);SERPINE1(SERPINE1);OAS1X(OAS1X);ECT2(ECT2);CCL19(CCL19);PLXNC1(PLXNC1);OAS1Z(OAS1Z);CCL26(CCL26);IFI6(IFI6);CCL8(CCL8)	12/385	297/19190	0.040404
GO:0001906	BP	cell killing	2	3	5	75	0.017388	0.1462	ULBP27(ULBP27);LOC783508(LOC783508)	LOC782367(LOC782367);ULBP17(ULBP17);LOC112441504(LOC112441504)	5/385	75/19190	0.0666667
GO:0031032	BP	actomyosin structure organization	2	2	4	50	0.0177867	0.1462	LMOD1(LMOD1);TCAP(TCAP)	ECT2(ECT2);CNN1(CNN1)	4/385	50/19190	0.08
GO:0030835	BP	negative regulation of actin filament depolymerization	2	1	3	28	0.0181051	0.1462	LMOD1(LMOD1);TWF2(TWF2)	SCIN(SCIN)	3/385	28/19190	0.107143
GO:0043549	BP	regulation of kinase activity	5	3	8	165	0.0184544	0.1462	NTRK1(NTRK1);INSRR(INSRR);SLC27A1(SLC27A1);TPD52L1(TPD52L1);ROS1(ROS1)	CCNB1(CCNB1);RET(RET);TPX2(TPX2)	8/385	165/19190	0.0484848
GO:0051493	BP	regulation of cytoskeleton organization	4	4	8	166	0.0190627	0.1462	LMOD1(LMOD1);GAS2L2(GAS2L2);STMND1(STMND1);TWF2(TWF2)	NES(NES);SCIN(SCIN);ECT2(ECT2);TPX2(TPX2)	8/385	166/19190	0.0481928
GO:0097435	BP	supramolecular fiber organization	9	4	13	337	0.0190938	0.1462	LMOD1(LMOD1);GAS2L2(GAS2L2);STMND1(STMND1);TWF2(TWF2);RFLNA(RFLNA);TCAP(TCAP);KRT80(KRT80);HOOK2(HOOK2);LIMD2(LIMD2)	SCIN(SCIN);TPM1(TPM1);ACTC1(ACTC1);CCDC88A(CCDC88A)	13/385	337/19190	0.0385757
GO:0034702	CC	ion channel complex	3	4	7	135	0.019264	0.1462	KCNIP2(KCNIP2);CATSPERB(CATSPERB);CATSPER4(CATSPER4)	CACNG7(CACNG7);CACNA2D2(CACNA2D2);KCND3(KCND3);LRRC55(LRRC55)	7/385	135/19190	0.0518519
GO:0034703	CC	cation channel complex	3	4	7	135	0.019264	0.1462	KCNIP2(KCNIP2);CATSPERB(CATSPERB);CATSPER4(CATSPER4)	CACNG7(CACNG7);CACNA2D2(CACNA2D2);KCND3(KCND3);LRRC55(LRRC55)	7/385	135/19190	0.0518519
GO:0005739	CC	mitochondrion	22	6	28	922	0.0195727	0.1462	CPT1B(CPT1B);MDH1(MDH1);ADHFE1(ADHFE1);SLC25A4(SLC25A4);PRODH(PRODH);GPAM(GPAM);TST(TST);CPT2(CPT2);GK(GK);SLC27A1(SLC27A1);ACSS1(ACSS1);ECH1(ECH1);THOP1(THOP1);AK3(AK3);ETFDH(ETFDH);ACADS(ACADS);LOC614914(LOC614914);ACADL(ACADL);ACSM5(ACSM5);HSDL2(HSDL2);MYL10(MYL10);GATD3(GATD3)	CCNB1(CCNB1);MGST1(MGST1);GPAT2(GPAT2);MTHFD1L(MTHFD1L);RSAD2(RSAD2);IFI6(IFI6)	28/385	922/19190	0.0303688
GO:0016755	MF	aminoacyltransferase activity	1	1	2	11	0.0195892	0.1462	TGM3(TGM3)	TGM1(TGM1)	2/385	11/19190	0.181818
GO:0060337	BP	type I interferon signaling pathway	0	2	2	11	0.0195892	0.1462	-	LOC112441484(LOC112441484);ZBP1(ZBP1)	2/385	11/19190	0.181818
GO:0071357	BP	cellular response to type I interferon	0	2	2	11	0.0195892	0.1462	-	LOC112441484(LOC112441484);ZBP1(ZBP1)	2/385	11/19190	0.181818
GO:0005245	MF	voltage-gated calcium channel activity	1	2	3	29	0.0199002	0.1462	CATSPER4(CATSPER4)	CACNG7(CACNG7);CACNA2D2(CACNA2D2)	3/385	29/19190	0.103448
GO:0030834	BP	regulation of actin filament depolymerization	2	1	3	29	0.0199002	0.1462	LMOD1(LMOD1);TWF2(TWF2)	SCIN(SCIN)	3/385	29/19190	0.103448
GO:0001626	MF	nociceptin receptor activity	0	1	1	1	0.0200625	0.1462	-	OPRL1(OPRL1)	1/385	1/19190	1
GO:0001659	BP	temperature homeostasis	1	0	1	1	0.0200625	0.1462	SLC27A1(SLC27A1)	-	1/385	1/19190	1
GO:0001851	MF	complement component C3b binding	1	0	1	1	0.0200625	0.1462	VSIG4(VSIG4)	-	1/385	1/19190	1
GO:0004085	MF	butyryl-CoA dehydrogenase activity	1	0	1	1	0.0200625	0.1462	ACADS(ACADS)	-	1/385	1/19190	1
GO:0004334	MF	fumarylacetoacetase activity	1	0	1	1	0.0200625	0.1462	FAH(FAH)	-	1/385	1/19190	1
GO:0004466	MF	long-chain-acyl-CoA dehydrogenase activity	1	0	1	1	0.0200625	0.1462	ACADL(ACADL)	-	1/385	1/19190	1
GO:0004603	MF	phenylethanolamine N-methyltransferase activity	1	0	1	1	0.0200625	0.1462	PNMT(PNMT)	-	1/385	1/19190	1
GO:0004648	MF	O-phospho-L-serine:2-oxoglutarate aminotransferase activity	0	1	1	1	0.0200625	0.1462	-	PSAT1(PSAT1)	1/385	1/19190	1
GO:0005368	MF	taurine transmembrane transporter activity	1	0	1	1	0.0200625	0.1462	SLC6A6(SLC6A6)	-	1/385	1/19190	1
GO:0005369	MF	taurine:sodium symporter activity	1	0	1	1	0.0200625	0.1462	SLC6A6(SLC6A6)	-	1/385	1/19190	1
GO:0005766	CC	primary lysosome	1	0	1	1	0.0200625	0.1462	AZU1(AZU1)	-	1/385	1/19190	1
GO:0006083	BP	acetate metabolic process	1	0	1	1	0.0200625	0.1462	ACSS1(ACSS1)	-	1/385	1/19190	1
GO:0006679	BP	glucosylceramide biosynthetic process	0	1	1	1	0.0200625	0.1462	-	UGCG(UGCG)	1/385	1/19190	1
GO:0008116	MF	prostaglandin-I synthase activity	0	1	1	1	0.0200625	0.1462	-	PTGIS(PTGIS)	1/385	1/19190	1
GO:0008120	MF	ceramide glucosyltransferase activity	0	1	1	1	0.0200625	0.1462	-	UGCG(UGCG)	1/385	1/19190	1
GO:0008507	MF	sodium:iodide symporter activity	0	1	1	1	0.0200625	0.1462	-	SLC5A5(SLC5A5)	1/385	1/19190	1
GO:0008973	MF	phosphopentomutase activity	0	1	1	1	0.0200625	0.1462	-	PGM2(PGM2)	1/385	1/19190	1
GO:0014724	BP	regulation of twitch skeletal muscle contraction	1	0	1	1	0.0200625	0.1462	STRIT1(STRIT1)	-	1/385	1/19190	1
GO:0015111	MF	iodide transmembrane transporter activity	0	1	1	1	0.0200625	0.1462	-	SLC5A5(SLC5A5)	1/385	1/19190	1
GO:0015705	BP	iodide transport	0	1	1	1	0.0200625	0.1462	-	SLC5A5(SLC5A5)	1/385	1/19190	1
GO:0015734	BP	taurine transport	1	0	1	1	0.0200625	0.1462	SLC6A6(SLC6A6)	-	1/385	1/19190	1
GO:0016402	MF	pristanoyl-CoA oxidase activity	1	0	1	1	0.0200625	0.1462	ACOX3(ACOX3)	-	1/385	1/19190	1
GO:0017014	BP	protein nitrosylation	1	0	1	1	0.0200625	0.1462	S100A9(S100A9)	-	1/385	1/19190	1
GO:0017099	MF	very-long-chain-acyl-CoA dehydrogenase activity	1	0	1	1	0.0200625	0.1462	ACADVL(ACADVL)	-	1/385	1/19190	1
GO:0017168	MF	5-oxoprolinase (ATP-hydrolyzing) activity	1	0	1	1	0.0200625	0.1462	OPLAH(OPLAH)	-	1/385	1/19190	1
GO:0018119	BP	peptidyl-cysteine S-nitrosylation	1	0	1	1	0.0200625	0.1462	S100A9(S100A9)	-	1/385	1/19190	1
GO:0018146	BP	keratan sulfate biosynthetic process	0	1	1	1	0.0200625	0.1462	-	CHST6(CHST6)	1/385	1/19190	1
GO:0019427	BP	acetyl-CoA biosynthetic process from acetate	1	0	1	1	0.0200625	0.1462	ACSS1(ACSS1)	-	1/385	1/19190	1
GO:0019605	BP	butyrate metabolic process	1	0	1	1	0.0200625	0.1462	ACADS(ACADS)	-	1/385	1/19190	1
GO:0019800	BP	peptide cross-linking via chondroitin 4-sulfate glycosaminoglycan	0	1	1	1	0.0200625	0.1462	-	NDNF(NDNF)	1/385	1/19190	1
GO:0030241	BP	skeletal muscle myosin thick filament assembly	1	0	1	1	0.0200625	0.1462	TCAP(TCAP)	-	1/385	1/19190	1
GO:0030842	BP	regulation of intermediate filament depolymerization	0	1	1	1	0.0200625	0.1462	-	NES(NES)	1/385	1/19190	1
GO:0030844	BP	positive regulation of intermediate filament depolymerization	0	1	1	1	0.0200625	0.1462	-	NES(NES)	1/385	1/19190	1
GO:0031033	BP	myosin filament organization	1	0	1	1	0.0200625	0.1462	TCAP(TCAP)	-	1/385	1/19190	1
GO:0031034	BP	myosin filament assembly	1	0	1	1	0.0200625	0.1462	TCAP(TCAP)	-	1/385	1/19190	1
GO:0031432	MF	titin binding	1	0	1	1	0.0200625	0.1462	TCAP(TCAP)	-	1/385	1/19190	1
GO:0031449	BP	regulation of slow-twitch skeletal muscle fiber contraction	1	0	1	1	0.0200625	0.1462	STRIT1(STRIT1)	-	1/385	1/19190	1
GO:0031649	BP	heat generation	1	0	1	1	0.0200625	0.1462	SLC27A1(SLC27A1)	-	1/385	1/19190	1
GO:0031650	BP	regulation of heat generation	1	0	1	1	0.0200625	0.1462	SLC27A1(SLC27A1)	-	1/385	1/19190	1
GO:0031652	BP	positive regulation of heat generation	1	0	1	1	0.0200625	0.1462	SLC27A1(SLC27A1)	-	1/385	1/19190	1
GO:0031700	MF	adrenomedullin receptor binding	1	0	1	1	0.0200625	0.1462	ADM(ADM)	-	1/385	1/19190	1
GO:0031730	MF	CCR5 chemokine receptor binding	0	1	1	1	0.0200625	0.1462	-	NES(NES)	1/385	1/19190	1
GO:0032703	BP	negative regulation of interleukin-2 production	1	0	1	1	0.0200625	0.1462	VSIG4(VSIG4)	-	1/385	1/19190	1
GO:0032717	BP	negative regulation of interleukin-8 production	1	0	1	1	0.0200625	0.1462	BPI(BPI)	-	1/385	1/19190	1
GO:0032954	BP	regulation of cytokinetic process	0	1	1	1	0.0200625	0.1462	-	ECT2(ECT2)	1/385	1/19190	1
GO:0033275	BP	actin-myosin filament sliding	0	1	1	1	0.0200625	0.1462	-	ACTC1(ACTC1)	1/385	1/19190	1
GO:0033781	MF	cholesterol 24-hydroxylase activity	1	0	1	1	0.0200625	0.1462	CYP46A1(CYP46A1)	-	1/385	1/19190	1
GO:0035425	BP	autocrine signaling	1	0	1	1	0.0200625	0.1462	S100A9(S100A9)	-	1/385	1/19190	1
GO:0035692	CC	macrophage migration inhibitory factor receptor complex	0	1	1	1	0.0200625	0.1462	-	CD44(CD44)	1/385	1/19190	1
GO:0035994	BP	response to muscle stretch	1	0	1	1	0.0200625	0.1462	TCAP(TCAP)	-	1/385	1/19190	1
GO:0035995	BP	detection of muscle stretch	1	0	1	1	0.0200625	0.1462	TCAP(TCAP)	-	1/385	1/19190	1
GO:0038046	MF	G protein-coupled enkephalin receptor activity	1	0	1	1	0.0200625	0.1462	OPRD1(OPRD1)	-	1/385	1/19190	1
GO:0042582	CC	azurophil granule	1	0	1	1	0.0200625	0.1462	AZU1(AZU1)	-	1/385	1/19190	1
GO:0042758	BP	long-chain fatty acid catabolic process	1	0	1	1	0.0200625	0.1462	ACADL(ACADL)	-	1/385	1/19190	1
GO:0042918	BP	alkanesulfonate transport	1	0	1	1	0.0200625	0.1462	SLC6A6(SLC6A6)	-	1/385	1/19190	1
GO:0042959	MF	alkanesulfonate transmembrane transporter activity	1	0	1	1	0.0200625	0.1462	SLC6A6(SLC6A6)	-	1/385	1/19190	1
GO:0045105	BP	intermediate filament polymerization or depolymerization	0	1	1	1	0.0200625	0.1462	-	NES(NES)	1/385	1/19190	1
GO:0045106	BP	intermediate filament depolymerization	0	1	1	1	0.0200625	0.1462	-	NES(NES)	1/385	1/19190	1
GO:0045108	BP	regulation of intermediate filament polymerization or depolymerization	0	1	1	1	0.0200625	0.1462	-	NES(NES)	1/385	1/19190	1
GO:0045112	BP	integrin biosynthetic process	1	0	1	1	0.0200625	0.1462	S100A9(S100A9)	-	1/385	1/19190	1
GO:0045113	BP	regulation of integrin biosynthetic process	1	0	1	1	0.0200625	0.1462	S100A9(S100A9)	-	1/385	1/19190	1
GO:0046359	BP	butyrate catabolic process	1	0	1	1	0.0200625	0.1462	ACADS(ACADS)	-	1/385	1/19190	1
GO:0047484	BP	regulation of response to osmotic stress	1	0	1	1	0.0200625	0.1462	MLC1(MLC1)	-	1/385	1/19190	1
GO:0048521	BP	negative regulation of behavior	1	0	1	1	0.0200625	0.1462	UCN(UCN)	-	1/385	1/19190	1
GO:0048644	BP	muscle organ morphogenesis	1	0	1	1	0.0200625	0.1462	TCAP(TCAP)	-	1/385	1/19190	1
GO:0048769	BP	sarcomerogenesis	1	0	1	1	0.0200625	0.1462	TCAP(TCAP)	-	1/385	1/19190	1
GO:0050849	BP	negative regulation of calcium-mediated signaling	1	0	1	1	0.0200625	0.1462	FHL2(FHL2)	-	1/385	1/19190	1
GO:0051750	MF	delta(3,5)-delta(2,4)-dienoyl-CoA isomerase activity	1	0	1	1	0.0200625	0.1462	ECH1(ECH1)	-	1/385	1/19190	1
GO:0051902	BP	negative regulation of mitochondrial depolarization	0	1	1	1	0.0200625	0.1462	-	IFI6(IFI6)	1/385	1/19190	1
GO:0055008	BP	cardiac muscle tissue morphogenesis	1	0	1	1	0.0200625	0.1462	TCAP(TCAP)	-	1/385	1/19190	1
GO:0060338	BP	regulation of type I interferon-mediated signaling pathway	0	1	1	1	0.0200625	0.1462	-	ZBP1(ZBP1)	1/385	1/19190	1
GO:0060340	BP	positive regulation of type I interferon-mediated signaling pathway	0	1	1	1	0.0200625	0.1462	-	ZBP1(ZBP1)	1/385	1/19190	1
GO:0060415	BP	muscle tissue morphogenesis	1	0	1	1	0.0200625	0.1462	TCAP(TCAP)	-	1/385	1/19190	1
GO:0061042	BP	vascular wound healing	0	1	1	1	0.0200625	0.1462	-	SERPINE1(SERPINE1)	1/385	1/19190	1
GO:0061043	BP	regulation of vascular wound healing	0	1	1	1	0.0200625	0.1462	-	SERPINE1(SERPINE1)	1/385	1/19190	1
GO:0061044	BP	negative regulation of vascular wound healing	0	1	1	1	0.0200625	0.1462	-	SERPINE1(SERPINE1)	1/385	1/19190	1
GO:0070080	MF	titin Z domain binding	1	0	1	1	0.0200625	0.1462	TCAP(TCAP)	-	1/385	1/19190	1
GO:0070885	BP	negative regulation of calcineurin-NFAT signaling cascade	1	0	1	1	0.0200625	0.1462	FHL2(FHL2)	-	1/385	1/19190	1
GO:0071071	BP	regulation of phospholipid biosynthetic process	1	0	1	1	0.0200625	0.1462	SLC27A1(SLC27A1)	-	1/385	1/19190	1
GO:0071072	BP	negative regulation of phospholipid biosynthetic process	1	0	1	1	0.0200625	0.1462	SLC27A1(SLC27A1)	-	1/385	1/19190	1
GO:0071688	BP	striated muscle myosin thick filament assembly	1	0	1	1	0.0200625	0.1462	TCAP(TCAP)	-	1/385	1/19190	1
GO:0097505	CC	Rad6-Rad18 complex	0	1	1	1	0.0200625	0.1462	-	RAD18(RAD18)	1/385	1/19190	1
GO:0097646	BP	calcitonin family receptor signaling pathway	1	0	1	1	0.0200625	0.1462	ADM(ADM)	-	1/385	1/19190	1
GO:0106057	BP	negative regulation of calcineurin-mediated signaling	1	0	1	1	0.0200625	0.1462	FHL2(FHL2)	-	1/385	1/19190	1
GO:1901999	BP	homogentisate metabolic process	1	0	1	1	0.0200625	0.1462	FAH(FAH)	-	1/385	1/19190	1
GO:1902000	BP	homogentisate catabolic process	1	0	1	1	0.0200625	0.1462	FAH(FAH)	-	1/385	1/19190	1
GO:1903726	BP	negative regulation of phospholipid metabolic process	1	0	1	1	0.0200625	0.1462	SLC27A1(SLC27A1)	-	1/385	1/19190	1
GO:1904180	BP	negative regulation of membrane depolarization	0	1	1	1	0.0200625	0.1462	-	IFI6(IFI6)	1/385	1/19190	1
GO:1904200	BP	iodide transmembrane transport	0	1	1	1	0.0200625	0.1462	-	SLC5A5(SLC5A5)	1/385	1/19190	1
GO:1990410	BP	adrenomedullin receptor signaling pathway	1	0	1	1	0.0200625	0.1462	ADM(ADM)	-	1/385	1/19190	1
GO:2000252	BP	negative regulation of feeding behavior	1	0	1	1	0.0200625	0.1462	UCN(UCN)	-	1/385	1/19190	1
GO:2000431	BP	regulation of cytokinesis, actomyosin contractile ring assembly	0	1	1	1	0.0200625	0.1462	-	ECT2(ECT2)	1/385	1/19190	1
GO:2000969	BP	positive regulation of AMPA receptor activity	0	1	1	1	0.0200625	0.1462	-	ARC(ARC)	1/385	1/19190	1
GO:0007155	BP	cell adhesion	5	12	17	488	0.0201419	0.146389	S100A9(S100A9);S100A8(S100A8);LOC100848815(LOC100848815);VSIG4(VSIG4);ITGAL(ITGAL)	NCAM1(NCAM1);CD44(CD44);SELP(SELP);CCN4(CCN4);RET(RET);CDH26(CDH26);CDH22(CDH22);PLXNC1(PLXNC1);BOLA-DRB3(BOLA-DRB3);VCAM1(VCAM1);CNTN4(CNTN4);CADM3(CADM3)	17/385	488/19190	0.0348361
GO:0000977	MF	RNA polymerase II transcription regulatory region sequence-specific DNA binding	9	21	30	1010	0.0209793	0.152072	RORC(RORC);BARX2(BARX2);PITX1(PITX1);IRX3(IRX3);TBX1(TBX1);DMRTB1(DMRTB1);TFCP2L1(TFCP2L1);HOXB5(HOXB5);MLXIPL(MLXIPL)	EGR1(EGR1);FOSB(FOSB);EGR3(EGR3);HOXC10(HOXC10);MYF5(MYF5);EGR2(EGR2);KLF10(KLF10);SKIL(SKIL);HOXA7(HOXA7);HOXC9(HOXC9);PBX3(PBX3);HOXA10(HOXA10);NR4A3(NR4A3);MAFA(MAFA);SATB2(SATB2);RFX2(RFX2);FOS(FOS);HOXA9(HOXA9);ZFP30(ZFP30);ZIC3(ZIC3);HOXA13(HOXA13)	30/385	1010/19190	0.029703
GO:0006022	BP	aminoglycan metabolic process	0	4	4	53	0.0215886	0.155257	-	CHI3L1(CHI3L1);CHST6(CHST6);HAS2(HAS2);NDNF(NDNF)	4/385	53/19190	0.0754717
GO:0008146	MF	sulfotransferase activity	2	2	4	53	0.0215886	0.155257	HS3ST5(HS3ST5);SULT1B1(SULT1B1)	LOC783020(LOC783020);CHST6(CHST6)	4/385	53/19190	0.0754717
GO:0043244	BP	regulation of protein-containing complex disassembly	2	2	4	53	0.0215886	0.155257	LMOD1(LMOD1);TWF2(TWF2)	NES(NES);SCIN(SCIN)	4/385	53/19190	0.0754717
GO:0006954	BP	inflammatory response	3	5	8	171	0.0223207	0.160101	S100A9(S100A9);S100A8(S100A8);GGT1(GGT1)	CCL2(CCL2);CD44(CD44);CCL19(CCL19);CCL26(CCL26);CCL8(CCL8)	8/385	171/19190	0.0467836
GO:0004714	MF	transmembrane receptor protein tyrosine kinase activity	3	1	4	54	0.0229578	0.162987	NTRK1(NTRK1);INSRR(INSRR);ROS1(ROS1)	RET(RET)	4/385	54/19190	0.0740741
GO:0002920	BP	regulation of humoral immune response	1	1	2	12	0.0231989	0.162987	VSIG4(VSIG4)	LOC518224(LOC518224)	2/385	12/19190	0.166667
GO:0016525	BP	negative regulation of angiogenesis	0	2	2	12	0.0231989	0.162987	-	TNMD(TNMD);SERPINE1(SERPINE1)	2/385	12/19190	0.166667
GO:0034340	BP	response to type I interferon	0	2	2	12	0.0231989	0.162987	-	LOC112441484(LOC112441484);ZBP1(ZBP1)	2/385	12/19190	0.166667
GO:0048704	BP	embryonic skeletal system morphogenesis	0	2	2	12	0.0231989	0.162987	-	HOXC9(HOXC9);HOXA9(HOXA9)	2/385	12/19190	0.166667
GO:0050905	BP	neuromuscular process	2	0	2	12	0.0231989	0.162987	STRIT1(STRIT1);TCAP(TCAP)	-	2/385	12/19190	0.166667
GO:1901343	BP	negative regulation of vasculature development	0	2	2	12	0.0231989	0.162987	-	TNMD(TNMD);SERPINE1(SERPINE1)	2/385	12/19190	0.166667
GO:2000181	BP	negative regulation of blood vessel morphogenesis	0	2	2	12	0.0231989	0.162987	-	TNMD(TNMD);SERPINE1(SERPINE1)	2/385	12/19190	0.166667
GO:0005891	CC	voltage-gated calcium channel complex	2	1	3	31	0.0237742	0.165754	CATSPERB(CATSPERB);CATSPER4(CATSPER4)	CACNA2D2(CACNA2D2)	3/385	31/19190	0.0967742
GO:0016860	MF	intramolecular oxidoreductase activity	1	2	3	31	0.0237742	0.165754	ECH1(ECH1)	PTGIS(PTGIS);EBPL(EBPL)	3/385	31/19190	0.0967742
GO:1903510	BP	mucopolysaccharide metabolic process	0	3	3	31	0.0237742	0.165754	-	CHST6(CHST6);HAS2(HAS2);NDNF(NDNF)	3/385	31/19190	0.0967742
GO:0043168	MF	anion binding	23	25	48	1796	0.0246851	0.171478	SBK2(SBK2);ACADVL(ACADVL);PRODH(PRODH);MYLK3(MYLK3);NTRK1(NTRK1);INSRR(INSRR);MYH7B(MYH7B);ACSS1(ACSS1);ABCC5(ABCC5);ACOX3(ACOX3);FABP3(FABP3);AK3(AK3);HSPA2(HSPA2);ABCC8(ABCC8);ACADS(ACADS);TRANK1(TRANK1);KIF18B(KIF18B);ACADL(ACADL);P2RX6(P2RX6);ROS1(ROS1);PFKFB2(PFKFB2);CDK18(CDK18);ACOX2(ACOX2)	CRABP2(CRABP2);LOC112445749(LOC112445749);MICAL2(MICAL2);FABP7(FABP7);LOC100848700(LOC100848700);SCIN(SCIN);RIGI(RIGI);IFIH1(IFIH1);LOC528412(LOC528412);SELP(SELP);LOC101902555(LOC101902555);PSAT1(PSAT1);RET(RET);MYH3(MYH3);LOC511531(LOC511531);LOC132344757(LOC132344757);AOX2(AOX2);ERCC6L(ERCC6L);GNAT2(GNAT2);MTHFD1L(MTHFD1L);MX1(MX1);TUBB2B(TUBB2B);SEPTIN3(SEPTIN3);LOC507055(LOC507055);CHD5(CHD5)	48/385	1796/19190	0.0267261
GO:0009968	BP	negative regulation of signal transduction	3	7	10	242	0.0247203	0.171478	FHL2(FHL2);AXIN2(AXIN2);GRB14(GRB14)	SKIL(SKIL);FST(FST);DKK3(DKK3);DLK1(DLK1);SPRED3(SPRED3);IFI6(IFI6);DDIAS(DDIAS)	10/385	242/19190	0.0413223
GO:0022843	MF	voltage-gated cation channel activity	2	4	6	112	0.0254229	0.175906	KCNQ4(KCNQ4);CATSPER4(CATSPER4)	CACNG7(CACNG7);CACNA2D2(CACNA2D2);KCND3(KCND3);LRRC55(LRRC55)	6/385	112/19190	0.0535714
GO:0042327	BP	positive regulation of phosphorylation	6	3	9	209	0.0255955	0.176654	BDNF(BDNF);NTRK1(NTRK1);INSRR(INSRR);SLC27A1(SLC27A1);TPD52L1(TPD52L1);ROS1(ROS1)	FGF7(FGF7);RET(RET);TPX2(TPX2)	9/385	209/19190	0.0430622
GO:0006941	BP	striated muscle contraction	2	1	3	32	0.025853	0.177093	STRIT1(STRIT1);TCAP(TCAP)	TPM1(TPM1)	3/385	32/19190	0.09375
GO:0007610	BP	behavior	2	1	3	32	0.025853	0.177093	BDNF(BDNF);UCN(UCN)	PLCB1(PLCB1)	3/385	32/19190	0.09375
GO:0030042	BP	actin filament depolymerization	2	1	3	32	0.025853	0.177093	LMOD1(LMOD1);TWF2(TWF2)	SCIN(SCIN)	3/385	32/19190	0.09375
[truncated: 146 more rows]

## Sheet: S8. KEGG pathway in liver
PathwayID	Pathway	level1	level2	Up	Down	DEG	Total	Pvalue	adjustPvalue	Up_gene	Down_gene	URL	GeneRatio	BgRatio	RichFactor
[truncated: 65 more rows]

## Sheet: S9. KEGG pathway in muscle
PathwayID	Pathway	level1	level2	Up	Down	DEG	Total	Pvalue	adjustPvalue	Up_gene	Down_gene	URL	GeneRatio	BgRatio	RichFactor
[truncated: 27 more rows]

## Sheet: S10. Information of hubgenes 
Gene ID	Gene name	Chromosome	Start Site	End Site	Direction	Length
ACOX3	Acyl-CoA oxidase 3	NC_037333.1	114648001	114697380	-	4078
[truncated: 10 more rows]

[truncated: 1 more sheets: S11.  TMR composition]
